# Supplementary material for: Obesity Connected Metabolic Changes in Type 2 Diabetic Patients Treated With Metformin
Source: Front Pharmacol. 2021 Feb 16;11:616157. doi: 10.3389/fphar.2020.616157 (PMC7921791; doi:10.3389/fphar.2020.616157)
Supplement: Supplementary file 2 [file datasheet2.csv]

Name	11_RC2_01_15590_Spectrum.csv	11_RC2_01_15830_Spectrum.csv	13_RC4_01_15598_Spectrum.csv	13_RC4_01_15838_Spectrum.csv	14_RC5_01_15600_Spectrum.csv	14_RC5_01_15840_Spectrum.csv	17_RC8_01_15606_Spectrum.csv	17_RC8_01_15846_Spectrum.csv	19_RD2_01_15610_Spectrum.csv	19_RD2_01_15850_Spectrum.csv	21_RD3_01_15612_Spectrum.csv	21_RD3_01_15852_Spectrum.csv	25_RD7_01_15624_Spectrum.csv	25_RD7_01_15864_Spectrum.csv	26_RD8_01_15626_Spectrum.csv	26_RD8_01_15866_Spectrum.csv	27_RE1_01_15628_Spectrum.csv	27_RE1_01_15874_Spectrum.csv	29_RE3_01_15632_Spectrum.csv	29_RE3_01_15878_Spectrum.csv	32_RE5_01_15636_Spectrum.csv	32_RE5_01_15882_Spectrum.csv	33_RE6_01_15638_Spectrum.csv	33_RE6_01_15884_Spectrum.csv	36_GA3_01_15648_Spectrum.csv	36_GA3_01_15894_Spectrum.csv	37_GA4_01_15650_Spectrum.csv	37_GA4_01_15896_Spectrum.csv	39_GA6_01_15654_Spectrum.csv	39_GA6_01_15900_Spectrum.csv	4_RB4_01_15578_Spectrum.csv	4_RB4_01_15818_Spectrum.csv	41_GA8_01_15658_Spectrum.csv	41_GA8_01_15904_Spectrum.csv	47_GB6_01_15674_Spectrum.csv	47_GB6_01_15920_Spectrum.csv	57_GC8_01_15698_Spectrum.csv	57_GC8_01_15944_Spectrum.csv	59_GD2_01_15702_Spectrum.csv	59_GD2_01_15946_Spectrum.csv	60_GD3_01_15704_Spectrum.csv	60_GD3_01_15948_Spectrum.csv	62_GD5_01_15708_Spectrum.csv	62_GD5_01_15950_Spectrum.csv	63_GD6_01_15710_Spectrum.csv	63_GD6_01_15952_Spectrum.csv	64_BA1_01_15716_Spectrum.csv	64_BA1_01_15958_Spectrum.csv	73_BB2_01_15734_Spectrum.csv
	Obese	Obese	Obese	Obese	Obese	Obese	Obese	Obese	Obese	Obese	Obese	Obese	Obese	Obese	Obese	Obese	Obese	Obese	Obese	Obese	Obese	Obese	Obese	Obese	Obese	Obese	Obese	Obese	Obese	Obese	Obese	Obese	Obese	Obese	Obese	Obese	Obese	Obese	Obese	Obese	Obese	Obese	Obese	Obese	Obese	Obese	Obese	Obese	Obese
O-Phosphoethanolamine	0.838	0.776	0.974	0.77	0.74	0.688	0.851	0.962	0.869	0.587	1.029	0.598496837	0.816	0.495	0.583	0.595	0.924	0.618	0.695	1.179	0.828	0.864790678	1.1	0.703	1.102	0.38	0.545	0.49	0.535	0.495	0.673	0.679	0.38	0.809653907	0.719	0.428656892	0.609	0.665	0.672	0.549	0.902	0.502	0.65	0.609	0.603	0.802132475	1.221	0.663	1.021
3-Sulfino-L-alanine	0.494	0.718	0.795	1.049	0.434	0.531	0.643	0.65	0.53	0.755	0.564	0.519	0.451	0.581	0.655	0.555	0.392	0.403	0.671	0.591	0.558	0.705	0.66	0.363	0.707	0.668	0.574	0.632	0.603	0.403	0.447	0.48	0.919	0.94	0.932	0.747	0.545	0.555	1.194	0.645	0.718	0.552	0.705	0.658	0.717	0.539	0.53	0.53	0.772
L-Cysteate	0.379	0.455	0.421	0.599	0.223	0.337	0.482	0.466	0.368	0.72	0.439	0.406	0.351	0.367	0.355	0.367	0.226	0.281	0.527	0.424	0.488	0.388	0.406	0.358	0.44	0.397	0.344	0.539	0.483	0.297	0.286	0.298	0.693	0.738	0.729	0.561	0.41	0.553	1.086	0.677	0.72	0.831	0.505	0.454	0.588	0.599	0.307	0.259	0.5
Asparaginyl-Asparagine	0.702	0.786	0.212	0.242	2.892	3.357	1.339	1.466	0.889	0.802	1.88	2.281	0.792	0.806	1.54	1.54	1.115	1.284	0.86	0.801	1.787	1.972	1.409	1.082	0.51	0.538	0.924	0.71	2.54	2.207	0.652	0.758	0.346	0.434	0.608	0.584	1.95	2.128	0.971	0.823	0.875	0.863	0.258	0.362	0.565	0.542	2.696	2.522	0.82
Arginyl-Glutamic acid	0.535	0.704	0.993	1.152	0.505	0.601	0.811	0.909	0.527	0.682	0.607	0.6	0.567	0.607	0.705	0.807	1.216	0.948	0.643	0.688	0.911	0.959	0.806	0.659	0.689	0.62	0.647	0.658	1.044	0.796	1.111	1.139	0.504	0.518	0.43	0.45	1.015	1.013	0.837	0.787	0.92	0.899	0.577	0.656	0.819	0.741	0.858	0.94	0.619
Glutaminyl-Asparagine	0.258	0.411	0.1	0.131	2.615	3.216	0.14	0.173	0.73	0.824	1.118	1.319	1.248	1.136	2.118	2.286	2.151	2.419	1.72	2.142	3.078	3.276	0.258	0.246	0.612	0.613	0.421	0.361	2.106	1.86	0.906	0.957	0.253	0.23	0.241	0.3	2.034	2.234	0.498	0.547	0.178	0.142	0.659	0.869	0.505	0.446	3.637	3.486	0.307
Glutaminyl-Glutamine	0.591	0.627	0.452	0.546	0.931	1.036	0.837	0.721	0.815	0.438	0.443	0.505	1.006	0.737	0.939	0.924	0.401	0.387	0.663	0.689	0.652	0.578	0.681	0.568	0.585	0.475	0.463	0.506	0.695	0.602	0.539	0.597	0.641	0.576	0.504	0.548	0.5	0.526	0.596	0.576	0.493	0.47	0.41	0.487	0.542	0.613	1.028	0.696	0.54
D-Glucosamine	0.511	0.736	0.832	0.728	5.372	2.242	0.732	1.928	5.668	0.511	0.747	1.571	4.815	1.483	0.92	1.793	1.146	2.014	0.764	1.411	0.797	0.666	4.513	1.685	0.6	2.242	1.768	0.587	0.448	1.314	1.68	2.378	0.518	1.507	0.513	1.732	0.514	0.496	0.621	1.63	0.65	0.56	0.538	1.9	2.431	1.488	2.565	2.548	0.547
1-Methylhistidine	0.479	0.569	0.87	1.134	0.569	0.722	0.367	0.397	0.416	0.551	0.47	0.533	0.453	0.44	0.835	0.926	0.828	0.77	0.439	0.486	0.581	0.542	1.308	1.101	0.738	0.742	0.742	0.768	0.595	0.594	0.465	0.524	0.655	0.706	0.576	0.641	0.63	0.649	1.127	1.104	0.72	0.751	0.774	0.87	0.587	0.576	0.958	0.937	0.647
Taurine	0.657	0.788	0.626	0.784	0.333	0.534	0.721	0.552	0.607	0.991	0.944	0.89	0.718	0.847	0.686	0.643	0.742	0.608	0.644	0.645	0.824	0.803	0.875	0.785	0.595	0.491	0.571	0.696	0.375	0.301	0.739	0.663	0.571	0.617	0.993	0.952	0.985	1.033	1.051	0.839	0.996	1.009	0.919	0.883	0.908	0.862	0.82	0.689	0.772
Hypoxanthine + H2O	0.676	0.822	0.513	0.681	0.92	0.996	0.788	0.879	2.065	1.793	0.899	1.069	0.936	0.793	0.532	0.558	0.609	0.712	1.001	1.119	0.741	0.788	2.181	1.445	0.766	0.787	0.74	0.671	0.855	0.805	0.567	0.63	0.61	0.688	1.072	1.258	1.015	1.073	0.789	0.893	0.598	0.648	0.917	1.27	0.902	0.855	1.669	1.657	0.673
L-Cystine	0.473	0.485	1.238	1.373	6.931	3.633	0.554	4.168	4.536	0.34	0.349	3.263	6.958514974	4.57	0.565	3.610414304	0.57	3.611100891	0.484	3.47336202	0.362	0.313	4.267957219	4.277	0.522	3.560199176	3.777	0.462	0.48	3.384	1.657	4.429	0.336	2.438009886	0.414	6.454944692	0.391	0.256	0.388	3.86	0.564	0.421	0.408	4.162	5.785	4.558	5.235	5.386	0.476
Adenosine	0.554	0.608	0.632	0.825	1.833	0.482	0.663	0.562	2.068	0.718	0.604	0.587	2.375	0.689	0.78	0.826	1.065	1.015	0.561	0.521	0.753	0.934	1.061	0.875	0.776	0.61	0.942	0.939	0.278	0.304	1.193	1.138	0.462	0.495	0.574	0.795	0.494	0.489	0.962	0.872	2.333	2.662	0.409	0.589	2.389	0.597	2.252	1.046	0.439
L-Ornithine	0.682	0.607	0.723	0.584	2.901	1.521	0.496	1.972	5.453	0.546	0.718	2.727	5.818	3.559	0.789	3.56	1.078	3.948	0.767	3.255	0.434	0.418	7.878	3.575	0.743	4.205	3.274	0.505	0.425	2.073	1.886	2.83	0.552	2.338	0.427	3.284	0.51	0.367	0.639	3.319	1.033	0.783	0.583	3.707	5.45	3.687	5.558	5.83	0.515
5-Acetylamino-6-amino-3-methyluracil	0.1	0.103	1.22	1.501	1.452	1.356	0.405	0.404	1.103	0.881	0.411	0.457	1.292	1.114	0.275	0.297	0.946	1.073	0.336	0.356	0.1	0.1	2.205	1.574	0.342	0.406	0.1	0.1	1.47	1.465	1.137	1.139	0.375	0.444	0.548	0.628	0.202	0.195	0.629	0.624	0.633	0.631	0.606	0.835	2.548	2.562	1.085	1.047	0.197
Seryl-Aspartic acid	0.794	1.096	0.935	1.211	0.627	0.647	0.605	0.603	0.463	0.597	0.736	0.464	0.459	0.466	0.654	0.494	1.61	1.438	0.359	0.369	0.657	0.748	2.597	2.444	0.674	0.678	0.868	1.031	0.527	0.407	0.605	0.558	0.373	0.452	0.893	1.037	0.636	0.928	0.586	0.556	0.564	0.566	0.627	0.705	0.51	0.494	0.805	0.785	0.572
Carnosine	0.401	0.611	0.26	0.419	1.581	2.165	0.556	0.409	0.453	0.727	0.871	1.105	0.851	0.807	1.203	2.033	0.823	0.85	0.786	0.989	1.034	1.746	0.643	0.671	0.499	0.399	0.493	0.385	2.132	2.497	0.899	0.743	0.468	0.344	0.39	0.39	1.361	1.141	0.423	0.433	0.353	0.334	0.506	0.441	0.492	0.439	2.714	2.354	0.401
Arginine	0.594	0.77	0.677	0.864	0.828	1.09	0.815	0.825	0.609	0.72	0.743	0.885	0.693	0.747	1.164	1.242	0.996	0.971	0.726	0.877	0.818	0.889	0.955	0.847	0.681	0.699	0.608	0.653	1.028	0.946	0.734	0.821	0.384	0.412	0.494	0.506	0.995	1.076	0.699	0.695	0.645	0.652	0.686	0.804	0.739	0.702	0.959	0.866	0.572
Glutaminyl-Aspartic acid	0.858	1.104	0.928	1.252	0.565	0.889	0.861	0.869	0.575	0.97	0.917	1.053	0.671	0.693	0.914	0.825	1.133	1.145	0.671	0.68	0.862	1.168	0.639	0.659	1.518	0.954	0.879	0.969	0.995	0.661	0.978	1.099	0.646	0.741	0.875	0.674	1.302	1.503	0.795	0.656	0.998	1.061	0.667	0.788	0.829	0.842	0.82	0.742	1.015
Glutaminyl-Glutamic acid	0.523	0.6	0.983	1.231	0.246	0.32	0.952	0.963	0.279	0.332	0.303	0.328	0.744	0.818	0.5	0.529	0.366	0.359	0.816	0.882	0.567	0.609	0.573	0.525	0.467	0.458	0.412	0.44	0.728	0.712	0.599	0.634	0.92	1.103	0.381	0.415	0.559	0.579	0.58	0.57	0.662	0.723	0.286	0.35	0.742	0.735	0.476	0.454	0.337
L-Glutamine	0.517	0.664	1.038	1.208	0.499	0.7	0.92	0.821	0.719	0.692	0.353	0.393	0.777	0.792	0.497	0.513	0.415	0.212	0.674	0.859	0.574	0.574	0.726	0.493	0.692	0.485	0.555	0.457	0.693	0.856	0.581	0.602	0.753	1.091	0.562	0.407	0.675	0.796	0.562	0.6	0.698	0.731	0.733	0.688	0.708	0.654	0.611	0.657	0.605
Glutamyl-Glutamine	0.522	0.659	0.983	1.293	0.245	0.323	0.952	0.959	0.283	0.332	0.306	0.335	0.746	0.818	0.518	0.529	0.366	0.353	0.824	0.87	0.573	0.613	0.573	0.525	0.469	0.458	0.416	0.44	0.732	0.712	0.597	0.662	0.923	1.1	0.384	0.415	0.566	0.581	0.597	0.574	0.662	0.75	0.29	0.351	0.75	0.735	0.498	0.456	0.337
Asparaginyl-Aspartic acid	1.345	1.753	1.076	1.462	1.077	1.25	1.473	1.495	0.688	0.855	1.013	1.225	0.787	0.715	0.759	0.917	1.44	1.049	0.41	0.479	0.798	0.938	1.036	0.694	2.06	2.383	1.148	1.224	0.842	0.891	0.871	1.037	0.622	0.743	1.663	2.042	2.003	1.951	0.638	0.65	1.114	1.122	1.111	1.404	1.192	1.214	0.72	0.762	1.227
Seryl-Serine	1.179	1.154	0.509	0.512	1.485	1.704	0.633	0.632	0.823	0.71	0.963	1.097	2.14	1.52	1.976	1.699	0.586	0.546	1.321	1.438	0.652	0.634	0.87	0.794	0.712	0.779	0.633	0.607	1.794	1.458	1.098	1.435	0.426	0.528	0.717	0.774	1.626	1.466	0.692	0.778	0.59	0.57	0.557	0.78	0.74	0.674	1.04	1.074	0.468
Nopaline	0.556	0.681	0.915	1.254	0.305	0.326	0.611	0.603	0.403	0.453	0.422	0.398	0.678	0.553	0.58	0.529	0.6	0.629	0.428	0.737	0.694	0.723	0.954	0.765	0.42	0.451	0.544	0.657	0.753	0.595	0.849	0.854	0.707	0.782	0.327	0.313	0.451	0.465	0.681	0.598	0.739	0.697	0.483	0.433	0.67	0.619	0.645	0.538	0.581
Guanidoacetic acid	0.618	0.873	1.198	1.395	0.864	0.998	0.875	1.116	0.774	0.634	0.768	0.996	1.184	1.133	0.841	0.865	0.606	0.693	0.8	1.127	0.434	0.574	1.276	1.011	0.877	0.795	1.1	0.972	1.13	1.184	0.826	0.87	0.84	1.019	0.769	0.946	0.559	0.698	1.261	1.432	0.906	0.802	0.736	0.861	0.984	0.953	0.797	0.925	0.699
Threoninyl-Glutamine	0.623	0.689	0.856	0.935	1.499	1.391	0.697	0.54	0.69	0.677	0.565	0.919	1.002	0.918	1.626	1.483	1.371	1.462	0.871	1.147	1.048	0.909	1.062	0.938	0.648	0.671	0.525	0.533	1.467	1.396	0.965	0.973	0.5	0.615	0.511	0.729	1.505	1.518	0.725	0.675	0.494	0.681	0.618	0.909	0.851	0.714	0.978	1.092	0.653
Glutamyl-Asparagine	0.864	1.091	0.94	1.253	0.565	0.908	0.854	0.869	0.575	0.974	0.912	1.058	0.675	0.9	0.924	1.006	1.175	0.893	0.675	0.741	0.882	0.923	0.781	0.769	1.501	1.221	0.88	1.035	0.993	0.903	0.987	1.096	0.646	0.672	0.802	0.771	1.327	1.521	0.78	0.658	0.989	1.073	0.713	0.734	0.84	0.848	0.806	0.766	1.03
Glutamyl-Serine	0.624	0.814	0.607	0.728	0.466	0.579	0.905	0.891	0.549	0.663	0.516	0.613	0.61	0.733	0.652	0.725	0.932	0.809	0.632	0.847	0.937	0.976	0.94	0.773	0.817	0.634	0.557	0.604	0.946	0.879	0.978	0.993	0.711	0.9	0.626	0.755	0.815	0.887	0.689	0.638	0.832	0.78	0.449	0.536	0.801	0.781	0.879	0.808	1.01
Guanidine	0.293	0.45	0.703	0.838	0.471	0.395	0.326	0.523	1.365	0.934	0.591	0.718	2.95	2.622	0.721	0.899	0.304	0.273	0.53	0.559	1.289	0.473	0.863	0.424	0.508	0.332	0.574	0.516	0.292	0.277	0.535	0.416	0.551	0.607	0.464	0.429	0.405	0.856	2.336	3.076	0.598	0.438	0.399	0.701	0.325	0.357	0.57	0.362	2.427
L-Lysine	0.437	0.406	0.5	0.435	7.079	3.159	0.42	2.333	6.151	0.383	0.513	2.571	5.124	2.389	0.598	3.137	0.754	2.965	0.633	3.205	0.374	0.41	7.782	3.279	0.559	3.617	3.508	0.465	0.428	2.501	1.786	3.038	0.379	1.942	0.365	3.215	0.398	0.29	0.394	2.893	0.694	0.515	0.453	3.902	5.267	3.469	4.928	5.192	0.501
Glutaminylglycine	0.836	1.064	1.191	0.958	1.066	1.531	0.595	0.694	0.708	0.926	0.838	1.212	1.265	1.481	1.575	1.555	0.834	0.872287263	1.003	1.065	0.62	0.764	0.393	0.845	0.988	0.896	0.824	0.901	1.72	1.27871615	0.645	0.767	0.569	0.438	0.805	0.722	1.318	1.855	0.656	0.763	0.743	0.367	0.797	0.878	0.66	0.721	1.221	1.216	0.29
L-Cystathionine	0.51	0.524	0.563	0.516	0.322	0.311	0.752	0.47	0.789	0.727	0.934	0.68	0.449	0.431	0.593	0.356	0.691	0.509	0.472	0.448	0.555	0.441	0.781	0.541	0.763	0.516	0.803	0.836	0.379	0.312	0.861	0.598	0.559	0.559	1.257	0.983	0.724	0.853	0.866	0.793	1.019	1.049	0.911	0.786	0.626	0.587	0.561	0.415	0.619
5-Guanidino-2-oxopentanoate	1.081	1.015	1.005	0.943	1.184	1.19	1.412	0.856	1.044	0.833	1.289	0.976	1.039	0.838	1.602	1.308735718	1.226	1.093045951	1.035	1.092	1.096	1.128	1.562	0.793	1.026	1.173	0.915	1.089	1.364	1.65	0.99	0.866	0.904	0.806	0.963	0.953	1.208	1.271	1.064	1.046	0.878	1.002	1.083	1.09	1.151	0.977	1.082	1.151	0.916
Asparagine	0.554	0.697	0.603	0.77	0.669	0.889	0.74	0.722	0.637	0.814	0.745	0.83	0.666	0.724	0.872	0.911	0.816	0.789	0.694	0.796	0.746	0.806	0.653	0.59	0.645	0.627	0.632	0.689	0.761	0.689	0.686	0.722	0.611	0.677	0.712	0.747	0.742	0.796	0.767	0.738	0.517	0.54	0.595	0.696	0.841	0.798	0.915	0.861	0.702
Homoarginine	0.56	0.692	0.447	0.595	0.691	0.835	0.568	0.584	0.526	0.61	0.654	0.896	0.681	0.7	0.773	0.844	0.579	0.581	0.446	0.517	0.54	0.576	0.952	0.854	0.52	0.533	0.924	0.857	0.803	0.762	0.724	0.752	0.602	0.672	0.545	0.58	0.706	0.717	0.753	0.886	0.61	0.621	0.906	1.111	0.944	0.932	0.466	0.404	1.326
Threoninyl-Aspartate	0.624	0.802	0.595	0.704	0.475	0.58	0.898	0.871	0.548	0.663	0.515	0.622	0.605	0.523	0.644	0.559	0.94	0.978	0.629	0.651	0.933	1.102	0.929	0.75	0.823	1.108	0.562	0.57	0.974	0.884	0.978	1.003	0.69	0.724	0.618	0.416	0.805	0.892	0.678	0.627	0.819	0.798	0.449	0.534	0.804	0.757	0.875	0.807	1.024
Aspartyl-Serine	1.345	1.649	0.451	0.723	0.822	0.945	0.741	0.707	1.346	1.299	1.162	1.257	0.918	0.735	1.18	1.439	1.009	0.859	0.943	0.986	0.402	0.427	1.244	1.237	1.574	1.664	1.241	1.486	1.162	1.269	0.567	0.499	0.845	0.954	0.98	1.132	1.647	1.283	0.718	0.691	0.927	0.9	0.668	0.94	1.526	1.11	1.656	1.695	0.423
Symmetric dimethylarginine	0.626	0.779	1.092	1.413	0.591	0.803	0.84	0.808	0.609	0.666	0.717	0.755	0.753	0.84	0.857	0.917	0.62	0.662	0.576	0.603	0.615	0.67	0.817	0.717	0.752	0.844	0.703	0.719	0.631	0.474	0.546	0.647	0.675	0.819	0.611	0.551	0.815	0.858	0.859	0.856	0.637	0.669	0.547	0.658	0.761	0.783	0.865	0.81	0.791
2-Deoxy-scyllo-inosamine	0.457	0.57	1.152	1.104	1.151	1.386	0.269	0.243	0.81	0.649	0.518	0.573	0.624	0.662	0.673	0.75	0.295	0.365	0.286	0.255	0.222	0.281	0.918	0.681	0.517	0.574	0.29	0.252	0.915	0.735	0.849	0.937	0.364	0.535	0.303	0.374	0.948	1.011	0.995	1.054	0.468	0.608	0.35	0.638	0.641	0.698	1.397	1.205	0.793
Seryl-Threonine	1.341	1.595	0.626	0.839	1.471	1.693	0.697	0.814	0.67	0.672	0.64	0.654	1.528	1.361	1.651	1.79	0.474	0.449	1.062	1.418	0.551	0.579	1.574	1.29	1.038	0.904	0.75	0.748	1.769	1.613	1.099	1.026	0.726	0.831	0.822	0.782	1.184	1.174	0.722	0.862	0.697	0.634	0.734	0.944	0.913	0.923	0.607	0.626	0.447
Glutamine	0.528	0.697	0.844	1.03	0.487	0.597	0.966	0.95	0.48	0.585	0.564	0.607	0.834	0.886	0.8	0.864	0.399	0.71	0.837	0.95	0.57	0.65	0.735	0.633	0.653	0.607	0.569	0.585	0.641	0.604	0.463	0.504	0.713	0.96	0.618	0.65	0.655	0.749	0.888	0.864	0.656	0.67	0.515	0.633	0.919	0.916	0.671	0.586	0.37
Threoninyl-Glutamate	0.442	0.606	0.674	0.847	0.477	0.748	1.023	1.021	0.787	0.896	0.768	0.886	0.657	0.684	0.643	0.682	0.957	0.796	0.64	0.718	0.596	0.621	0.697	0.6	0.618	0.574	0.62	0.661	0.638	0.627	0.847	0.855	0.587	0.699	0.596	0.681	0.942	1.181	0.735	0.706	1.049	1	0.619	0.699	1.038	0.932	0.784	0.794	0.768
N6-(L-1,3-Dicarboxypropyl)-L-lysine	0.915	0.602	0.844	0.59	2.212	1.433	0.619	1.785	5.39	0.452	0.995	2.268	4.821	2.427	0.995	2.143	1.18	2.037	0.944	1.881	0.539	0.435	5.583	2.186	0.84	2.953	2.517	0.625	0.378	1.462	2.198	2.457	0.508	2.331	0.503	1.923	0.448	0.328	0.733	2.734	0.985	0.778	0.552	3.255	3.909	2.902	3.929	4.42	0.498
Citrulline	0.583	0.729	0.855	1.099	0.444	0.567	0.666	0.675	0.763	0.881	0.642	0.75	0.715	0.733	0.749	0.814	0.664	0.663	0.45	0.537	0.529	0.565	1.359	1.169	0.532	0.535	0.776	0.82	0.559	0.519	0.508	0.58	0.457	0.524	0.457	0.487	0.571	0.606	0.92	0.941	0.646	0.678	0.627	0.778	0.772	0.742	0.857	0.795	0.571
Gamma-Glutamylglutamic acid	1.245	1.544	0.896	1.198	0.925	0.977	1.41	1.815	0.684	0.787	1.102	1.209	0.557	0.614	0.875	0.895	1.369	1.416	0.455	0.559	0.818	0.954	0.979	0.777	1.249	1.322	1.019	1.039	1.049	0.848	1.123	1.252	0.701	0.724	1.283	1.269	1.942	2.228	0.692	0.683	1.239	1.383	0.928	1.04	1.082	1.024	1.049	1.025	1.507
Stizolobate	0.706	0.481	0.897	0.784	0.565	0.365	1.081	0.472	0.663	0.61	0.57	0.393	0.674	0.36	0.635	0.38	0.636	0.265	1.483	0.479	0.579	0.447	0.423	0.394	0.435	0.38	0.364	0.539	0.468	0.265	0.504	0.3	0.601	0.703	0.583	0.406	0.418	0.444	0.869	0.437	0.538	0.608	0.482	0.415	0.519	0.377	0.303	0.368	1.08
Methionine Sulfoxide	0.407	0.459	0.65	0.791	0.401	0.542	0.517	0.584	0.642	0.564	0.518	0.462	0.601	0.651	0.601	0.702	0.474	0.542	0.61	0.825	0.631	0.611	0.92	0.747	0.484	0.521	0.421	0.523	0.429	0.473	0.396	0.411	0.479	0.492	0.463	0.5	0.509	0.619	0.565	0.574	0.607	0.566	0.432	0.57	0.595	0.647	0.662	0.645	0.55
Aspartyl-Glutamate	0.509	0.432	0.581	0.553	0.45	0.683	0.514	0.493	0.906	0.972	0.883	1.076	0.491	0.499	0.684	0.983	1.696	1.266250897	0.612	0.647	0.597	0.484	0.59	0.551	0.619	0.439	0.599	0.657	0.649	0.633	0.571	0.579	0.367	0.49	0.594	0.598801993	1.593	1.83	0.619	0.562	0.723	0.729	0.416	0.598	0.676	0.706	1.488	1.497	0.68
Glycyl-Serine	0.559	0.465	0.259	0.425	0.928	1.225	0.491	0.395	0.823	0.796	1.031	0.943	0.943	1.232	1.111	1.896	1.012	1.281	0.801	1.523	0.793	1.195	0.632	0.552	0.431	0.527	0.656	0.698	0.998	1.302	0.688	0.812	0.232	0.328	0.475	0.554	1.1	1.413	0.756	0.625	0.451	0.483	0.619	0.818	0.568	0.559	1.36	1.336	0.27
Methylguanidine	0.501	0.463	0.712	0.619	1.036	0.815	0.736	0.595	0.645	0.329	0.603	0.584	0.642	0.409	0.749	0.663	0.634	0.673	0.751	0.56	0.848	0.574	1.627	0.728	0.633	0.709	0.757	0.757	0.668	0.779	0.622	0.452	0.643	0.899	0.572	0.852	0.562	0.659	0.863	0.932	0.637	0.75	0.591	0.869	0.641	0.551	0.975	1.012	0.58
Glutamyl-Glycine	0.879	1.078	0.696	0.844	0.496	0.617	1.052	0.951	0.79	0.93	0.618	0.742	0.588	0.594	0.597	0.684	1.068	1.488	0.575	0.595	0.969	0.737	1.018	0.605	1.437	2.858	0.802	0.895	0.896	0.841	0.786	0.822	0.649	0.455	0.758	0.687	0.766	0.814	0.523	0.512	0.821	0.851	0.457	0.528	0.798	0.756	0.874	0.825	0.72
Aspartyl-Threonine	1.001	0.598	0.489	0.811	0.801	0.96	0.555	0.794	1.012	0.994	0.971	1.096	1.015	0.796552608	0.925	0.596242337	1.327	1.278280207	0.711	0.919	0.779	0.599	0.579	1.088	0.782	0.813972387	0.87	1.262	0.966	0.808	0.554	0.701	0.688	0.425	0.608	0.605310202	1.503	1.603	0.935	0.846	0.648	0.67	0.622	0.796	0.884	0.801	1.723	1.683	0.585
Methionine Sulfoxide - Isomer	0.402	0.452	0.647	0.792	0.398	0.539	0.517	0.581	0.641	0.564	0.518	0.46	0.601	0.643	0.598	0.677	0.473	0.522	0.613	0.857	0.624	0.502	0.893	0.717	0.484	0.5	0.42	0.496	0.423	0.469	0.396	0.409	0.479	0.482	0.465	0.489	0.5	0.621	0.564	0.573	0.607	0.562	0.432	0.566	0.599	0.645	0.664	0.647	0.546
Aspartyl-Glycine	0.59	0.823	0.673	0.701	0.922	1.032	0.628	0.72	0.911	1.014	1.039	1.199	0.783	0.629	0.74	0.635	1.375	1.466	0.574	0.73	0.863	0.88	0.954	0.766	1.065	1.037	1.016	1	0.611	0.386	1.101	1.164	0.686	0.791	0.794	0.911	1.424	1.539	1.146	1.052	1.073	1.091	0.889	1.084	0.94	0.838	1.427	1.46	1.322
Homoserine	0.56	0.586	0.779	0.887	1.151	1.103	0.852	1.652	1.358	0.691	0.574	0.874	1.232	1.377	0.828	1.647	0.622	0.855	0.642	1.39	1.604	2.098	2.117	1.37	0.611	1.195	1.049	0.637	0.698	0.935	0.866	1.113	0.597	1.153	0.722	1.687	0.771	0.742	0.661	0.88	0.763	0.684	0.672	1.055	1.091	1.086	1.237	1.335	0.6
Glycyl-Aspartate	0.591	0.802	0.574	0.63	1.058	1.221	0.573	0.7	1.012	1.268	1.054	1.318	0.653	0.607	0.682	0.638	1.428	1.44369522	0.565	0.74	0.843	0.88	0.963	0.739	1.004	1.037437297	1.024	1	0.459	0.44369297	1.324	1.217	0.689	0.869	0.777	0.979	1.455	1.622	1.172	1.031	1.141	1.192	0.959	1.087	0.932	0.835	1.536	1.497	1.513
Serine	0.761	0.936	0.586	0.732	0.589	0.799	0.818	0.824	0.612	0.796	0.758	0.811	0.79	0.875	0.98	1.004	0.804	0.813	0.873	0.971	0.639	0.715	0.834	0.762	0.72	0.7	0.565	0.637	0.823	0.717	0.661	0.72	0.602	0.647	0.838	0.87	0.895	0.985	0.754	0.73	0.752	0.815	0.622	0.729	0.968	0.947	0.853	0.812	0.63
Alanyl-Serine	0.491	0.641	0.325	0.412	0.475	0.669	0.384	0.373	0.421	0.511	0.367	0.452	0.496	0.316	0.602	0.551	0.315	0.1	0.585	0.569	0.764	0.161	0.499	0.417	0.464	0.273	0.358	0.116	0.98	0.665	0.722	0.763	0.421	0.181	0.307	0.17	0.441	0.515	0.396	0.366	0.428	0.433	0.286	0.347	0.392	0.369	0.452	0.419	0.924
Valyl-Arginine	1.611	1.506	1.715	1.792	1.451	2.073	1.894	2.099	1.536	1.261	1.578	1.475	1.524	0.86184133	1.472	1.63595905	1.268	0.87	1.455	0.87	1.557	1.626078352	1.712780135	1.564232814	1.254	0.87	1.667322873	1.87233234	1.671	0.87	1.952	1.47	2.139	1.088775165	1.343	0.87	1.831	1.503	1.584	1.401	1.388455321	1.625	1.629069088	1.409	2.157	1.501114899	1.522	1.637	1.302
Arginyl-Proline	0.562	0.603	0.545	0.528	0.605	0.5	0.913	0.648	0.701	0.701	0.666	0.765	0.448	0.516890189	0.94	0.601586462	0.853	9.99	0.595	0.653164344	0.548	0.6415834	0.67992491	0.604511211	0.819	0.880791531	0.788	0.775275819	0.988	9.64	0.854	0.698	0.577	2.25	0.718	7.94	0.824	0.809	0.643	0.541	0.668	0.658	0.677	0.741	0.507	0.488	0.715	0.537	0.469
Cytidine	0.728	1.543	0.19	0.19	0.19	0.19	0.19	0.661	0.328	0.19	0.19	0.486	0.18	0.19	0.482	0.19	0.19	0.19	0.705	0.19	0.19	0.19	0.19	0.19	1.556	2.005	0.19	0.381	1.563	1.352	0.19	0.19	0.19	0.19	0.19	0.19	0.629	0.584	0.19	0.19	0.459	0.19	0.19	0.19	0.19	0.19	0.806	0.795	0.19
Alanyl-Aspartic Acid	0.75	0.868	0.541	0.737	0.795	0.823	0.747	0.74	1.02	1.232	1.176	1.228	0.759	0.808	0.989	0.802	1.29	1.007	0.694	0.894	0.742	0.722	1.079	0.962	1.216	0.899	0.909	1.079	1.476	0.639	0.687	0.772	0.6	0.879	0.821	0.844	2.111	1.992	0.982	1.031	1.051	1.069	0.573	0.655	0.755	0.793	1.443	1.438	0.875
Alanyl-Glutamic acid	0.497	0.592	0.472	0.592	0.354	0.465	1.009	0.999	0.315	0.398	0.314	0.355	0.552	0.579	0.47	0.471	0.536	0.506	0.535	0.626	0.742	0.787	0.602	0.519	0.505	0.494	0.53	0.6	0.822	0.749	0.959	1.066	1.155	1.32	0.439	0.469	0.609	0.654	0.456	0.42	0.656	0.719	0.401	0.468	0.623	0.591	0.441	0.424	0.899
Creatine	0.619	0.593	0.891	0.898	1.228	1.254	0.725	0.672	0.582	0.507	0.566	0.649	1.675	0.631	1.029	0.952	0.817	0.705	0.825	0.779	0.652	0.719	1.68	0.83	0.792	0.864	0.906	0.892	2.282	0.788	0.629	0.647	0.757	0.857	0.794	0.792	0.67	0.705	1.381	1.357	0.752	0.886	0.823	0.928	0.753	0.761	1.346	1.649	0.812
L-Homoserine	0.519	0.588	0.783	0.911	1.389	1.221	0.859	1.726	2.209	0.716	0.537	0.816	1.18	0.828	0.829	0.879	0.617	0.624	0.661	0.809	1.697	0.58	1.054	0.882	0.6	0.571	1.159	0.599	0.785	0.77	0.86	1.148	0.605	0.756	0.729	0.829	0.98	0.777	0.665	1	0.756	0.718	0.686	1.258	1.326	1.567	1.348	1	0.603
Glutamic Acid	0.638	0.766	0.629	0.794	0.558	0.657	0.484	0.497	0.657	0.721	0.71	0.833	0.458	0.483	0.603	0.62	1.253	1.165	0.42	0.522	0.828	0.934	0.892	0.765	0.945	1.019	0.811	0.895	0.606	0.543	1.055	1.188	0.533	0.611	0.504	0.563	0.857	0.909	0.819	0.842	1.03	1.121	0.555	0.703	0.702	0.634	0.755	0.689	1.657
Aspartic Acid	0.968	1.211	0.916	1.15	0.697	0.954	0.654	0.663	0.677	0.766	0.844	0.943	0.696	0.732	1.028	1.132	1.137	1.175	0.698	0.771	0.688	0.737	1.257	1.046	1.146	1.118	0.836	0.875	0.715	0.68	0.894	1.012	0.56	0.626	0.648	0.681	0.905	1.003	0.628	0.633	0.888	0.898	0.72	0.869	1.043	1.085	0.979	0.894	0.72
4-Hydroxyproline	0.843	1.03	0.668	0.845	0.461	0.516	0.635	0.668	0.472	0.447	0.504	0.587	0.72	0.632	0.491	0.504	1.313	1.378	0.362	0.431	0.582	0.623	1.691	1.275	1.106	1.205	1.39	1.356	0.451	0.422	0.367	0.396	0.724	0.843	0.658	0.767	0.4	0.445	1.109	1.202	0.796	0.869	0.847	1.133	0.488	0.443	0.771	0.707	0.519
N-Formimino-L-glutamate	0.696	0.603	0.432	0.513652547	0.466986287	0.344	0.287	0.23	0.484	0.368	0.428	0.276	0.519	0.299	0.531	0.419	0.23	0.23	0.504	0.715	0.349	0.218	0.714	0.449	0.488	0.372	1.278763571	0.337	0.737	0.789	0.316	0.265	0.203	0.640558311	0.287	0.359	0.341809303	0.388	0.369	2.049457842	0.492933109	0.953375413	0.863049278	0.985566721	0.333	0.62171297	0.275	0.426	0.297
L-Serine	0.774	0.941	0.591	0.756	0.594	0.818	0.851	0.845	0.616	0.783	0.755	0.839	0.809	0.945	1.012	1.048	0.815	0.755	0.879	0.992	0.669	0.734	0.845	0.77	0.724	0.765	0.586	0.673	0.842	0.761	0.687	0.747	0.62	0.722	0.845	0.878	0.909	0.984	0.778	0.79	0.776	0.84	0.659	0.73	0.983	0.946	0.9	0.822	0.639
N-Formimino-L-aspartate	0.989	1.119	0.976	1.013	0.67	0.884	0.844	1.067	1.645	1.354	0.86	0.964	0.659	0.41	0.476	0.558	0.629	0.997469251	0.772	0.943	0.585	0.836	0.655	1.014	0.669	0.69	1.299	0.814202129	0.731	0.857100486	0.636	0.788	0.95	0.698	0.704	0.663695278	0.981	0.854	0.596	0.682	0.832	0.773	1.038	0.624	0.638	0.608	0.816	0.857	0.891
Ophthalmate	0.745	0.82	0.658	0.919	0.43	0.43	0.543	0.43	0.43	0.43	0.436	0.562	0.344	0.582	0.43	1.009	2.652	2.159403328	0.43	0.43	0.43	0.447	3.592	3.212	1.563	1.382	0.803	0.984	0.43	0.43	0.83	0.68	0.43	0.43	1.271	1.586	0.43	0.43	0.678	0.697	0.43	0.43	1.209	1.576	0.43	0.43	0.644	0.758	0.384
(3S)-3,6-Diaminohexanoate	0.566	1.278	0.322	0.533	1.092	1.712	0.926	1.125	0.392	0.779	0.542	1.113	1.221	1.737	1.023	1.848	0.51	0.707	0.579	1.349	0.752	1.455	1.049	1.413	0.569	0.579	0.51	0.514	0.831	0.817	0.506	0.976	0.743	0.912	0.8	1.261	0.855	0.89	1.028	1.065	0.674	0.802	0.609	0.771	1.337	1.214	1.09	1.047	0.937
Saccharopine - H2O	0.44	0.914	0.966	0.97	0.932	0.949	0.877	0.499	0.988	1.048	0.44	0.945	0.44	0.44	0.691	1.063163636	1.067	0.864127244	0.44	0.447	1.247	0.817	1.116	1.126	0.88	0.6559863	1.21	1.002	0.44	0.535238455	0.718	0.899	0.71	0.545	0.44	0.556864144	0.632	0.44	1.04	0.732	0.734	0.44	0.852	0.76	0.601	0.765	0.591	0.816	0.941
N(gamma)-Acetyldiaminobutyrate	2.42	2.885	0.397	0.498	0.777	0.778	0.603	0.633	1.959	1.685	0.543	0.579	0.495	0.664443015	1.028	1.351	0.573	0.527588015	0.598	0.814	0.647	0.281	1.263	0.755	0.999	0.315	0.674	0.891250244	0.679	0.609	0.721	0.836	0.861	0.842	0.547	0.474	1.142	0.825	0.592	0.573	0.564	0.639	0.574	0.704	0.593	0.549	0.982	0.727	0.679
Valyl-Asparagine	2.3	2.603	3.239	4.066	2.766	3.283	3.186	2.907	0.439	0.43	1.435	1.455	1.56	1.427	1.339	1.305	0.919	1.021	0.686	0.506	1.499	1.649	1.122	1.143	3.002	3.198	1.579	1.545	1.442	1.152	1.415	1.835	0.962	0.839	2.001	2.074	2.786	2.764	0.811	0.817	1.339	1.218	1.782	1.711	1.414	1.418	0.523	1.062	0.554
N6-Acetyl-Lysine	0.598	0.8	0.638	0.883	0.725	0.844	0.675	0.696	0.681	0.659	0.614	0.736	0.579	0.544	0.723	0.843	0.659	0.691	0.501	0.598	0.653	0.674	1.179	1.002	0.714	0.697	0.671	0.741	0.588	0.517	0.594	0.724	0.52	0.522	0.69	0.775	0.579	0.616	0.787	0.871	0.598	0.675	0.557	0.684	0.798	0.851	0.849	0.836	0.725
2-Amino-5-oxohexanoate	0.318	0.699	0.288	0.568	0.893	1.116	0.343	0.699	1.122	0.966	1.013	1.278	0.904	0.818	0.148	0.115	0.659	0.582	0.184	0.384	0.712	0.1	0.786	0.352	0.91	1.014	0.493	0.1	0.548	0.1	1.03	1.277	0.426	0.104	0.362	0.1	0.395	0.507	0.318	0.415	0.496	0.476	0.368	0.622	0.494	0.514	0.682	0.643	0.627
4-Guanidinobutanal	1.074	1.136	1.081	1.348	1.284	1.775	1.302	1.332	0.991	0.987	1.265	1.296	1.079	1.024	1.743	1.697	1.307	1.463	1.104	0.992	1.256	1.329	1.664	1.159	0.986	1.05	0.819	0.972	1.429	1.273	1.083	1.253	0.594	0.65	0.749	0.838	1.186	1.477	0.848	0.896	0.776	0.835	0.95	1.169	0.977	0.964	1.451	1.391	0.938
Prolyl-Glutamine	0.379	0.443	0.65	0.697	0.295	0.32	0.976	0.828	0.484	0.499	0.521	0.523	0.471	0.474	0.57	0.454	0.36	0.294	0.614	0.683	0.356	0.366	0.501	0.418	0.69	0.657	0.667	0.699	0.578	0.472	0.475	0.453	0.797	0.71	0.783	0.642	0.519	0.543	0.682	0.694	0.634	0.629	0.518	0.52	0.596	0.579	0.456	0.349	0.283
Threonine	0.504	0.656	0.556	0.68	0.648	0.804	1.038	1.043	0.715	0.891	0.579	0.666	0.843	0.921	0.864	0.914	0.631	0.595	0.806	0.99	0.456	0.555	0.793	0.654	0.618	0.628	0.659	0.67	0.71	0.756	0.53	0.559	0.583	0.688	0.792	0.883	0.748	0.783	0.604	0.604	0.787	0.845	0.662	0.786	1.062	0.993	0.591	0.531	0.539
Aminoadipic acid	0.557	0.513	0.534	0.539	4.285	2.56	0.626	2.195	5.39	0.463	0.653	2.097	3.426	0.418	0.802	0.574	1.194	1.136	0.729	0.709	0.696	0.707	1.014	0.856	0.995	1.359	2.293	0.81	0.573	0.57	1.622	2.317	0.553	0.599	0.522	0.627	0.411	0.342	0.768	2.321	0.782	0.697	0.644	2.612	2.726	2.257	3.314	3.136	0.867
Ethanolamine	0.549	0.705	1.072	1.334	0.623	0.875	0.77	0.763	0.598	0.744	0.742	0.869	0.732	0.808	0.716	0.707	0.587	0.529	0.596	0.786	0.654	0.677	1.875	0.682	0.684	0.618	0.617	0.647	0.544	0.427	0.521	0.625	0.792	0.758	0.706	0.671	0.871	1.005	0.815	0.883	0.752	0.847	0.689	0.831	0.816	0.757	0.666	0.583	0.694
N-Acetylornithine	0.608	0.832	0.959	1.153	0.848	0.775	0.523	0.47	1.15	1.036	0.539	0.528	0.705	0.486	0.557	0.576376234	0.766	0.855	0.417	0.538	0.655	0.640780824	2.079	1.987	0.442	0.386285355	0.647	0.660185609	0.38	0.434520715	0.391	0.481	0.44	0.517170991	0.588	0.897542704	0.481	0.533	0.881	0.994	0.524	0.518	0.481	0.602	0.532	0.482	0.814	0.59	0.787
Valyl-Aspartate	0.57	0.66	0.728	0.835	0.315	0.351	0.576	0.613	0.346	0.321	0.415	0.502	0.509	0.577	0.474	0.511	0.674	0.585	0.829	0.854	0.699	0.751	0.677	0.633	0.447	0.382	0.39	0.437	1.024	0.955	0.569	0.572	0.845	0.983	0.543	0.552	0.489	0.479	0.709	0.699	0.676	0.705	0.46	0.557	0.702	0.724	0.467	0.45	0.778
Diethanolamine	1.62	3.105	1.511	1.512	1.683	1.917	1.98	1.683	1.402	1.429	1.86	1.779	2.417	2.549	3.54	2.342	2.373	1.602	2.393	1.784	1.749	1.585	3.653	2.11	4.173	2.051	1.183	1.287	3.172	2.202	1.496	3.119	1.065	1.54	1.245	2.272	2.097	1.645	1.441	1.396	1.103	1.214	1.086	1.491	1.722	2.006	1.551	1.738	1.316
Glycyl-Alanine	0.473	0.574	0.566	0.705	1.05	1.47	0.599	0.666	0.685	0.806	1.164	1.255	1.324	1.282	1.412	1.435	0.699	0.626	1.109	1.315	0.695	0.691	0.614	0.517	0.555	0.503	0.64	0.674	1.32	1.313	0.855	0.891	0.526	0.518	0.583	0.513	1.487	1.383	0.955	0.951	0.422	0.552	0.717	0.885	0.668	0.687	1.158	1.11	0.356
5-Aminopentanamide	0.695	1.544	0.622	0.836	1.056	1.884	0.626	1.36	1.875	1.036	0.875	1.574	1.384	1.614	0.945	1.991	0.917	1.407	0.787	1.698	1.625	1.521	2.654	1.407	1.021	1.164	0.833	0.751	0.81	1.262	0.681	1.401	0.896	1.042	0.969	0.971	0.829	1.172	1.04	1.176	0.708	0.826	0.635	1.069	1.143	1.418	1.739	1.561	1.022
L-Glutamyl 5-phosphate	0.547071668	0.49	0.25	0.816	0.569043933	0.770435391	0.764	0.536	0.515912573	0.694	0.25	0.781211475	0.641639032	0.503	0.539785737	0.461	0.480293079	0.719	0.65554417	0.574	0.5119889	0.683	0.804	0.936	0.691	0.714	0.414839228	0.763	0.569794175	0.421	0.520786935	0.604302323	0.570099465	0.672	0.612208153	0.719	0.25	0.959120853	0.597798041	0.612	0.432	0.5572147	0.35574608	0.586533624	0.638223688	0.863	0.794179101	0.424923627	0.25
Prolyl-Serine	0.537	0.617	0.436	0.453	0.423	0.446	0.787	0.72	0.662	0.763	0.644	0.644	0.493	0.486	0.665	0.589	0.673	0.559	0.667	0.54	0.419	0.41	0.58	0.423	0.832	0.689	0.706	0.67	0.751	0.5	0.648	0.606	0.622	0.548	0.988	0.861	0.712	0.681	0.615	0.606	0.707	0.653	0.56	0.612	0.649	0.619	0.572	0.485	0.487
7-Carboxy-7-carbaguanine	0.456	0.632	0.536	0.536	0.581	0.66	0.633	0.581	0.605	0.733	0.431	0.558	0.789	0.782	0.739	0.821	0.449	0.588	0.541	0.591	0.406	0.692	0.818	0.794	0.642	0.718	0.423	0.792	0.605	0.532	0.796	0.716	0.449	0.583	0.644	0.64	0.562	0.569	1.045	0.535	0.571	0.709	0.47	0.696	0.756	0.532	0.871	0.519	0.723
Asparaginyl-Valine	1.104	1.507	1.605	2.886	2.552	2.54	2.239	1.945	0.579	0.533	1.763	2.088	1.513	1.245	2.179	2.361	2.036	2.584	1.254	1.411	1.444	1.85	1.188	0.852	1.87	0.918	1.327	1.12	1.905	2.213	1.302	1.564	0.625	0.477	1.28	0.436	2.637	2.934	1.161	0.997	0.907	0.894	0.928	1.27	1.18	1.066	2.196	1.802	0.647
L-Histidine	0.243	0.199	0.731	0.861	2.913	2.04	0.595	2.523	4.711	3.454	0.358	1.382	3.133	1.46	0.822	0.919	0.325	0.1	0.606	2.215	0.275	0.1	0.648	0.496	0.291	0.1	1.951	0.29	1.281	1.53	0.873	1.341	0.223	1.85	0.415	0.451	0.728	0.833	0.79	1.518	0.475	0.36	3.853	4.113	2.285	1.316	2.933	2.39	0.298
Alanyl-Alanine	0.495	0.547	0.382	0.509	0.626	1.096	0.766	0.768	0.578	0.95	0.723	0.78	0.542	0.512	0.686	0.781	0.733	0.671	0.66	0.746	0.709	0.923	0.576	0.533	1.02	0.97	0.863	1.08	0.728	0.609	0.887	0.875	1.025	1.037	0.568	0.527	0.795	0.908	0.608	0.593	0.608	0.696	0.73	0.756	0.613	0.529	1.108	0.964	1.077
Glycine	0.708	0.917	0.898	1.091	0.538	0.744	0.861	0.819	0.817	1.056	0.79	0.877	0.695	0.783	0.922	0.842	0.791	0.669	0.895	0.978	0.798	0.903	0.819	0.649	0.702	0.646	0.643	0.763	0.823	0.75	0.626	0.612	0.714	0.84	1.004	0.976	0.772	0.865	0.667	0.654	0.762	0.796	0.645	0.736	0.939	0.885	0.925	0.852	0.561
Prolyl-Aspartate	0.614	0.751	0.814	0.821	0.559	0.654	0.687	0.602	0.779	0.795	0.78	0.816	0.602	0.432	0.779	0.655	0.822	0.966	0.474	0.526	0.645	0.632	1.108	0.677	0.77	0.83	0.921	0.797	0.695	0.46	0.796	0.768	0.596	0.57	0.744	0.664	0.854	0.923	0.664	0.699	0.751	0.812	0.599	0.748	0.66	0.603	0.804	0.726	0.648
L-Glutamate 5-semialdehyde	0.616	0.713	1.069	1.3	0.91	0.808	0.673	0.673	0.967	0.689	0.719	0.774	0.758	0.687	0.974	1.047	0.903	0.646	0.64	0.769	1.182	1.307	0.946	0.71	1.186	1.16	0.87	0.896	0.768	0.485	0.826	0.996	0.703	0.834	0.788	0.718	0.942	1.032	1.051	1.125	0.915	1.058	0.669	0.883	0.78	0.714	0.879	0.764	0.912
Valyl-Threonine	0.339	0.478	0.464	0.603	0.576	0.62	0.559	0.615	0.974	0.992	0.622	0.8	0.618	0.576	0.48	0.625	0.801	0.919	0.753	1.001	0.766	0.904	1.206	0.91	0.728	0.717	0.932	0.918	0.594	0.595	0.873	0.96	1.229	1.479	0.439	0.604	0.909	1.019	0.629	0.708	0.642	0.717	0.742	0.886	0.935	0.925	1.324	1.259	1.172
N-Alpha-acetyllysine	0.402	0.464	0.852	0.585	1.5	1.811	0.701	0.717	0.822	0.579	0.489	0.548	0.722	0.442	0.951	1.217	0.665	0.901	0.474	0.539	0.975	1.045	2.465	1.663	0.597	0.745	1.159	1.139	0.686	0.406	0.583	0.686	0.654	0.664	0.799	0.771	0.781	0.909	0.534	0.489	1.025	1.17	0.727	1.084	1.309	1.388	1.531	1.358	0.911
5-Aminopentanoate	1.029	1.403	0.757	1.063	0.901	1.196	0.619	0.872	1.095	0.972	1.068	1.174	1.127	0.891	0.847	0.979	1.059	1.348	0.71	0.891	0.659	0.901	1.491	1.075	1.133	1.159	0.769	0.947	0.643	0.505	1.144	1.269	0.66	0.759	0.631	0.608	0.591	0.626	0.575	0.685	0.649	0.769	0.608	0.81	0.832	0.818	1.025	0.997	0.763
L-Aspartate/D-Aspartate	0.319	0.1	0.293	0.154	0.288	0.109	0.386	0.134	0.303	0.163	0.39	0.135	0.333	0.168	0.519	0.176	0.438	0.1	0.473	0.317	0.381	0.145	0.433	0.137	0.154	0.11	0.156	0.1	0.17	0.129	0.265	0.144	0.14	0.135	0.163	0.169	0.187	0.191	0.168	0.166	0.196	0.153	0.206	0.175	0.266	0.239	0.171	0.163	0.12
Prolyl-Glutamate	0.431	0.515	0.44	0.513	0.373	0.416	0.53	0.498	0.738	0.607	0.645	0.705	0.291	0.266	0.451	0.348	1.111	0.901	0.324	0.41	0.532	0.468	0.686	0.438	0.951	0.838	1.114	0.901	0.562	0.416	0.922	0.941	0.554	0.539	0.62	0.569	0.657	0.654	0.701	0.696	1.007	0.856	0.517	0.532	0.485	0.385	0.499	0.46	1.096
Tryptophyl-Asparagine	0.533	0.567	0.498	0.402	0.249	0.318	0.334	0.357	0.42	0.466	0.275	0.267	0.496	0.502	0.341	0.349	0.12	0.12	0.314	0.401	0.12	0.12	0.959	0.736	0.594	0.406	0.483	0.478	0.541	0.545	0.809	0.782	0.307	0.321	0.572	0.522	0.178	0.203	0.213	0.231	0.151	0.266	0.341	0.4	0.688	0.587	0.32192682	0.12	0.37
L-2-Amino-3-oxobutanoic acid	0.613	0.741	1.018	1.393	0.735	0.774	0.683	0.77	0.861	0.821	0.971	1.109	0.713	0.665	0.655	0.738	0.605	0.768	1.008	1.179	0.575	0.664	1.839	1.073	0.933	0.902	0.634	0.725	0.993	0.936	0.679	0.825	0.983	1.03	0.785	0.77	0.494	0.507	0.909	1.062	1.128	1.124	0.463	0.651	0.869	0.808	0.479	0.53	0.535
N-Acetylputrescine	0.572	0.58	0.822	1.069	0.892	1.017	0.921	0.935	0.556	0.52	0.601	0.677	0.543	0.595	0.813	1.01	0.49	0.502	0.437	0.55	1.073	1.09	1.047	0.87	0.848	1.031	0.774	0.823	0.617	0.547	0.595	0.745	0.8	0.871	0.444	0.503	0.582	0.735	0.706	0.885	0.71	0.63	0.953	1.212	0.719	0.768	0.73	0.597	0.957
Glycyl-Proline	3.674	4.08	3.06	4.319	3.837	4.66	3.131	3.761	3.465	5.794	3.507	3.887	4.648	3.564	3.328	3.892	3.174	4.416	3.653	4.497	2.901	2.882	3.545	2.642	3.642	3.289	3.307	2.804	3.765	3.121	3.838	3.601	3.075	3.037	3.403	4.4	3.185	3.193	4.113	4.461	2.909	3.633	2.848	4.216	4.616	4.309	3.424	3.06	2.557
Beta-Alanine	0.452	0.607	0.4	0.524	0.574	0.794	0.715	0.727	0.423	0.527	0.535	0.633	0.469	0.358	0.542	0.454	0.76	0.899	0.594	0.616	0.679	0.826	0.719	0.626	0.648	0.542	0.869	0.948	0.522	0.281	0.605	0.719	0.875	0.767	0.714	0.948	0.548	0.604	0.661	0.712	0.552	0.579	0.706	0.888	0.615	0.61	0.728	0.658	0.715
Isoleucyl-Aspartate	0.516	0.639	0.305	0.399	0.393	0.486	0.772	0.807	0.558	0.643	0.528	0.612	0.378	0.36	0.483	0.523	0.862	0.943	0.521	0.529	0.966	0.998	1.066	0.91	0.947	0.911	0.753	0.78	0.649	0.568	0.819	0.881	0.685	0.737	0.599	0.701	0.496	0.565	0.757	0.709	0.697	0.829	0.574	0.688	0.615	0.622	0.648	0.632	0.902
Prolyl-Threonine	0.392	0.451	0.493	0.466	0.566	0.499	1.094	0.991	0.798	0.892	0.529	0.716	0.523	0.462	0.626	0.5	0.595	0.506	0.636	0.751	0.371	0.325	0.66	0.461	0.763	0.69	0.857	0.824	0.645	0.55	0.711	0.502	0.687	0.63	1.006	0.902	0.589	0.718	0.576	0.527	0.722	0.723	0.668	0.645	0.818	0.676	0.461	0.354	0.48
Valyl-Glycine	0.673	1.069	0.772	0.88	1.042	1.513	0.816	0.799	0.615	0.804	0.948	1.02	1.103	1.003	1.063	1.185	0.912	0.984	0.766	0.978	1.208	1.353	0.798	0.666	0.839	0.62	0.591	0.762	1.293	1.076	0.919	1.074	0.665	0.595	0.601	0.803	0.972	1.029	0.692	0.639	0.545	0.533	0.648	0.707	0.638	0.646	0.863	0.826	0.655
Glutamyl-Methionine	0.497	0.607	0.983	1.188	0.449	0.511	1.005	0.998	0.327	0.42	0.35	0.431	0.666	0.657	0.492	0.468	0.535	0.512	0.73	0.962	0.712	0.763	0.841	0.702	0.588	0.612	0.533	0.581	0.766	0.762	0.727	0.743	0.971	1.019	0.527	0.505	0.626	0.609	0.626	0.598	0.785	0.809	0.385	0.51	0.718	0.683	0.426	0.39	0.684
2-Hydroxyethylenedicarboxylate	0.4	0.564	0.681	1.34	0.377	0.792	0.367	0.452	0.368	0.384	0.712	0.525	0.468	0.602	1.135	0.937	0.562	0.477	0.636	0.845	0.887	0.537	0.498	0.554	0.422	0.549	0.269	0.492	0.738	0.474	0.657	0.734	0.386	0.419	0.834	0.62	0.724	0.798	0.643	0.389	0.53	0.482	0.482	0.708	0.512	0.539	0.696	0.594	0.514
Asparaginyl-Isoleucine	0.378	0.595	0.1	0.145	1.276	1.343	0.51	0.595	0.575	0.673	0.848	0.808	0.528	0.438	1.009	1.042	0.379	0.196	0.728	0.905	2.067	2.405	1.034	0.751	0.387	0.199	0.669	0.321	2.905	2.302	0.501	0.635	0.224	0.133	0.237	0.202	0.896	1.13	0.59	0.598	0.18	0.173	0.405	0.36	0.472	0.316	2.197	2.934	0.307
L-2-Aminoadipate 6-semialdehyde	0.293	0.371	0.787	1.047	0.64	0.791	0.1	0.1	0.963	1.022	1.35	1.559	0.896	0.92	0.152	0.162	0.44	0.516	0.1	0.112	0.128	0.163	0.685	0.543	1.027	1.294	0.396	0.356	0.1	0.1	1.183	1.296	0.1	0.1	0.153	0.239	0.1	0.1	0.106	0.102	0.134	0.12	0.1	0.321	0.179	0.184	0.269	0.2	0.146
Leucyl-Glutamine	0.454	0.549	0.309	0.364	1.507	1.628	0.402	0.386	0.638	0.59	1.006	0.94	0.804	0.739	1.22	1.3	0.716	0.683	0.819	0.859	2.366	2.94	0.735	0.796	0.501	0.424	0.564	0.59	2.869	2.665	0.755	0.931	0.329	0.315	0.3	0.336	0.934	1.102	0.718	0.745	0.273	0.35	0.313	0.481	0.61	0.408	2.763	2.675	0.496
Alanine	0.497	0.64	0.398	0.528	0.724	0.873	0.859	0.898	0.613	0.798	0.549	0.759	0.641	0.83	0.744	0.72	0.765	0.615	0.605	0.739	0.737	0.7	0.673	0.585	0.718	0.705	0.879	0.728	0.764	0.71	0.802	0.902	0.917	1.15	0.754	0.69	0.738	0.872	0.693	0.76	0.744	0.676	0.751	0.901	0.772	0.804	0.811	0.766	0.943
Uridine	0.649	0.759	0.45	0.572	0.817	0.871	0.53	0.583	0.832	0.706	0.827	0.982	0.823	0.753	0.894	1.007	0.552	0.598	0.685	0.795	0.641	0.644	1.187	0.845	0.774	0.823	0.682	0.62	0.6	0.513	0.55	0.618	0.576	0.606	0.853	0.927	0.666	0.764	0.69	0.886	0.487	0.55	0.67	0.943	0.943	0.919	0.855	0.819	0.893
Gamma-Aminobutyric acid	0.499	0.682	1.068	1.263	0.622	0.825	0.657	0.569	0.698	0.695	0.615	0.718	0.651	0.718	0.613	0.724	0.524	0.536	0.569	0.821	0.709	0.697	0.838	0.861	0.665	0.661	0.583	0.596	0.604	0.547	0.509	0.626	0.605	0.76	0.497	0.613	0.662	0.768	0.557	0.768	0.577	0.708	0.567	0.776	0.78	0.84	0.869	0.789	0.701
Prolyl-Glycine	0.511	0.501	0.665	0.545	0.539	0.508	0.797	0.6	0.888	0.674	0.703	0.625	0.507	0.423	0.671	0.494	0.701	0.571	0.671	0.554	0.712	0.537	0.663	0.392	0.745	0.625	0.852	0.742	0.67	0.57	0.663	0.601	0.604	0.631	1.113	0.871	0.61	0.649	0.561	0.573	0.663	0.68	0.611	0.647	0.596	0.545	0.752	0.534	0.44
Phenylalanyl-Serine	1.329	1.631	0.961	1.18	0.725	0.937	0.451	0.487	0.623	0.659	0.598	0.678	0.67	0.513	0.585	0.356	0.279	0.244725478	0.577	0.375	0.241	0.443	0.699	0.542	0.263	0.299	0.508	0.594	1.211	0.501	0.423	0.408	0.571	0.561	0.477	0.49	0.72	0.71	0.498	0.511	0.605	0.648	0.252	0.384	0.449	0.527	0.643	0.608	0.389
4-Methylaminobutyrate	1.027	1.372	0.916	1.226	1.446	1.706	0.804	1.071	1.581	1.231	1.06	1.442	1.212	1.151	0.992	1.56	1.053	1.543	1.241	1.666	0.876	1.215	2.3	1.551	1.11	1.577	1.087	1.201	0.935	1.024	0.902	1.297	0.901	1.07	0.891	1.175	0.872	1.058	0.812	1.17	0.882	1.096	0.94	1.56	1.375	1.294	1.779	1.408	1.229
1-Aminocyclopropane-1-carboxylate	0.51	0.576	0.54	0.554	0.196	0.191	0.121	0.126	0.239	0.261	0.298	0.265	0.188	0.239	0.597	0.624	0.787	0.633	0.246	0.204	0.421	0.426	0.673	0.57	0.308	0.236	0.767	0.797	0.208	0.143	0.373	0.419	0.336	0.307	0.895	0.712	0.144	0.182	0.837	0.639	0.344	0.328	0.861	0.853	0.167	0.21	0.887	0.805	0.392
Ectoine	0.433	0.468	0.445	0.649	0.735	0.836	0.754	0.692	0.599	0.573	0.631	0.606	0.931	0.589	0.783	0.904	0.481	0.669	0.397	0.594	0.61	0.75	0.783	0.708	0.797	0.829	0.567	0.34	0.684	0.711	0.285	0.462	0.602	0.538	0.768	0.725	0.512	0.465	0.59	0.744	0.517	0.745	0.393	0.591	0.364	0.44	1.246	1.055	0.467
Pantothenic acid	0.619	0.823	0.911	1.112	0.823	0.97	0.574	0.568	0.79	0.745	0.69	0.805	0.955	0.779	0.898	1.115	0.837	1.032	0.633	0.875	0.714	0.726	1.185	0.907	1.228	1.162	0.727	0.733	0.573	0.517	0.952	0.993	0.51	0.579	0.626	0.709	1.208	1.215	0.69	0.717	0.688	0.812	0.462	0.701	0.92	0.919	1.022	0.975	1.125
3,4-Dihydroxymandelate	0.468	0.54	0.464	0.573	0.59	0.61	0.658	0.625	0.397	0.375	0.47	0.51	0.793	0.63	0.823	0.749	0.581	0.558	0.589	0.557	0.646	0.625	0.997	0.62	0.851	0.797	0.513	0.432	0.747	0.598	0.798	0.713	0.562	0.545	0.752	0.627	0.531	0.549	0.588	0.595	0.626	0.597	0.517	0.68	0.751	0.717	0.592	0.622	0.578
Valyl-Alanine	1.002	1.262	2.38	2.485	1.167	1.484	1.064	1.11	1.035	1.316	1.195	1.417	1.13	1.219	1.282	1.497	1.221	1.277	1.381	1.816	1.104	1.319	1.109	1.041	1.324	1.202	1.312	1.319	1.533	1.107	1.238	1.527	1.023	1.275	1.811	0.966	1.486	1.4	1.119	1.006	1.024	0.994	1.238	1.088	1.083	0.935	1.745	1.886	1.185
Aminoacetaldehyde	0.598	9.474	0.706700013	0.942	0.9380903	0.928	0.609	0.586	0.895	0.813	0.736	0.828	0.789856311	0.932	0.696	0.968	0.52	0.905	0.564	0.891	0.646	0.874	0.751	0.841	9.99	2.415	0.757	1.591	0.782	4.241	0.605	9.99	0.72	2.533	0.753	3.252	0.666	1.945	0.803	1.182	0.833	0.875	0.665	1.5	0.86	1.353	0.938	1.126	0.837
Glutaminyl-Leucine	0.517	0.642	0.216	0.234	1.426	1.645	0.584	0.63	0.47	0.509	0.614	0.632	0.607	0.851	0.867	0.944	0.471	0.63	0.64	0.83	1.596	1.436	0.69	1.237	0.569	0.764	0.488	0.473593102	1.531	1.473	0.889	0.719	0.529	0.519	0.48	0.508691953	0.456	0.455	0.71	0.625	0.529	0.45	0.302	0.424	0.585	0.473	1.932	1.62	0.673
4-Amino-4-deoxychorismate	0.607	0.698	0.566	0.72	0.675	0.812	0.753	0.788	0.416	0.486	0.538	0.62	0.884	0.847	0.896	0.954	0.677	0.758	0.63	0.695	0.678	0.845	1.106	0.884	0.862	0.954	0.501	0.583	0.78	0.732	0.917	0.895	0.593	0.701	0.774	0.78	0.573	0.589	0.634	0.663	0.644	0.691	0.564	0.709	0.826	0.774	0.674	0.663	0.721
L-threo-3-Methylaspartate	0.317	0.1	0.379	0.135	0.285	0.1	0.446	0.135	0.338	0.112	0.398	0.1	0.344	0.165	0.444	0.154	0.511	0.1	0.377	0.291	0.289	0.1	0.46	0.12	0.13	0.1	0.1	0.1	0.122	0.1	0.302	0.1	0.117	0.129	0.135	0.173	0.121	0.153	0.111	0.11	0.141	0.133	0.157	0.164	0.195	0.155	0.135	0.114	0.151
Leucyl-Aspartate	0.681	0.84	0.627	0.768	0.49	0.542	0.489	0.537	0.412	0.533	0.606	0.634	0.466	0.506	0.552	0.431	1.783	1.694	0.473	0.503	0.552	0.528	2.702	2.361	0.767	0.739	0.797	0.868	0.616	0.369	0.567	0.595	0.415	0.303	1.065	1.154	0.712	0.738	0.626	0.682	0.508	0.537	0.664	0.793	0.436	0.425	0.844	0.808	0.477
Ribothymidine - Isomer	0.683	0.777	0.619	0.846	0.715	0.895	0.617	0.59	0.591	0.579	0.564	0.633	0.904	0.79	0.652	0.771	0.521	0.504	0.836	0.935	0.484	0.551	1.379	0.924	0.719	0.702	0.616	0.591	0.698	0.619	0.547	0.569	0.68	0.739	0.604	0.654	0.599	0.575	0.67	0.861	0.569	0.638	0.56	0.743	0.872	0.917	0.869	0.763	0.66
(R)-1-Aminopropan-2-ol	0.598	0.757	1.052	1.475	0.97	0.96	0.692	0.841	0.791	0.592	0.787	0.913	0.959	0.876	1.025	1.057	0.622	0.843	0.36	0.923	1.001	0.705	1.571	0.835	0.978	0.932	1.565	0.731	0.655	0.589	0.756	0.95	0.736	0.699	0.822	0.789	0.601	0.752	0.785	0.885	0.603	0.572	0.621	0.823	1.108	0.761	0.95	0.828	0.729
Uridine - H2O	0.73	0.904	0.512	0.696	0.928	1.031	0.638	0.717	0.965	0.903	0.929	1.106	0.962	0.939	1.027	1.236	0.628	0.714	0.789	1.029	0.73	0.854	1.324	1.045	0.88	0.974	0.757	0.699	0.654	0.607	0.624	0.724	0.711	0.76	0.971	1.051	0.753	0.848	0.857	0.999	0.552	0.626	0.854	1.155	1.072	1.016	1.005	0.921	1.072
Hypoxanthine - multi-tags	0.494	0.576	0.418	0.41	0.578	0.559	0.491	0.479	1.517	1.121	0.65	0.704	0.571	0.543	0.317	0.401	0.458	0.426	0.628	0.877	0.494	0.505	1.519	1.062	0.397	0.497	0.457	0.495	0.489	0.553	0.374	0.452	0.341	0.47	0.614	0.848	0.678	0.785	0.452	0.604	0.388	0.474	0.666	0.852	0.558	0.567	1.254	0.989	0.438
Isoleucyl-Threonine	0.654	0.896	0.386	0.522	1.554	1.833	0.349	0.342	1.59	1.799	1.017	1.251	1.525	1.444	1.799	1.769	0.695	0.642	1.542	1.733	1.225	1.373	1.4	1.151	0.674	0.651	1.036	0.826	3.523	3.299	1.531	1.689	0.549	0.548	0.476	0.556	1.76	1.9	0.538	0.653	0.381	0.373	0.616	0.875	0.522	0.469	1.784	1.702	2.644
Prolyl-Alanine	0.39	0.401	0.347	0.298	0.543	0.44	0.919	0.738	0.785	0.536	0.593	0.503	0.435	0.375	0.504	0.418	0.579	0.436	0.491	0.486	0.46	0.372	0.611	0.347	0.855	0.798	1.011	0.842	0.594	0.532	0.82	0.727	1	0.939	0.896	0.692	0.606	0.653	0.524	0.597	0.669	0.657	0.701	0.768	0.554	0.51	0.588	0.392	0.759
Asparaginyl-Phenylalanine	0.658	0.675	0.664	0.558	2.043	2.173	0.448	0.479	0.746	0.763	1.237	0.966	1.223	1.376	2.101	2.486	0.78	0.84	1.008	1.472	1.092	0.981	0.929	0.61	0.939	0.796	0.785	0.643	2.167	2.455	0.914	1.081	0.395	0.325	0.404	0.534	0.861	1.147	0.751	0.77	0.417	0.35	0.719	0.722	0.834	0.611	1.2	1.147	0.322
3-Aminoisobutanoic acid	0.207	0.419	0.931	1.372	0.647	0.715	0.534	0.596	0.413	0.477	0.443	0.58	0.985	1.274	0.765	1.018	0.381	0.407	0.691	0.661	0.436	0.481	0.582	0.44	0.444	0.374	0.635	0.697	0.797	0.619	0.516	0.813	0.474	0.419	0.957	1.258	0.778	0.798	0.677	0.826	0.443	0.505	0.461	0.579	0.893	0.81	0.791	0.68	1.24
5-Aminopentanoic acid	0.469	0.704	1.035	1.297	0.463	0.752	0.687	0.818	0.806	0.853	0.634	0.693	0.654	0.733	0.663	0.907	0.724	0.838	0.638	0.937	0.756	0.818	1.2	1.033	0.603	0.684	0.481	0.541	0.545	0.544	0.509	0.931	0.529	0.658	0.74	0.703	0.436	0.596	0.651	0.941	0.637	0.685	0.51	0.787	0.828	1.014	0.787	0.752	0.736
5-Hydroxyectoine	0.583	0.711	0.268	0.306	0.346	0.673	0.272	0.332	0.507	0.561	0.35	0.419	0.477	0.505	0.729	0.82	0.321	0.770434822	0.624	0.703	0.352	0.349	0.565	0.547	0.489	0.47	0.266	0.287	1.022	0.728	0.319	0.351	0.34	0.366	0.313	0.326	0.389	0.382	0.373	0.22	0.31	0.27	0.233	0.248	0.382	0.344	0.57	0.477	0.347
Phenylalanyl-Glutamate	0.756	0.855	0.704	0.942	1.232	1.365	0.583	0.599	1.184	1.24	0.986	1.034	0.786	1.127	1.01	1.534	0.99	0.846	0.918	1.496	0.736	0.628	1.103	1.037	1.022	1.076	0.858	0.968	0.839	0.941	0.972	1.041	0.576	0.608	0.717	1.058	1.123	1.179	0.71	0.671	0.996	1.096	0.654	0.814	0.812	0.791	1.351	1.217	0.826
Xanthine	0.504	0.686	0.534	0.73	1.045	1.2	0.831	0.905	0.891	0.804	0.733	0.936	1.059	0.971	0.56	0.707	0.603	0.713	0.859	1.06	1.231	1.31	1.691	1.144	0.891	0.956	0.767	0.664	0.657	0.611	0.645	0.745	0.647	0.725	1.115	1.215	0.783	0.883	1.184	1.404	0.749	0.762	0.701	0.979	0.746	0.732	1.056	0.98	1.156
Homoserine - H2O	1	1.342	1.489	1.965	0.32	0.808	0.588	1.26	0.504	1.158	0.88	1.184	0.413	0.781	1.388	1.547	0.763	1.038	0.685	0.865	1.146	1.278	1.154	1.572	0.855	0.894	1.085	1.407	0.935	1.083	0.647	1.023	1.864	1.413	1.544	1.88	1.053	1.42	1.908	1.908	2.163	2.277	1.117	1.613	0.944	1.301	1.195	1.212	2.655
Isoleucyl-Glycine	0.642	0.964	0.473	0.58	0.969	1.442	0.77	0.791	0.765	0.9	1.071	1.258	1.072	1.204	1.277	1.393	1.151	1.36	1.04	1.286	1.12	1.138	0.79	0.744	0.972	0.644	0.967	0.782	1.545	1.098	0.912	1.306	0.831	0.666	0.542	0.548	1.35	1.443	0.759	0.967	0.561	0.657	0.885	1.053	0.705	0.782	1.834	1.853	0.874
N6-Acetyl-N6-hydroxy-L-lysine	0.196	0.344	0.1	0.262	0.1	0.1	0.195	0.1	0.1	0.291	0.14	0.1	0.1	0.1	0.1	0.1	0.1	0.1	0.114	0.1	0.164	0.384	0.1	0.1	0.213	0.1	0.1	0.267	0.334	0.1	0.1	0.1	0.106	0.1	0.455	0.1	0.1	0.345	0.288	0.1	0.255	0.249	0.1	0.1	0.1	0.1	0.1	0.1	0.266
Phenylalanyl-Aspartate	0.721	0.958	1.297	1.473	0.535	0.66	0.601	0.549	0.778	1.271	0.944	1.042	0.612	0.591	0.621	0.653	1.21	1.259	0.646	0.652	0.543	0.598	1.8	1.883	0.607	0.636	0.911	1.082	0.559	0.594	0.682	0.608	0.653	0.784	0.711	0.697	0.875	0.884	0.602	0.585	0.622	0.85	0.687	0.864	0.718	0.724	0.775	0.892	0.687
Leucyl-Glutamate	0.433	0.551	0.36	0.413	0.429	0.505	0.671	0.711	0.536	0.631	0.518	0.592	0.416	0.432	0.512	0.56	0.955	0.887	0.574	0.711	0.874	0.969	0.912	0.779	0.865	0.872	0.696	0.768	0.625	0.585	0.792	0.838	0.711	0.827	0.467	0.51	0.621	0.728	0.807	0.84	0.751	0.8	0.552	0.654	0.527	0.567	0.714	0.647	0.85
Glycyl-Valine	1.834	2.32	0.975	1.245	1.184	1.547	1.012	1	0.414	0.5	0.948	1.042	1.275	1.381	2.046	2.179	0.721	0.686	1.428	1.73	0.771	0.847	1.232	1.121	1.675	1.69	0.792	0.865	1.571	1.4	1.267	1.354	0.502	0.522	0.729	0.76	1.173	1.307	0.869	0.917	0.729	0.777	0.533	0.64	0.84	0.803	0.75	0.646	0.439
Phenylalanyl-Threonine	0.764	0.764	0.254	0.279	0.617	0.761	0.507	0.396	0.751	0.82	0.414	0.456	1.074	0.95	0.872	0.875	0.395	0.354	0.934	1.247	0.373	0.432	0.79	0.654	0.575	0.535	0.559	0.485	1.206	1.061	0.429	0.477	0.55	0.54	0.628	0.629	0.754	0.809	0.309	0.298	0.655	0.539	0.446	0.489	0.73	0.65	0.969	0.824	0.385
7-Cyano-7-carbaguanine	0.543	0.387	0.584	0.568	0.487	0.457	0.506	0.456	0.576	0.614	0.662	0.552	0.376	0.614	0.641	0.776	1.262	1.034	0.501	0.868	0.931	1.127	0.86	0.691	0.763	0.785	0.509	1.053	0.439	0.604	0.839	0.529	0.415	0.535	0.478	0.845921177	0.684	0.602	0.644	0.514	0.869	0.682	0.746	0.516	0.602	0.437	0.248	0.69	0.631
5-Hydroxymethyluracil	0.559	0.408	0.351	0.477	0.49	0.436	0.562	0.385	0.679	0.44	0.797	0.288	0.746	0.44	0.862	0.428	0.411	0.268	0.525	0.334	0.81	0.398	0.857	0.465	0.587	0.363	0.305	0.353	0.443	0.311	0.455	0.367	0.496	0.383	0.6	0.403	0.377	0.453	0.478	0.444	0.355	0.348	0.363	0.425	0.51	0.422	0.651	0.609	0.655
Alpha-aminobutyric acid	0.449	0.617	0.536	1.093	0.42	0.513	0.374	0.384	0.397	0.46	0.516	0.685	0.579	0.6	0.632	0.667	0.738	0.746	0.848	1.149	0.46	0.512	0.671	0.566	0.527	0.556	0.389	0.38	0.844	0.727	0.385	0.449	0.676	0.704	0.599	0.651	0.562	0.606	0.868	1.019	0.587	0.682	0.61	0.771	0.781	0.713	0.8	0.684	0.724
Aminoacrylate	0.855	1.035	0.655	0.837	0.589	0.908	0.937	0.907	0.633	0.871	0.846	0.911	0.877	0.985	1.111	1.128	0.844	0.879	0.991	1.036	0.768	0.851	0.879	0.845	0.843	0.793	0.631	0.692	0.985	0.763	0.718	0.774	0.709	0.721	0.986	0.922	0.985	1.071	0.875	0.762	0.872	0.863	0.69	0.807	1.062	1.085	0.915	0.879	0.756
prolyl-proline	0.276	0.435	0.223	0.13	0.393	0.351	0.336	0.452	1.175	1.078	0.43	0.336	0.331	0.331	0.157	0.217	0.475	0.707	0.258	0.344	0.406	0.21	0.696	0.39	0.768	0.758	0.778	0.829	0.244	0.252	0.663	0.654	0.392	0.418	0.528	0.353	0.19	0.193	0.533	0.411	0.29	0.389	0.671	0.948	0.345	0.447	0.241	0.208	0.516
L-Aspartate 4-semialdehyde	0.776	1.46	0.861	0.978	0.49	0.777	0.899	0.893	1.056	1.215	0.949	0.832	0.73	0.839	1.219	1.035	0.863	0.819	1.022	0.923	0.805	0.785	0.767	0.822	1.053	0.85	0.643	0.923	0.855	0.739	0.719	1.164	0.686	0.704	0.998	1.055	0.959	1.065	0.587	0.576	0.796	0.761	0.656	0.678	0.881	0.902	0.935	1.043	0.619
Ascorbate	0.541	0.532	1.309	1.888	1.443	1.394	0.521	0.42	0.793	0.627	0.603	0.529	0.746	0.332	0.845	0.713	0.54	0.593	0.732	0.727	0.962	0.862	1.975	0.873	0.987	1.366	0.685	1.011	0.609	0.57	0.871	0.846	0.823	0.713	0.863	0.859	0.796	0.836	1.21	0.84	0.672	0.802	0.438	0.636	1.232	1.274	1.099	1.055	1.093
Ribothymidine - H2O	0.765	1.07	0.872	1.115	1.055	1.114	0.759	0.916	0.83	0.77	0.641	0.845	1.107	1.121	0.915	0.986	0.733	0.72	1.053	1.329	0.603	0.702	1.514	1.233	0.889	0.943	0.791	0.831	0.938	0.731	0.614	0.801	0.852	0.923	0.699	0.806	0.715	0.717	0.908	1.01	0.804	0.857	0.673	1.029	1.092	1.038	1.198	0.934	0.943
Sarcosine	0.444	0.584	0.476	0.613	0.459	0.645	0.687	0.7	0.505	0.562	0.531	0.67	0.544	0.481	0.61	0.646	0.708	0.748	0.478	0.503	0.531	0.468	0.85	0.594	0.759	0.848	0.679	0.654	0.587	0.483	0.676	0.754	0.776	0.798	0.7	0.823	0.38	0.651	0.695	0.763	0.705	0.792	0.636	0.809	0.767	0.734	0.786	0.719	0.808
Glutamic Acid - H2O	0.716	0.867	0.688	0.861	0.587	0.842	0.62	0.603	0.679	0.798	0.842	0.886	0.55	0.551	0.703	0.696	1.408	1.314	0.512	0.547	1.048	1.021	1.013	0.718	1.171	1.071	0.893	0.905	0.644	0.604	1.166	1.206	0.584	0.644	0.547	0.571	0.856	0.997	0.955	0.916	1.159	1.168	0.61	0.725	0.733	0.731	0.718	0.693	1.85
Serinyl-Leucine	1.089	1.44	0.931	1.142	1.108	1.34	0.527	0.551	2.244	2.985	0.97	1.055	0.611	0.605	0.742	0.854	0.859	0.835	0.598	0.708	1.439	1.592	2.192	1.838	0.591	0.609	1.132	0.798	2.749	2.375	1.394	1.408	1.004	1.009	0.438	0.429	0.931	1.033	0.295	0.373	0.824	0.82	0.433	0.654	0.697	0.684	0.854	0.772	1.479
Phenylalanyl-Glycine	0.36	0.651	0.516	0.671	0.354	0.492	0.409	0.384	0.42	0.744	0.464	0.42	0.457	0.467	0.554	0.57	0.439	0.506	0.531	0.628	0.496	0.511	0.709	0.557	0.555	0.499	0.363	0.425	0.638	0.459	0.358	0.444	0.481	0.496	0.54	0.413	0.557	0.552	0.247	0.296	0.546	0.53	0.3	0.266	0.454	0.375	0.528	0.603	0.531
Aspartyl-Leucine	0.398	0.484	0.223	0.334	0.571	0.625	0.333	0.338	0.446	0.547	0.853	1.028	0.549	0.551	0.521	0.588	1.066	1.067	0.393	0.559	0.565	0.627	0.528	0.478	0.543	0.44	0.618	0.609	0.64	0.579	0.357	0.382	0.308	0.416	0.471	0.485	1.172	1.281	0.444	0.528	0.469	0.517	0.472	0.569	0.649	0.608	0.955	0.851	0.478
2-Methyl-3-hydroxy-5-formylpyridine-4-carboxylate	1.906	2.257	0.872	1.13	0.505	0.794	0.669	0.762	0.375	0.419	0.837	0.84	0.562	0.863	0.698	0.676	0.661	0.632	1.104	0.953	0.565	0.616	1.776	1.486	1.266	1.304	0.619	0.549	0.988	0.994	0.631	0.792	1.097	0.857	0.953	1.187	1.301	1.498	1.241	1.578	0.857	0.745	0.704	0.991	0.881	0.587	3.616	3.059	1.003
Alanyl-Valine	0.573	0.795	0.454	0.617	1.312	1.501	0.814	0.862	0.53	0.663	0.902	1.03	1.147	1.169	1.305	1.314	1.159	1.145	0.836	0.91	1.113	1.264	0.893	0.632	0.631	0.581	0.58	0.528	2.202	1.795	0.934	0.922	0.686	0.711	0.47	0.403	1.259	1.369	0.85	0.96	0.312	0.4	0.475	0.515	0.602	0.581	1.342	1.33	0.531
L-Formylkynurenine	0.632	0.973	1.071	1.313	0.724	0.979	1.19	1.151	0.472	0.861	0.729	1.215	0.699	0.828	0.686	0.832	1.059	1.088	0.599	0.758	0.65	0.995	1.025	0.929	0.337	0.424	0.302	0.522	0.367	0.276	0.458	0.66	0.347	0.571	0.396	0.389	0.229	0.272	0.396	0.538	0.297	0.471	0.315	0.574	0.299	0.386	0.587	0.503	0.8
S-Glutathionyl-L-cysteine	0.524	0.615	0.47	0.455	0.513	0.729	0.593	0.568	0.26	0.402	0.455	0.706	0.507	0.558	0.546	0.623	0.351	0.371	1.159	1.928	0.461	0.539	0.725	0.749	0.493	0.472	0.509	0.501	0.89	0.743	0.347	0.439	0.999	0.975	0.731	0.902	0.519	0.57	0.844	0.725	0.665	0.615	0.539	0.528	1.088	0.777	0.555	0.557	0.46
Aspartyl-Phenylalanine	0.842	1.107	0.287	0.399	0.363	0.466	0.36	0.417	0.274	0.333	0.484	0.588	0.458	0.47	0.323	0.332	1.061	1.064	0.292	0.358	0.421	0.477	0.374	0.321	1.493	1.5	0.602	0.632	0.664	0.571	0.997	1.203	0.292	0.327	0.519	0.548	0.713	0.759	0.324	0.322	0.423	0.421	0.367	0.47	0.617	0.578	0.734	0.688	0.588
4-Oxoproline	0.78	0.834	0.682	0.858	0.607	0.852	0.635	0.608	0.699	0.78	0.852	0.895	0.563	0.644	0.71	0.662	1.285	1.276	0.533	0.602	1.041	1.166	0.947	0.85	1.149	1.055	0.866	0.831	0.698	0.587	1.139	1.228	0.626	0.716	0.592	0.678	0.868	0.955	0.912	0.845	1.062	1.101	0.628	0.734	0.732	0.724	0.745	0.72	1.761
4-Aminobutyraldehyde	0.879	1.044	0.67	0.935	0.286	0.421	0.581	0.6	0.775	1.007	0.915	0.955	0.826	0.961	0.899	0.844	0.981	0.96	0.978	0.951	0.656	0.696	1.044	0.906	1.062	0.896	0.792	0.973	0.686	0.493	0.748	0.795	0.955	0.914	0.812	0.75	0.744	0.84	0.902	0.936	1.011	1.111	0.981	1.174	1.075	1.114	1.086	1.052	0.893
Proline	0.48	0.604	0.513	0.63	0.607	0.659	0.872	0.935	0.848	0.746	0.668	0.855	0.603	0.52	0.668	0.746	0.773	0.72	0.595	0.732	0.551	0.59	0.968	0.69	0.829	0.888	0.884	0.767	0.666	0.632	0.626	0.795	0.696	0.814	0.967	1.16	0.574	0.614	0.74	0.897	0.697	0.768	0.651	0.901	0.723	0.683	0.561	0.497	0.557
Adenine	0.657	1.031	0.907	1.27	0.818	1.468	0.723	0.596	0.537	0.281	0.493	0.568	0.57	0.761	0.577	0.858	0.559	0.724	0.385	0.646	1.127	1.035	1.11	1.054	0.872	1.164	0.638	0.768	0.563	0.641	0.938	0.968	0.487	0.74	0.477	0.591	0.442	0.459	0.459	0.546	0.654	0.688	0.548	0.79	0.657	0.575	0.443	0.466	0.805
Leucyl-Alanine	0.548	0.647	0.268	0.328	0.561	0.698	0.489	0.463	0.44	0.44	0.494	0.558	0.659	0.673	0.721	0.725	0.622	0.597	0.56	0.717	0.55	0.604	0.534	0.472	0.539	0.521	0.358	0.337	1.524	1.172	0.566	0.597	0.474	0.469	0.3	0.289	0.638	0.72	0.339	0.362	0.222	0.237	0.306	0.319	0.326	0.307	0.897	0.722	0.338
Dehydroalanine	0.236	0.41	0.382	0.384	0.382	0.431	0.164	0.269	0.199	0.21	0.187	0.448	0.295	0.268	0.298	0.289	0.267	0.543	0.402	0.424	0.18	0.276	0.451	0.421	0.1001	0.103	0.1001	0.11	0.1001	0.102	0.296	0.213	0.1001	0.179	0.1001	0.1001	0.1001	0.145	0.1001	0.1001	0.137	0.119	0.1001	0.1	0.1001	0.127	0.424	0.282	0.293
5-Hydroxy-L-tryptophan	0.551	0.756	1.008	1.3	0.875	0.93	0.623	0.634	0.833	0.628	0.733	1.002	0.814	0.624	0.761	0.719	0.779	0.862	0.628	0.898	0.85	0.772	1.392	0.814	0.685	0.763	0.946	0.832	0.568	0.627	0.665	0.685	0.571	0.697	0.7	0.649	0.443	0.512	0.627	0.699	0.453	0.568	0.545	0.845	0.934	0.971	0.843	0.996	0.617
Aspartyphenylalanine	0.419	0.727	1.066	1.392	0.594	0.568	0.343	0.346	0.306	0.358	0.449	0.581	0.523	0.551	0.283	0.268	0.647	0.672	0.528	0.827	0.561	0.717	1.685	1.329	2.235	2.378	0.67	0.715	0.682	0.722	1.336	1.723	1.297	1.869	0.255	0.268	0.661	0.677	0.489	0.529	0.432	0.443	0.327	0.354	0.444	0.493	0.829	0.848	0.468
Phenylalanyl-Alanine	0.539	0.733	0.451	0.76	0.676	1.013	0.775	0.611	0.64	1.069	0.635	0.885	0.636	0.725	0.701	0.952	0.806	0.803	0.693	0.628	0.734	0.867	0.735	0.589	0.908	0.746	0.571	0.741	0.798	0.748	0.782	1.244	0.683	0.716	0.78	0.780720151	0.864	0.93	0.489	0.598	0.525	0.649	0.696	0.753	0.673	0.594	0.763	0.846	1.085
Methionine	0.485	0.641	0.763	1.058	0.677	0.841	0.724	0.736	0.588	0.791	0.516	0.688	0.748	0.75	0.75	0.759	0.616	0.621	0.81	1.076	0.489	0.601	0.82	0.776	0.757	0.752	0.645	0.616	0.767	0.591	0.527	0.652	0.718	0.76	0.676	0.678	0.744	0.758	0.718	0.799	0.688	0.774	0.579	0.72	0.764	0.685	0.671	0.552	0.602
Valine	0.514	0.654	0.33	0.423	0.612	0.763	0.456	0.511	0.612	0.595	0.53	0.649	0.602	0.606	0.615	0.774	0.807	0.849	0.676	0.777	0.647	0.721	1.023	0.833	0.932	0.908	0.751	0.706	0.575	0.511	0.623	0.792	0.596	0.584	0.703	0.85	0.443	0.547	0.772	0.796	0.651	0.716	0.727	0.961	0.718	0.665	0.718	0.615	0.782
trans-3-Hydroxy-L-proline	0.664	0.824	0.593	0.679	0.607	0.704	1.038	0.929	0.89	1.07	0.692	0.641	0.733	0.784	0.874	0.762	0.754	0.652	0.806	1.128	0.59	0.522	0.643	0.609	0.795	0.701	0.706	0.799	0.825	0.629	0.856	0.765	0.793	0.64	0.838	0.959	0.93	0.944	0.504	0.513	0.736	0.696	0.604	0.644	0.805	0.747	0.945	0.709	0.759
Glycyl-Leucine	0.574	0.756	0.536	0.632	0.985	1.457	0.689	0.807	0.879	1.004	1.347	1.368	1.51	1.67	1.686	1.906	1.36	1.348	0.985	1.305	1.014	1.062	0.836	0.65	0.89	0.865	0.804	0.799	2.99	2.581	0.599	0.656	0.421	0.442	0.446	0.547	2.139	2.604	0.862	1.067	0.678	0.416	0.475	0.621	0.516	0.504	1.971	2.076	0.447
5-Amino-6-(5'-phospho-D-ribitylamino)uracil	0.553	0.899	0.695	0.42	0.798	0.784	0.861	0.827	0.527	0.707	0.625	0.724	0.727	0.838719524	0.987	0.862989367	0.831	0.646392909	1.119	1.109	1.196	0.767	0.779	0.771	1.131	1.27	1.176	0.856	0.771	0.705	0.626	0.959	1.383	1.692	1.211	1.417	1.087	1.011	0.919	0.813	1.623	1.286	0.536	0.633	1.175	1.1	0.903	0.619	1.074
Cysteinyl-Glycine dimer	0.422	0.721	0.114	0.191	0.568	0.61	0.525	0.609	0.385	0.405	0.372	0.442	0.497	0.497	0.4	0.449	0.442	0.48	1.018	1.252	0.925	0.851	0.474	0.369	1.046	1.164	0.635	0.591	0.672	0.349	0.401	0.588	1.207	1.13	1.054	1.013	0.693	0.789	0.656	0.67	1.273	1.129	0.265	0.409	0.886	0.691	0.606	0.534	0.921
L-Arginine	0.754	0.933	0.799	1.034	0.931	1.296	0.999	0.979	0.676	0.819	0.881	1.001	0.857	0.875	1.396	1.438	1.059	1.113	0.856	0.947	0.962	1.066	1.114	1.012	0.88	0.805	0.777	0.759	1.336	1.119	0.864	0.989	0.503	0.494	0.624	0.598	1.144	1.288	0.772	0.751	0.728	0.731	0.752	0.94	0.881	0.831	1.377	1.12	0.8
Glycyl-Tryptophan	1.167	1.344	0.463	0.558	0.759	1.123	0.583	0.598	0.434	0.506	0.689	0.702	0.913	1.026	0.908	1.053	0.683	0.498	0.729	0.995	0.699	0.806	0.68	0.541	0.629	0.592	0.551	0.519	1.305	1.008	0.589	0.695	0.356	0.327	0.845	0.802	0.96	1.022	0.582	0.622	0.335	0.285	0.437	0.628	0.623	0.627	1.148	1.008	0.481
Uracil	0.529	0.662	0.669	0.854	0.951	1.13	0.622	0.788	1.474	1.174	2.005	2.432	0.644	0.565	0.851	1.153	0.851	1.119	0.613	0.604	1.172	0.742	1.381	0.858	1.207	1.168	1.203	0.986	0.552	0.447	0.463	0.636	0.614	0.66	0.99	1.067	0.737	0.835	1.06	1.142	0.901	0.869	0.695	1.037	1.233	1.088	1.139	1.114	0.963
L-Proline	0.526509996	9.99	0.509	0.532	0.593	0.674533484	0.416	0.453762993	0.794991707	9.99	0.709	9.99	0.589828149	0.324	0.614	0.295	0.764193735	0.225	0.626	0.224	0.573234216	0.234	1.053	0.263	0.853443486	0.225154659	9.99	0.257	0.702	0.358	0.304421389	0.762	0.776360422	0.349	0.895	0.366	0.353110119	0.379517354	0.908	9.99	0.782	0.880712662	0.75755624	9.99	9.99	0.348873917	0.522304504	9.99	9.99
Kynurenine	0.639	0.667	0.918	1.097	0.661	0.847	0.766	0.651	0.432	0.413	1.054	0.953	0.555	0.596	0.699	0.609	1.126	1.023	0.458	0.409	0.822	0.729	1.229	1.14	1.031	1.021	0.926	0.95	0.625	0.608	0.629	0.581	0.831	0.785	0.842	0.869	0.457	0.503	0.644	0.733	0.64	0.654	0.599	0.859	0.694	0.75	0.973	0.858	0.791
Hydroxyproline	0.686	0.806	0.583	0.619	0.521	0.697	1.031	0.9	0.869	1.051	0.674	0.631	0.702	0.652	0.871	0.603	0.759	0.632	0.797	0.656	0.6	0.539	0.493	0.424	0.823	0.735	0.713	0.81	0.856	0.623	0.888	0.773	0.865	0.876	0.925	0.682	0.949	0.983	0.531	0.534	0.757	0.69	0.622	0.643	0.816	0.749	0.951	0.745	0.784
Tryptophan	0.508	0.644	0.433	0.581	0.631	0.754	0.534	0.573	0.531	0.607	0.501	0.623	0.798	0.805	0.762	0.834	0.808	0.842	0.625	0.832	0.605	0.675	0.874	0.809	0.786	0.758	0.819	0.711	0.695	0.574	0.554	0.671	0.651	0.68	0.673	0.715	0.509	0.553	0.78	0.905	0.657	0.69	0.734	0.992	0.758	0.721	0.774	0.626	0.843
2,4-Dihydroxyhept-2-enedioate	0.385	0.336	0.587	0.665	0.967	0.946	0.383	0.378	0.766	0.619	0.652	0.665	0.696	0.547	1.254	0.988	0.918	0.744	0.594	0.414	0.789	0.759	1.582	0.812	1.277	1.006	0.968	0.726	0.753	0.56	0.764	0.617	0.705	0.59	0.693	0.443	0.949	0.9	0.936	1.042	0.737	0.729	0.906	0.951	0.978	0.846	0.974	1.121	0.807
L-Methionine	0.506	0.712	0.834	1.077	0.716	0.904	0.741	0.828	0.651	0.777	0.569	0.731	0.764	0.638	0.74	0.623	0.614	0.402	0.797	0.602	0.572	0.501	0.75	0.52	0.775	0.467	0.655	0.441	0.762	0.451	0.564	0.707	0.725	0.581	0.648	0.454	0.724	0.829	0.708	0.761	0.741	0.709	0.671	0.797	0.733	0.725	0.687	0.596	0.629
Glycyl-Phenylalanine	1.207	1.483	0.435	0.522	1.049	1.349	0.759	0.774	0.389	0.538	0.502	0.554	0.793	0.82	0.964	1.112	0.263	0.265	0.609	0.748	0.667	0.696	0.516	0.434	0.672	0.66	0.359	0.336	1.863	1.765	0.69	0.791	0.398	0.421	0.621	0.673	1.351	1.543	0.458	0.499	0.669	0.706	0.317	0.39	0.434	0.465	0.948	0.808	0.204
Prolyl-Methionine	0.36	0.434	0.751	0.585	0.585	0.472	0.79	0.626	0.755	0.621	0.614	0.606	0.529	0.448	0.549	0.444	0.578	0.481	0.675	0.684	0.414	0.4	0.784	0.443	0.924	0.872	0.866	0.798	0.677	0.644	0.65	0.502	0.787	0.809	0.861	0.836	0.651	0.739	0.686	0.703	0.68	0.715	0.699	0.756	0.522	0.556	0.498	0.307	0.572
Lysyl-Glutamine	0.699	0.886	0.337	0.46	0.533	0.731	0.399	0.442	0.475	0.682	0.249	0.361	0.707	0.761	0.629	0.517	0.215	0.23	0.763	0.96	0.302	0.345	0.556	0.548	0.479	0.555	0.537	0.508	0.753	0.54	0.648	0.722	0.47	0.565	0.433	0.411	0.53	0.546	0.342	0.377	0.452	0.443	0.449	0.528	0.479	0.423	0.669	0.626	0.423
L-3-Aminoisobutanoate	0.346	0.736	0.312	0.378	0.356	0.435	0.598	0.369	0.327	0.616	0.431	0.342	0.369	0.374	0.382	0.437	0.558	0.356	0.429	0.398	0.547	0.751	0.343	0.369	0.582	0.463	0.308	0.619	0.564	0.276	0.486	0.561	0.575	0.537	0.603	0.363	0.294	0.688	0.416	0.334	0.498	0.591	0.383	0.37	0.36	0.366	0.498	0.5	0.834
Prolyl-Valine	0.394	0.371	0.273	0.226	0.581	0.339	0.49	0.373	0.795	0.448	0.516	0.437	0.418	0.281	0.5	0.338	0.762	0.561	0.505	0.474	0.51	0.35	0.91	0.43	1.047	1.034	1.071	0.861	0.553	0.479	0.679	0.61	0.65	0.66	0.85	0.762	0.378	0.406	0.603	0.765	0.637	0.639	0.714	0.915	0.517	0.423	0.61	0.354	0.567
L-Tryptophan	0.506	0.668	0.471	0.612	0.605	0.76	0.553	0.606	0.527	0.646	0.546	0.632	0.787	0.826	0.752	0.804	0.802	0.871	0.663	0.801	0.606	0.719	0.868	0.787	0.759	0.734	0.786	0.711	0.68	0.616	0.535	0.666	0.664	0.68	0.69	0.739	0.536	0.587	0.745	0.893	0.666	0.68	0.749	0.988	0.732	0.748	0.764	0.652	0.835
3-Methoxy-4-hydroxyphenylethyleneglycol	0.527	0.668	1.222	1.569	0.785	0.826	0.793	0.922	0.713	0.605	0.649	0.976	0.711	0.653	0.721	0.747	0.647	0.636	0.931	0.969	0.492	0.456	1.041	0.784	0.693	0.559	0.733	0.618	0.622	0.546	0.794	0.923	0.638	0.757	0.559	0.634	0.643	0.768	0.738	0.741	0.47	0.657	0.606	0.886	0.874	0.75	0.95	0.809	0.902
Lysyl-Glutamate	0.516	0.713	0.62	0.779	0.365	0.535	0.707	0.672	0.515	0.691	0.522	0.559	0.447	0.494	0.503	0.563	0.71	0.664	0.69	0.771	0.822	0.874	0.896	0.816	0.678	0.644	0.654	0.676	0.744	0.688	0.697	0.847	0.754	0.764	0.514	0.545	0.682	0.774	0.633	0.635	0.892	0.916	0.553	0.585	0.715	0.766	0.769	0.648	1.017
L-Pipecolate	0.463	0.586	1.983	2.414	1.072	1.225	0.496	0.533	0.61	0.55	0.526	0.599	1.076	0.983	0.585	0.809	0.403	0.457	0.676	0.929	0.72	0.864	1.603	0.925	0.551	0.629	0.671	0.682	0.562	0.615	0.758	0.937	0.614	0.88	0.883	1.04	0.55	0.649	0.89	0.992	0.671	0.679	0.575	0.785	0.833	0.822	0.713	0.66	0.724
Phenylalanine	0.657	0.841	0.756	0.982	0.737	0.949	0.603	0.654	0.668	0.739	0.704	0.879	0.598	0.664	0.821	0.93	1.012	1.051	0.637	0.784	0.768	0.907	0.953	0.878	0.875	0.841	0.723	0.729	0.711	0.568	0.731	0.899	0.592	0.62	0.717	0.69	0.803	0.884	0.625	0.691	0.667	0.762	0.677	0.884	0.825	0.783	1.026	0.928	0.805
Histidinyl-Glutamine	0.998	1.291	0.653	0.879	1.492	1.747	0.302	0.295	0.688	0.846	1.255	1.214	1.746	1.842	1.989	2.196	1.683	1.752	1.467	1.565	1.15	1.353	1.016	0.816	0.653	0.767	0.959	1.029	1.901	1.745	1.229	1.537	0.302	0.373	0.623	0.507	2.045	1.8	0.729	0.633	0.275	0.231	0.893	0.784	1.021	0.764	2.979	2.496	0.321
p-Hydroxyphenylacetylglycine	0.358	0.377	0.484	0.6	2.072	0.574	0.328	0.577	3.267	0.371	0.397	0.426	2.252	0.592	0.42	0.679	0.537	0.738	0.414	0.833	0.513	0.337	4.149	0.881	0.433	0.648	0.737	0.313	0.319	0.425	0.531	0.565	0.463	0.637	0.388	0.625	0.326	0.364	0.351	0.624	0.366	0.342	0.324	0.832	0.736	0.609	0.792	0.788	0.372
2-Carboxy-2,3-dihydro-5,6-dihydroxyindole	0.243	0.31	0.31	0.352	0.164	0.17	0.463	0.517	1.218	1.128	0.491	0.622	1.173	1.074	0.425	0.424	1.298	1.476	0.216	0.263	0.186	0.188	3.004	2.454	0.559	0.591	0.812	0.794	1.349	1.215	1.102	1.302	0.525	0.562	0.432	0.469	0.186	0.212	0.701	0.822	0.337	0.346	0.146	0.2	5.052	5.044	1.221	1.057	1.051
Pipecolic acid	0.47	0.514	0.702	0.865	1.543	1.679	0.298	0.315	0.59	0.497	0.396	0.467	0.374	0.286	0.545	0.5	0.558	0.496	0.535	0.491	0.927	0.759	0.872	0.719	0.822	0.676	0.867	0.684	0.473	0.334	0.601	0.775	0.434	0.351	0.719	0.653	0.325	0.368	0.438	0.457	0.575	0.559	0.608	0.763	0.552	0.457	0.448	0.416	0.735
Isoleucyl-Valine	0.491	0.422	0.28	0.592283869	0.846	1.013	0.354434179	0.48	0.39	0.507	0.848545854	0.892865038	1.192	1.086	0.562	0.829	0.988	0.850999331	0.536	1.04099006	0.808	0.393	0.684110331	0.800448707	0.794	0.33	0.941340215	0.767965856	0.896	1.069	0.646	0.819	0.858	0.788698285	0.502	0.28	0.465	0.837	0.644	0.589	0.583	0.635	0.618	0.616	0.616877317	0.436	0.445	0.495	0.787
Leucine	0.404	0.557	0.304	0.386	0.59	0.713	0.457	0.494	0.583	0.625	0.487	0.622	0.603	0.63	0.636	0.845	0.769	0.816	0.704	0.928	0.628	0.698	0.898	0.807	0.844	0.862	0.734	0.661	0.603	0.578	0.521	0.641	0.622	0.641	0.443	0.428	0.539	0.6	0.684	0.826	0.599	0.633	0.588	0.761	0.545	0.562	0.753	0.6	0.64
Allocystathionine - Isomer	0.348	0.434	6.109	7.97	0.288	0.411	0.457	0.438	0.287	0.49	0.35	0.343	0.388	0.484	0.26	0.304	0.992	0.832	0.403	0.466	0.351	0.383	1.032	1.229	0.752	0.677	0.823	0.984	0.364	0.304	0.473	0.476	0.508	0.496	0.567	0.476	0.554	0.562	0.523	0.486	0.534	0.582	0.899	0.884	0.353	0.386	0.522	0.519	0.683
3-(4-Hydroxyphenyl)lactate	0.34	0.469	0.941	0.33	0.661	0.671	0.414	0.498	1.084	0.937	0.601	0.766	1.323	1.185	0.887	0.272	1.051	1.305	0.399	0.372	0.183	0.132	1.531	1.063	0.545	0.495	0.765	0.598	0.945	1.136	1.087	1.604	0.425	0.5	0.357	0.333	0.338	0.313	0.336	0.4	0.344	0.253	0.164	0.355	5.023	4.908	0.756	0.586	0.239
4-Aminobenzoate	0.292	0.326	0.282	0.504	0.169	0.255	0.451	0.634	1.349	1.078	0.556	0.722	1.3	0.765	0.423	0.369	1.343	0.839	0.223	0.276	0.445	0.227	2.325	1.187	0.647	0.494	0.873	0.577	1.124	0.703	1.01	1.24	0.539	0.537	0.396	0.434	0.201	0.232	0.65	0.827	0.373	0.355	0.166	0.205	4.319	3.98	1.149	1.075	1.148
Glutamyl-Lysine	0.663	2.146	0.387	0.339	0.366	0.577	0.494	0.554	0.766	0.903	0.882	0.732	0.539	0.466	0.661	0.796	0.87	0.886	0.634	0.579	0.51	0.485	0.573	0.354	0.873	0.841	0.418	0.508	0.974	0.825	0.411	0.561	0.495	0.443	0.355	0.593	0.91	1.157	0.516	0.525	0.54	0.546	0.371	0.457	0.456	0.484	1.328	0.964	0.513
3,4-Dihydroxyphenylpropanoate	0.388	0.455	0.694	1.022	0.536	0.636	0.491	0.513	1.043	0.893	0.613	0.768	1.108	1.23	0.839	1.046	0.988	0.936	0.541	0.383433904	0.465	0.136	1.524	1.029	0.555	0.657	0.964	0.803	0.833	0.639	1.168	1.432	0.511	0.464532115	0.472	0.336477262	0.452	0.442	0.361	0.455	0.456	0.463	0.373	0.512	3.919	4.247	0.765	0.618	0.508
5-Hydroxylysine	1.143	1.563	0.828	1.148	0.324	0.437	0.738	0.624	0.517	0.736	0.579	0.674	0.471	0.62	0.856	0.79	1.193	1.037	0.486	0.555	0.728	0.787	0.867	0.88	0.962	0.836	0.811	1.041	0.616	0.425	0.795	0.844	0.747	0.695	0.621	0.537	0.492	0.528	0.641	0.626	0.826	0.956	0.545	0.534	0.593	0.544	0.624	0.561	0.679
Prolyl-Tryptophan	0.357	0.3	0.421	0.375	0.605	0.372	0.622	0.565	0.878	0.357	0.515	0.428	0.585	0.344	0.494	0.453	0.912	0.538	0.43	0.522	0.605	0.255	1.103	0.402	0.785	0.798	1.207	0.829	0.615	0.532	0.63	0.491	0.755	0.622	1.06	0.742	0.449	0.445	0.595	0.788	0.539	0.659	0.67	1.066	0.605	0.478	0.95	0.326	0.591
Prolyl-Isoleucine	0.357	0.303	0.279	0.197	0.551	0.34	0.506	0.38	0.781	0.403	0.502	0.439	0.489	0.25	0.472	0.282	0.734	0.528	0.572	0.542	0.48	0.295	0.919	0.382	0.991	0.874	1.039	0.743	0.572	0.395	0.549	0.535	0.668	0.7	0.673	0.47	0.458	0.494	0.627	0.789	0.595	0.623	0.637	0.751	0.446	0.409	0.645	0.395	0.536
2'-Deamino-2'-hydroxy-6'-dehydroparomamine	0.578	0.592	0.712	0.758	0.49	0.615	0.739	0.492	0.769	0.823	0.72	0.409	0.483	0.609489625	0.689	1.183	0.874	0.876625319	0.578	0.809	0.701	1.659	0.653	0.804944553	0.75	0.794	0.748	0.69	0.609	1.458604814	0.644	0.554	0.356	1.787886875	0.389	1.103	0.665	0.698	0.444	0.393	0.536	0.535	0.481	0.612	0.392	0.319	0.726	0.524	0.805
Lysyl-Threonine	0.557	0.785	0.464	0.576	0.721	1.086	0.522	0.623	0.857	1.091	0.833	0.898	0.727	1.479	0.772	0.976	0.781	0.725	0.761	0.862	0.65	0.627	0.656	0.626	0.888	0.571	0.722	0.837	0.957	0.822	0.628	0.715	0.551	0.705	0.747	0.489	1.222	1.399	0.656	0.665	0.685	0.961	0.519	0.822	0.671	0.557	1.006	0.896	0.655
Valyl-Leucine	2.743	1.389	1.843	2.387	3.441	2.75	1.632	1.704	1.638	4.476	2.768	3.245	3.807	1.732	3.471	1.917	1.949	1.035	2.474	1.352	3.809	1.402	0.794	0.832	2.032	0.767	2.941	0.86	2.786	2.486	1.494	2.919	3.368	0.623848569	2.201	0.547563272	2.735	2.333	2.198	3.146	0.547	1.361	1.984	2.067	2.787	1.955	2.136	2.014	1.876
gamma-L-Glutamylputrescine	0.509	0.635	0.315	0.552	0.694	0.941	0.738	0.658	0.66	0.953	0.64	0.713	0.37	0.258	0.712	0.591	0.556	0.386	0.528	0.738	0.585	0.62	0.94	0.955	0.814	0.678	1.166	1.218	0.554	0.412	0.567	0.495	0.707	0.51	0.451	0.475	0.514	0.593	0.489	0.512	0.603	0.564	0.536	0.686	0.655	0.754	0.586	0.518	0.675
Prolyl-Leucine	0.357	0.303	0.279	0.202	0.547	0.364	0.506	0.377	0.781	0.403	0.521	0.449	0.496	0.277	0.478	0.353	0.737	0.516	0.578	0.542	0.503	0.362	0.915	0.392	0.995	0.915	1.057	0.736	0.591	0.472	0.574	0.548	0.684	0.686	0.673	0.586	0.448	0.508	0.627	0.792	0.601	0.629	0.651	0.747	0.446	0.416	0.675	0.399	0.536
Cystine	0.749	0.996	1.519	1.706	0.513	0.793	0.841	0.676	0.512	0.736	0.634	0.62	0.825	1.016	0.977	1.018	0.727	0.574	0.904	1.125	0.803	0.706	0.74	0.829	0.988	0.827	0.658	0.727	1.136	0.837	0.689	0.731	0.838	0.707	1.073	0.881	0.824	0.911	0.958	0.724	0.871	0.78	0.847	0.766	1.064	0.918	0.838	0.667	1.075
3-Hydroxy-2-methylpyridine-5-carboxylate	0.684	0.818	0.575	0.723	0.94	1.02	0.76	0.837	1.908	1.661	0.894	1.041	0.941	0.872	0.542	0.734	0.57	0.702	0.948	1.152	0.716	0.761	1.947	1.563	0.816	0.774	0.773	0.618	0.849	0.818	0.594	0.641	0.633	0.631	1.041	1.167	0.958	0.937	0.81	0.839	0.579	0.612	0.838	1.106	0.79	0.762	1.706	1.57	0.677
Histidinyl-Serine	0.584	0.579	0.415	0.537	1.591	2.258	0.31	0.263	1.181	1.256	1.371	1.307	1.221	1.304	1.662	1.978	1.24	0.988	1.221	1.738	1.141	1.413	0.557	0.76	0.722	0.578	0.703	0.608	2.378	1.404	1.068	1.405	0.398	0.34	0.448	0.508	2.002	1.743	0.465	0.663	0.339	0.316	0.719	0.66	0.601	0.444	1.956	1.806	0.503
Hydroxyphenyllactici acid	0.412	0.481	1.56	2.051	0.484	0.544	0.686	0.747	0.916	0.843	0.639	0.836	0.611	0.594	0.518	0.684	0.875	0.982	0.535	0.692	0.685	0.797	1.301	0.969	0.598	0.609	1.236	1.097	0.576	0.476	0.741	0.934	0.651	0.673	0.646	0.764	0.598	0.667	0.51	0.657	0.696	0.732	0.607	0.808	0.548	0.527	0.833	0.713	0.744
Histidinyl-Glutamate	0.743	0.809	0.328	0.433	1.221	1.403	0.295	0.381	0.697	0.796	1.098	1.139	1.361	1.295	1.716	1.826	1.713	1.517	1.033	1.188	1.312	1.206	0.629	0.514	0.62	0.665	0.661	0.622	1.745	1.402	1.012	1.076	0.252	0.33	0.434	0.395	1.555	1.234	0.614	0.63	0.207	0.263	0.67	0.603	0.595	0.564	2.467	2.328	0.397
Homogentisate	0.677	0.502	0.345	0.493	0.545	0.522	0.591	0.796	1.038	1.016	0.577	0.476	0.82	0.468	0.597	0.408	0.445	0.609	0.504	0.595	0.565	0.451	1.438	0.955	0.737	0.498	0.721	0.653	0.399	0.252	0.532	0.353	0.628	0.499	0.667	0.389	0.344	0.404	0.423	0.453	0.419	0.468	0.495	0.648	0.548	0.472	0.391	0.405	0.766
Lysyl-Glycine	0.752	0.799	0.472	0.644	0.675	0.958	0.54	0.798	0.733	1.32	0.8	0.706	0.757	0.766	0.975	1.059	0.927	0.933	0.887	1.105	0.877	0.864	0.536	0.697	0.744	0.734	0.734	0.7	1.645	1.277	0.753	0.801	0.709	0.699630658	0.859	0.695662337	1.081	1.184	0.737	0.653	0.819	0.711	0.919	0.667	0.626	0.608	1.235	1.023	0.777
5-Hydroxyindoleacetic acid	0.549	0.557	0.637	0.837	1.199	1.139	0.458	0.548	0.426	0.53	0.627	0.752	0.713	0.714	0.659	0.746	0.628	0.648	0.307	0.739	0.623	0.613	1.239	0.785	0.668	0.632	0.873	0.713	0.473	0.542	0.5	0.643	0.557	0.65	0.684	0.768	0.576	0.603	0.519	0.74	0.629	0.68	0.439	0.671	0.707	0.739	1.228	1.04	1.021
Tryptophyl-Isoleucine	0.468	0.653	0.352	0.429	0.791	0.918	0.561	0.634	0.534	0.606	0.99	0.893	0.746	0.738	0.795	0.929	0.714	0.737	0.663	0.789	0.798	0.929	0.922	0.773	0.704	0.782	0.704	0.638	0.816	0.509	0.506	0.566	0.487	0.573	0.614	0.53	1.001	1.188	0.577	0.657	0.588	0.677	0.747	0.933	0.779	0.696	0.836	0.642	0.85
Prolyl-Phenylalanine	0.488	0.474	0.581	0.429	0.654	0.484	0.598	0.484	0.805	0.493	0.618	0.568	0.429	0.341	0.599	0.452	0.898	0.688	0.593	0.604	0.579	0.415	1.279	0.801	0.957	0.923	0.947	0.769	0.681	0.536	0.714	0.644	0.668	0.638	0.948	0.8	0.594	0.685	0.663	0.874	0.66	0.691	0.671	0.786	0.595	0.582	0.991	0.687	0.61
Lysyl-Alanine	0.451	0.76	0.437	0.613	0.28	1.257	0.799	0.611943937	0.546298567	1.046210527	1.020017106	1.046	0.508695072	0.677	0.673073416	0.696	2.183	1.411	0.547	0.818	0.897	0.959	0.632	0.555	0.572	0.524	3.563	1.91	0.332	0.798	0.672	0.627476101	0.631	0.703	3.307	1.298	0.946894646	0.28	1.091	1.12	0.522857002	0.473	1.117	0.897	0.637487962	0.525520482	1.801843635	1.170142243	0.552
Theophylline	0.1	0.116	0.891	1.162	1.407	1.476	0.262	0.287	0.68	0.575	0.247	0.296	0.961	0.854	0.226	0.243	0.62	0.71	0.311	0.351	0.1	0.1	1.32	0.894	0.512	0.478	0.1	0.1	1.098	0.898	1.198	1.315	0.345	0.343	0.439	0.469	0.192	0.209	0.399	0.481	0.34	0.35	0.427	0.563	2.265	2.098	1.008	0.807	0.143
Salicylic acid	0.301	0.325	0.246	0.266	0.234	0.235	0.176	0.163	0.424	0.197	0.573	0.211	0.21	0.121	0.23	0.244	0.189	0.111	0.1	0.146	0.797	0.345	1.905	1.226	9.804	9.602857708	0.23	0.209	0.228	0.186	0.198	0.242	0.242	0.279	0.489	0.651	0.29	0.363	0.154	0.199	0.128	0.1	0.438	0.669	0.217	0.212	0.353	0.236	1.037
Isoleucyl-Leucine	0.508	0.597	0.429	0.534	0.871	1.019	0.563	0.6	0.401	0.512	0.39	0.565	0.574	0.595	0.717	0.802	0.51	0.498	0.647	0.643	1.344	0.507	0.95	0.626	0.871	0.543	0.695	0.475	1.175	0.691	0.97	1.166	0.772	0.461	0.453	0.450066207	0.594	0.664	0.506	0.578	0.48	0.509	0.462	0.544	0.619	0.705	0.673	0.633	1.947
Histidinyl-Glycine	0.846	1.014	0.612	0.721	1.824	2.258	0.419	0.439	0.945	1.054	1.768	2.192	2.047	1.846	2.53	2.76	2.431	2.234	1.564	1.609	1.561	1.572	1.068	0.866	0.944	0.859	1.161	1.11	1.839	1.6	1.449	1.519	0.285	0.3	0.688	0.669	2.181	1.852	0.994	0.864	0.309	0.263	0.941	1.061	0.998	0.926	3.236	2.803	0.411
Alanyl-Lysine	0.5	0.644	0.386	0.583	0.457	1.055	0.58	0.547	0.663	1.081	0.782	0.861	0.507	0.685	0.729	0.842	1.296	1.089	0.579	0.973	0.844	0.979	0.683	0.671	0.873	0.61	1.952	0.888	0.856	0.813	0.672	0.653	0.757	0.833	1.284	0.474	1.041	1.187	0.678	0.836	0.507	0.561	0.781	0.822	0.503	0.572	1.586	1.205	1.03
Leucyl-Leucine	0.501	0.594	0.434	0.527	0.923	1.019	0.595	0.647	0.416	0.515	0.477	0.575	0.61	0.577	0.734	0.717	0.518	0.559	0.66	0.747	1.738	2.059	1.444	1.316	1.004	0.923	0.701	0.608	1.283	1.092	1.241	1.478	0.863	0.902	0.47	0.48	0.678	0.771	0.545	0.652	0.554	0.595	0.471	0.612	0.708	0.739	0.817	0.662	2.072
Phenylalanyl-Tryptophan	0.562	0.744	0.414	0.558	1.394	1.596	0.582	0.646	0.569	0.575	0.42	0.549	1.189	1.204	1.279	1.464	0.348	0.35	0.851	1.029	0.809	0.92	0.877	0.694	0.871	0.784	0.563	0.513	1.211	0.986	0.785	1.011	0.831	0.805	0.503	0.45	0.865	0.866	0.367	0.477	0.526	0.591	0.454	0.605	0.716	0.82	0.762	0.568	0.637
Phenylalanyl-Leucine	0.585	0.746	0.201	0.27	0.757	0.952	0.276	0.279	0.137	0.422	0.381	0.49	0.464	0.501	0.509	0.589	0.702	0.642	0.343	0.449	0.421	0.46	0.609	0.51	1.198	1.114	0.369	0.29	0.602	0.477	1.24	1.45	0.288	0.278	0.354	0.405	0.278	0.354	0.203	0.327	0.139	0.159	0.398	0.519	0.502	0.478	0.304	0.386	0.456
3-Aminoisobutanoic acid - H2O	0.246	0.263	1.842	2.4	0.805	0.953	0.867	0.885	0.49	0.469	0.542	0.514	1.389	1.259	1.176	0.999	0.451	0.423	0.685	0.583	0.555	0.539	0.613	0.411	0.493	0.393	0.878	0.838	1.033	0.692	0.842	0.824	0.534	0.501	1.596	1.462	1.003	1.111	0.586	0.673	0.39	0.407	0.433	0.541	1.021	1.085	0.802	0.732	2.343
Acetaminophen	0.1	0.1	0.1001	0.1	0.1001	0.1001	0.1001	0.1001	0.1	0.1001	0.1	0.1	0.1	0.1001	0.1	0.1001	0.1	0.1	0.1001	0.1	0.125	0.127	9.99	8.82	0.1	0.1	0.1	0.1001	0.1001	0.1001	0.452	0.495	0.1	0.1	0.1	0.1	0.1001	0.1	0.1	0.1	0.1	0.1	0.1001	0.1	0.1001	0.1	0.1	0.1	0.1001
2-Aminobenzoic acid	1.031	1.589	1.899	2.886	0.934	1.767	0.89	1.4	0.835	1.08	1.315	1.913	0.891	1.467	0.818	1.664	1.095	1.597	1.058	1.448	1.389	1.617	1.823	2.075	1.477	1.422	1.075	0.722	0.899	0.65	1	1.763	0.958	0.848	1.089	0.898	1.14	0.977	0.928	0.88	0.796	0.936	1.047	0.925	1.096	1.001	1.664	1.541	1.204
4,6-Dihydroxyquinoline	0.779	0.989	0.852	0.928	0.22	0.497	0.556	0.47	0.267	0.907	0.21	0.164	0.206	0.344	1.19	0.931	0.661	0.443	1.164	0.884	0.78	0.856	0.284	0.536	0.597	0.484	0.305	0.632	0.999	0.569	0.628	0.474	0.94	0.884	0.481	0.319	0.517	0.605	0.976	0.97	0.741	0.794	0.702	0.522	0.621	0.694	0.271	0.281	0.64
Ornithine	0.731	0.903	0.606	0.711	0.233	0.33	0.497	0.443	0.647	0.846	0.693	0.729	0.744	0.843	0.683	0.759	0.849	0.732	0.773	0.895	0.527	0.569	0.845	0.815	0.912	0.689	0.774	0.749	0.556	0.436	0.558	0.738	0.756	0.717	0.631	0.581	0.653	0.762	0.736	0.742	0.853	0.896	0.773	0.884	0.957	0.977	1.256	0.92	0.78
5-Hydroxyindoleacetate	0.764	0.733	0.216	0.291	0.678	0.645	0.587	0.555	0.801	0.66	0.754	0.369	0.887	0.903	0.924	0.954	0.637	0.674	0.527	0.82	0.789	0.73	1.022	0.914	0.825	0.667	0.877	1.071	0.626	0.453	0.58	0.559	0.868	0.767	1.023	0.745	0.47	0.43	0.698	0.599	0.491	0.497	0.86	0.915	0.85	0.56	0.57	0.353	1.034
Phenylalanyl-Phenylalanine	0.747	0.951	0.618	0.857	1.266	1.48	0.454	0.492	0.358	0.391	0.661	0.826	0.875	0.913	0.948	1.117	0.647	0.649	0.832	1.089	0.584	0.713	0.97	0.85	1.875	1.777	0.726	0.603	0.927	0.725	1	1.15	0.641	0.681	0.568	0.62	0.659	0.752	0.387	0.438	0.465	0.502	0.635	0.81	0.989	0.952	0.63	0.525	0.395
Ortho-Hydroxyphenylacetic acid	0.698	0.845	1.272	1.518	1.036	1.112	0.589	0.602	0.701	0.737	0.505	0.716	1.045	1.087	0.888	1.233	1.133	1.24	0.793	0.881	0.64	0.869	2.842	1.837	2.407	1.255	0.871	0.753	1.32	1.205	1.338	1.472	1.557	1.248	0.634	0.996	0.74	0.846	0.696	0.901	0.655	0.766	0.554	0.75	1.021	0.974	1.005	0.892	0.733
Leucyl-phenylalanine	0.762	0.86	0.386	0.482	0.565	0.845	0.469	0.611	0.478	0.562	0.457	0.499	1	1.12	0.585	0.663	0.481	0.423	0.358	0.449	0.359	0.328	1.249	1.048	0.818	0.486	0.551	0.462	1.359	1.316	0.634	0.985	0.406	0.41	0.575	0.638	0.377	0.446	0.292	0.322	0.163	0.16	0.366	0.405	0.779	0.692	0.529	0.462	0.66
D-Lysopine	0.606	0.664	0.787	1.066	0.848	0.921	0.518	0.548	0.422	0.537	0.59	0.576	0.611	0.607	0.726	0.625	0.858	0.776	0.497	0.389	0.587	0.587	1.197	0.924	0.749	0.69	0.945	0.791	0.713	0.386	0.648	0.648	0.616	0.686	0.626	0.626	0.617	0.637	0.873	0.959	0.645	0.678	0.608	0.671	0.47	0.545	1.288	1.158	1.015
3-Cresotinic acid	0.65	0.794	1.321	1.599	0.986	1.061	0.582	0.606	0.711	0.734	0.398	0.719	1.068	0.583	0.944	0.494	1.129	0.768	0.808	1.038	0.654	0.676	2.595	1.797	2.56	3.855	0.861	0.42	1.356	1.094	1.449	1.621	1.696	2.387	0.612	0.412	0.755	0.882	0.704	0.891	0.604	0.695	0.52	0.709	1.016	1	1.016	0.929	0.738
Tyrosyl-Glutamine	0.339	0.507	0.271	0.455	0.234	0.326	0.372	0.391	0.487	0.514	0.238	0.295	0.323	0.378	0.37	0.374	0.263	0.257	0.545	0.661	0.276	0.375	0.327	0.515	0.312	0.313	0.32	0.302	0.606	0.409	0.254	0.337	0.323	0.176	0.288	0.306	0.331	0.392	0.275	0.266	0.295	0.368	0.211	0.252	0.267	0.292	0.49	0.465	0.23
Histidinyl-Alanine	0.336	0.429	0.121	0.198	1.673	2.143	0.333	0.326	0.664	0.827	1.146	1.308	0.725	0.722	1.677	1.593	0.789	0.734	0.989	1.133	1.733	1.99	0.714	0.682	0.381	0.333	0.457	0.382	2.765	1.927	0.75	0.801	0.294	0.291	0.388	0.424	1.117	1.128	0.351	0.34	0.179	0.195	0.369	0.332	0.316	0.273	3.085	2.543	0.423
Gentisic acid	1.592	3.85	0.277	0.313	0.274	0.214	0.176	0.167	0.1	0.734	0.307	0.279	0.189	0.494	0.486	0.425	0.834	0.685	0.177	0.178	0.25	0.224	1.122	6.149	0.527	0.547	0.146	0.326	0.304	0.219	0.314	0.29	3.668	0.48	0.442	0.422	0.112	0.137	0.618	0.468	0.23	0.263	0.1	0.132	0.579	0.83	0.293	0.349	0.229
Tyrosyl-Asparagine	1.003	1.035	0.224	0.345	0.662	0.762	0.519	0.582	0.771	0.995	0.515	0.705	1.094	1.294	1.402	1.459	0.326	0.329	1.006	1.272	0.258	0.36	0.93	0.757	0.558	0.643	0.727	0.702	1.406	1.031	0.416	0.517	0.458	0.606	0.724	0.824	0.719	0.813	0.324	0.418	0.404	0.501	0.469	0.578	0.72	0.625	1.079	1.233	0.268
Lysine	0.496	0.637	0.464	0.566	0.579	0.662	0.469	0.488	0.621	0.672	0.581	0.64	0.544	0.586	0.627	0.738	0.676	0.628	0.732	0.872	0.613	0.63	0.923	0.83	0.716	0.646	0.683	0.657	0.682	0.55	0.491	0.628	0.595	0.545	0.594	0.594	0.548	0.69	0.492	0.57	0.618	0.669	0.624	0.798	0.654	0.691	0.942	0.69	0.854
4-Hydroxybenzoic acid	0.512	0.544	0.53	0.798	0.339	0.434	0.4	0.715	0.722	1.028	0.497	0.455	0.438	0.501	0.488	0.599	0.459	0.627	0.434	0.623	0.591	0.506	0.778	0.904	0.551	0.497	0.477	0.532	0.349	0.272	0.436	0.525	0.444	0.536	0.394	0.39	0.352	0.482	0.413	0.525	0.357	0.494	0.421	0.572	0.363	0.395	0.746	0.577	1.034
Desaminotyrosine	0.145	0.213	0.246	0.323	0.1	0.1	0.365	0.416	0.44	0.379	0.539	0.618	1.024	0.931	0.117	0.132	0.974	1.042	0.13	0.1	0.1	0.1	3.287	2.182	0.45	0.375	0.274	0.224	2.269	2.194	0.643	0.786	0.419	0.398	0.254	0.28	0.1	0.1	0.54	0.698	0.207	0.219	0.1	0.102	5.877	5.924	0.462	0.356	0.193
Pyrimidodiazepine	0.652	0.405	0.467	0.487	0.607	0.588	0.694	0.482	0.497	0.342	0.551	0.397	0.732	0.621	0.827	0.507	0.617	0.494	0.637	0.409	0.689	0.576	0.896	0.563	0.917	0.895	0.454	0.541	0.787	0.583	0.861	0.657	0.589	0.505	0.751	0.782	0.45	0.51	0.536	0.57	0.602	0.63	0.445	0.709	0.601	0.651	0.579	0.524	0.503
3-Hydroxyanthranilic acid	0.587	0.788	0.61	0.702	0.746	1.026	0.373	0.436	0.4	0.569	0.578	0.79	0.192	0.701	0.685	0.819	1.576	1.593	0.626	0.886	0.445	0.629	0.739	0.988	1.395	1.312	0.586	0.554	0.672	0.56	0.558	0.557	0.729	0.654	1.322	1.303	0.302	0.381	0.631	0.66	0.534	0.512	0.567	0.706	0.559	0.625	0.706	0.637	0.975
Prolyl-Lysine	0.418	0.346	0.412	0.294	0.491	0.359	0.56	0.402	0.776	0.447	0.562	0.467	0.432	0.305	0.512	0.391	0.605	0.438	0.613	0.589	0.47	0.325	0.891	0.418	0.891	0.68	1.033	0.753	0.631	0.55	0.534	0.509	0.628	0.569	0.826	0.65	0.465	0.588	0.456	0.575	0.636	0.673	0.627	0.713	0.513	0.494	0.774	0.417	0.676
L-Selenocystathionine	0.361	0.183	0.77	0.334	0.276	0.149	0.443	0.164	0.279	0.209	0.345	0.238	0.372	0.334	0.539	0.323	0.444	0.151	0.546	0.528	0.498	0.255	0.4	0.26	0.265	0.249	0.166	0.216	0.335	0.222	0.368	0.146	0.251	0.23	0.281	0.34	0.209	0.25	0.339	0.207	0.236	0.221	0.451	0.291	0.359	0.243	0.162	0.166	0.201
Histidine	0.454	0.552	0.646	0.794	0.577	0.756	0.641	0.618	0.529	0.646	0.661	0.709	0.755	0.776	0.885	0.891	0.614	0.553	0.715	0.813	0.698	0.765	0.865	0.723	0.645	0.564	0.41	0.415	0.73	0.546	0.503	0.546	0.592	0.567	0.636	0.6	0.595	0.543	0.632	0.542	0.51	0.46	0.494	0.464	0.678	0.578	0.962	0.77	0.791
Tyrosyl-Serine	0.669	0.918	0.255	0.365	0.665	0.817	0.479	0.453	0.47	0.606	0.277	0.341	0.53	0.68	0.392	0.519	0.212	0.31	0.81	0.986	0.256	0.278	0.566	0.666	0.66	0.61	0.49	0.458	0.635	0.589	0.576	0.558	0.482	0.538	0.477	0.528	0.419	0.487	0.199	0.226	0.477	0.561	0.351	0.371	0.386	0.369	0.414	0.451	0.454
Pyridoxine - H2O	0.41	0.521	1.989	2.541	0.497	0.562	0.47	0.603	0.321	0.329	0.672	0.712	0.592	0.522	0.77	0.81	0.275	0.315	1.093	1.449	0.471	0.525	0.356	0.266	0.56	0.452	0.416	0.515	1.227	0.857	0.573	0.69	0.665	0.658	1.339	1.36	0.528	0.64	0.647	0.651	0.788	0.794	0.498	0.628	0.956	0.749	1.228	0.84	0.594
Tyrosyl-Aspartate	0.803	0.922	0.702	0.885	0.523	0.674	0.59	0.605	0.677	0.743	0.712	0.695	0.637	0.583	0.528	0.658	1.379	1.194	0.407	0.438	0.647	0.608	1.84	1.598	0.829	0.782	1.02	0.991	0.615	0.46	0.647	0.643	0.593	0.854	0.986	0.769	0.662	0.673	0.567	0.663	0.609	0.691	0.662	0.748	0.574	0.474	0.873	0.723	0.707
Lysyl-Valine	0.371	0.514	0.43	0.533	0.36	0.775	0.394	0.421	0.648	1.032	0.659	0.824	0.581	0.47	0.764	0.899	1.317	1.291	0.932	1.153	0.819	0.894	0.833	0.693	0.956	0.679	0.568	0.758	0.856	0.769	0.497	0.742	0.575	0.543	0.66	0.662	0.985	1.283	0.573	0.685	0.719	0.562	0.686	0.792	0.339	0.566	1.708	1.567	1.097
N-Acetylindoxyl	0.594	0.73	0.572	0.71	0.304	0.549	0.67	0.482	0.23	0.604	0.24	0.192	0.232	0.383	1.406	1.044	0.725	0.494	1.031	0.789	0.733	0.851	0.336	0.517	0.548	0.386	0.403	0.643	1.26	0.691	0.564	0.421	1.111	1.047	0.503	0.341	0.482	0.537	1.371	1.283	0.795	0.842	0.668	0.608	0.904	0.945	0.344	0.287	0.622
5-Hydroxyindoleacetaldehyde	0.798	1.214	0.649	0.978	0.893	1.163	0.756	1.213	0.747	1.247	0.627	1.124	0.999	0.965	0.933	1.397	1.155	0.938	0.79	1.564	0.635	1.112	1.248	1.144	0.876	0.994	0.911	0.822	0.738	0.718	0.722	1.352	0.831	1.074	0.766	0.64	0.591	0.743	0.772	1.061	0.634	0.889	1.07	1.405	0.892	0.848	0.945	0.671	1.043
2-Aminooctanoic acid	0.561	0.681	1.707	1.98	1.222	1.263	0.192	0.217	0.312	0.312	0.268	0.346	1.12	1.051	0.405	0.388	0.475	0.479	0.906	1.103	0.364	0.372	0.406	0.395	0.256	0.266	0.196	0.163	0.571	0.473	0.231	0.283	1.733	1.844	0.503	0.536	0.791	0.903	1.901	2.487	0.705	0.762	0.282	0.389	0.425	0.427	0.377	0.303	0.634
Indole-3-carboxylic acid	0.516	0.633	0.353	0.562	0.463	0.574	0.369	0.51	0.517	0.665	0.44	0.517	0.49	0.858	0.559	0.812	0.533	0.76	0.433	0.895	0.39	0.784	0.584	0.857	0.609	0.641	0.538	0.727	0.489	0.394	0.438	0.785	0.536	0.657	0.546	0.595	0.347	0.41	0.432	0.534	0.393	0.525	0.612	0.791	0.482	0.423	0.638	0.37	0.74
Glutamyl-Tyrosine	0.12	0.12	0.12	0.12	0.12	0.12	0.12	0.12	0.12	0.12	0.12	0.12	0.12	1.006007584	0.12	0.639169539	0.397606322	0.302	0.12	0.846899445	0.12	0.431307133	0.12	0.955488284	0.12	0.36	0.12	0.531640255	0.12	0.945805864	0.12	0.12	0.12	0.509059378	0.12	1.117	0.411849672	0.476	0.12	0.12	0.12	0.316428247	0.12	0.223	0.12	0.4032567	0.12	0.12	0.12
Seryl-Tyrosine	0.768	1.165	0.328	0.376	0.496	0.688	0.508	0.503	0.658	0.792	0.39	0.521	0.786	0.948	0.811	0.953	0.3	0.23	0.788	1.073	0.3	0.366	0.766115619	0.949	0.606	0.566	0.481	0.525	1.04	0.991	0.394	0.495	0.492	0.551	0.595	0.694	0.596	0.583	0.339	0.394	0.507	0.588	0.498	0.541	0.547	0.466	0.868	0.736	0.272
4-Hydroxyphenylacetaldehyde	1.335	1.503	1.58	1.765	2.5	2.189	1.654	1.607	3.014	1.436	1.111	1.654	2.805	2.102	1.556	1.574	1.982	2.432	1.502	1.658	0.945	1.066	4.974	2.51	2.952	3.082	3.489	1.943	2.281	1.655	1.805	2.094	2.446	2.11	2.014	1.953	1.815	1.712	1.789	2.244	2.107	1.82	1.538	2.434	2.549	2.321	3.693	3.234	3.092
Phenylalanyl-Lysine	0.794	0.857	0.506	0.362	0.772	0.854	0.398	0.457	0.945	1.023	0.879	0.903	0.735	0.571	0.951	0.773	0.878	0.825	0.839	0.677	1.053	1.267	1.1	0.883	0.793	0.421	1.028	0.604	1.86	1.366	0.7	0.58	0.543	0.554	0.661	0.643	0.949	0.642	0.394	0.567	0.517	0.491	0.651	0.682	0.548	0.439	2.63	1.95	0.715
Lysyl-Isoleucine	0.375	0.631	0.31	0.355	0.606	0.881	0.447	0.334	1.472	1.761	1.03	0.94	0.574	0.874	1.216	1.944	1.093	0.56	1.205	1.652	0.644	0.699	0.875	0.956	0.81	0.456	0.811	0.892	1.521	1.184	0.668	0.752	0.542	0.474	0.646	0.812	1.222	1.315	0.444	0.599	0.463	0.553	0.629	0.602	0.462	0.529	3.518	2.555	1.124
3,4-Dihydroxy-L-phenylalanine	0.766	0.67	1.142	0.871	0.714	0.668	0.886	0.584	0.618	0.788	0.572	0.592	0.588	0.815	0.81	0.924	0.739	0.793	0.786	0.757	0.962	0.82	0.996	0.768	0.929	0.792	0.818	0.799	0.576	0.436	0.743	0.702	0.784	0.569	0.791	0.658	0.554	0.726	0.574	0.654	0.692	0.798	0.773	0.705	0.79	0.638	0.813	0.643	0.783
Tyrosyl-Alanine	0.628	0.815	0.567	0.926	0.839	1.298	0.818	1.044	0.834	1.377	0.7	0.881	0.679	1.108	1.036	0.847	1.271	1.644	0.814	0.928	0.959	1.035	0.715	1.157	1.002	0.775	0.892	0.913	1.56	0.961	0.945	0.952	1.129	0.963	0.954	0.763	1.529	1.538	0.616	0.655	0.804	0.865	0.766	1.037	0.592	0.713	1.885	1.508	1.011
1,4-Diaminobutane	0.434	0.511	0.1	0.109	0.484	0.702	0.743	0.825	0.607	0.704	0.1	0.1	0.619	0.672	0.892	0.889	0.41	0.362	0.426	0.464	1.097	1.097	0.504	0.436	0.993	0.715	0.749	0.749	0.454	0.295	0.549	0.619	0.773	0.647	0.363	0.368	0.105	0.17	0.474	0.654	0.1	0.148	0.299	0.427	0.1	0.148	0.677	0.554	0.694
Histidinyl-Tryptophan	0.44	0.451	0.391	0.478	0.819	0.948	0.524	0.489	0.485	0.449	0.436	0.469	0.595	0.595	0.596	0.588	0.811	0.81	0.593	0.631	1.186	1.147	1.016	0.733	0.857	0.669	0.485	0.365	1.209	0.91	1.276	1.372	0.811	0.645	0.306	0.301	0.606	0.572	0.203	0.223	0.436	0.367	0.322	0.404	0.405	0.361	0.902	0.616	1.763
4-Hydroxy-3-methoxy-benzaldehyde	1.752	1.495	0.959	1.715	1.507	1.446	1.333	2.052	0.91	0.974	0.98	1.62	1.94	1.795	1.843	1.682	1.03	1.082	1.407	1.689	1.086	1.156	2.137	1.82	1.651	1.372	0.972	1.202	0.925	1.029	0.762	1.497	0.677	1.034	1.3	2.575	0.939	1.104	1.023	1.306	1.143	1.182	0.733	1.821	0.997	1.54	1.444	1.581	1.573
3-Methoxy-4-hydroxyphenylacetaldehyde	0.684	0.751	0.493	0.741	0.627	0.712	0.606	0.928	0.56	0.501	0.42	0.64	0.966	0.963	0.812	0.73	0.469	0.59	0.562	0.749	0.602	0.506	1.002	0.722	0.756	0.587	1.088	0.538	0.583	0.51	0.478	0.707	0.453	0.556	0.59	0.6	0.429	0.585	0.544	0.587	0.566	0.536	0.371	0.756	0.88	1.008	0.819	0.728	0.906
Glycyl-Tyrosine	0.347	0.418	0.268	0.28	1.475	1.788	0.269	0.39	0.902	0.932	0.702	0.944	1.128	1.169	1.213	1.466	0.785	0.817	1.236	1.568	1.546	1.511	0.52	0.505	0.59	0.545	0.603	0.526	2.137	1.498	0.755	0.867	0.358	0.307	0.415	0.327	1.133	1.325	0.535	0.525	0.196	0.25	0.598	0.902	0.416	0.511	2.446	2.529	0.366
L-Kynurenine	0.682	0.837	1.02	1.355	0.813	1.019	0.881	0.96	0.539	0.58	1.093	1.293	0.679	0.722	0.795	0.772	1.241	1.237	0.485	0.516	0.854	0.871	1.362	1.135	1.189	1.065	1.16	1.077	0.778	0.582	0.638	0.696	0.872	0.875	0.956	0.938	0.531	0.564	0.56	0.717	0.526	0.649	0.672	0.929	0.752	0.765	0.949	0.778	0.818
3-Hydroxymandelic acid - COOH	1.479	1.711	1.243	2.049	1.555	1.622	1.221	1.691	1.342	1.47	1.23	1.382	1.542	1.696	1.433	2.241	1.166	1.384	1.284	1.674	1.856	1.566	1.649	1.785	1.692	1.685	1.148	1.383	1.415	1.339	1.014	1.614	1.019	1.188	1.325	1.774	1.007	1.159	1.005	1.368	0.918	1.272	0.886	1.522	1.356	1.303	1.736	1.54	1.69
Tyrosine	0.534	0.506	0.803	0.649	0.518	0.4	0.671	0.444	0.708	0.573	0.506	0.391	0.669	0.555	0.59	0.448	0.94	0.624	0.666	0.609	0.588	0.422	1.169	0.8	0.843	0.715	0.807	0.665	0.648	0.481	0.558	0.603	0.696	0.63	0.626	0.587	0.565	0.654	0.528	0.658	0.633	0.693	0.627	0.789	0.641	0.659	0.933	0.679	0.947
Phenol	0.576	0.758	0.446	0.74	0.557	0.727	0.471	0.627	0.681	0.638	0.564	0.69	0.71	0.712	0.597	0.841	0.618	0.71	0.449	0.588	1.114	0.725	0.942	0.748	0.598	0.623	0.54	0.517	0.751	0.515	0.475	0.744	0.716	0.684	0.587	0.647	0.726	0.619	0.881	1.258	1.009	1.412	0.574	0.794	0.982	0.829	0.832	0.666	1.167
Lividomycin B	0.698	1.196	0.251	0.506	0.997	1.664	0.933	0.894	0.338	0.627	0.58	0.774	1.083	1.353	1.155	1.401	0.482	0.628	0.674	0.905	0.896	1.17	0.922	1.058	0.73	0.543	0.442	0.469	0.853	0.581	0.505	0.791	0.939	0.914	0.999	0.973	0.664	0.839	0.994	1.012	0.555	0.65	0.521	0.633	0.932	1.032	1.301	1.056	1.341
4-Nitrophenol	0.185	0.22	0.171	0.244	0.226	0.251	0.192	0.341	0.522	0.167	0.525	0.212	0.294	0.21	0.254	0.19	0.186	0.212	0.222	0.199	1.267	0.211	0.334	0.189	0.255	0.231	0.203	0.128	0.299	0.168	0.141	0.226	0.199	0.191	0.234	0.263	0.12	0.183	0.25	0.256	0.178	0.202	0.148	0.215	0.252	0.228	0.301	0.195	0.227
Prolyl-Tyrosine	0.383	0.325	0.675	0.366	0.523	0.221	0.7	0.407	0.915	0.449	0.437	0.322	0.538	0.267	0.356	0.241	0.975	0.457	0.548	0.43	0.495	0.236	1.277	0.483	1.006	0.751	1.065	0.733	0.503	0.432	0.513	0.45	0.673	0.615	0.803	0.673	0.431	0.475	0.4	0.595	0.583	0.657	0.55	0.676	0.45	0.431	0.791	0.379	0.678
Tyrosyl-Leucine	0.434	0.59	0.501	0.586	0.98	1.211	0.371	0.453	0.683	0.884	0.744	0.852	0.754	1.128	1.093	1.262	0.967	0.877	0.953	1.059	0.632	0.703	0.797	0.767	1.054	0.762	0.773	0.602	1.994	1.705	0.505	0.848	0.672	0.458	0.439	0.64	0.966	1.193	0.281	0.436	0.401	0.426	0.594	0.681	0.688	0.663	1.175	0.818	0.593
2,5-Dihydroxybenzoate	0.593	0.613	0.699	0.729	1.176	1.105	0.837	0.847	1.003	0.797	0.887	0.991	1.198	0.967	0.708	0.686	0.69	0.693	0.897	0.853	1.331	1.479	1.815	0.942	0.801	0.914	0.836	0.552	0.71	0.43	0.743	0.754	0.713	0.664	1.19	1.5	0.707	0.581	0.92	0.916	0.679	0.506	0.663	0.718	0.66	0.552	1.225	0.822	1.41
o-Cresol	0.38	0.525	0.234	0.321	0.478	0.592	0.313	0.423	0.42	0.373	0.347	0.513	0.72	0.618	0.557	0.91	0.643	0.58	0.2	0.174	0.701	0.634	0.754	0.572	0.212	0.345	0.494	0.351	1.266	0.598	0.253	0.423	0.836	0.55	0.533	0.466	0.243	0.173	0.762	1.16	0.468	0.637	0.422	0.579	1.029	0.699	1.237	0.867	0.594
Gentisic acid - multi-tags	1.991	3.67	0.396	0.504	0.279	0.231	0.192	0.447	2.247	0.622	1.181	0.313	0.652	0.462	0.478	0.385	0.914	0.558	0.206	0.186	2.02	0.21	1.283	6.129	1.175	0.533	3.095	0.324	0.504	0.286	0.411	0.401	4.691	0.524	0.568	0.543	0.95	0.623	0.375	0.476	0.187	0.235	0.21	0.191	0.483	0.603	0.445	0.261	0.286
Serotonin	0.414	0.449	0.227	0.271	1.314	1.506	0.763	0.796	0.307	0.362	0.359	0.446	0.694	0.713	0.545	0.513	0.488	0.485	0.471	0.506	0.792	0.958	1.115	0.889	0.1	0.1	0.349	0.309	0.79	0.438	0.116	0.128	1.141	0.943	0.797	0.68	0.448	0.569	0.637	0.966	0.565	0.696	0.18	0.26	0.482	0.512	0.608	0.382	2.247
Homogentisic acid	0.1001	0.1001	0.132	0.118	0.266	0.349	0.1001	0.1001	0.528	0.409	0.273	0.257	0.24206131	0.1	3.678	4.266	0.272	0.543757904	0.109	0.1001	0.1001	0.1001	0.674	0.544	0.178	0.291	0.582965998	0.1	0.109266341	0.1001	0.264	0.697	0.1	0.1001	0.576	0.106367223	0.1	0.148	0.407	0.246	0.1	0.204	0.529	0.174	0.1	0.1	0.11	0.1	0.459
trans-2,3-Dihydroxycinnamate	0.866	1.652	1.776	2.271	0.532	0.911	1.006	1.391	0.552	1.209	0.844	1.388	0.571	1.207	0.8	1.11	1.044	1.408	0.907	1.36	0.601	0.782	0.851	1.574	1.209	0.778	0.552	0.861	0.847	0.472	0.853	1.334	0.869	1.009	1.282	0.884	0.602	0.825	0.575	0.592	0.447	0.574	0.821	0.937	0.409	0.55	0.664	0.571	1.165
3-(2,3-Dihydroxyphenyl)propanoate	0.576	0.537	0.544	0.615	0.632	0.777	0.289	0.323	0.412	0.501	0.74	0.761	0.246	0.44	5.898	5.016	0.259	0.242	0.234	0.232	0.402	0.393	0.635	0.651	0.844	0.535	0.654	0.638	1.547	1.048	0.949	1.034	0.501	0.412	0.547	0.453	0.394	0.47	0.403	0.525	0.339	0.373	0.125	0.164	1.116	1.267	0.377	0.239	0.321
3,4-Dihydroxybenzoate	0.145	0.1	0.83	0.791	1.312	1.201	0.447	0.36	0.155	0.153	1.224	1.059	0.121	0.1	0.517	0.437	0.206	0.157	0.189	0.161	0.266	0.153	0.533	0.388	0.684	0.528	0.471	0.358	1.776	1.381	0.358	0.374	0.553	0.625	0.404	0.413	0.163	0.19	0.15	0.192	0.108	0.133	0.223	0.258	0.483	0.457	0.286	0.206	0.439
4-Ethylphenol	1.017	1.447	0.776	1.372	1.258	1.153	1.188	1.544	0.972	1.242	1.12	1.52	1.299	1.632	1.153	1.753	0.799	0.861	0.964	1.336	2.038	1.436	1.751	1.528	1.21	1.44	0.993	1.21	1.295	1.159	0.543	1.623	0.815	1.126	1.122	1.081	0.725	0.956	0.982	1.433	0.879	1.173	0.708	1.493	1.335	1.362	1.483	1.156	1.409
3,4-Dihydroxyphenylacetaldehyde	0.334	0.338	0.596	0.6	0.477	0.365	0.587	0.373	0.844	0.561	0.736	0.467	0.453	0.571	0.371	0.442	0.698	0.675	0.554	0.621	1.362	0.53	1.154	0.731	0.881	0.466	0.665	0.278	0.58	0.292	0.411	0.399	0.573	0.477	0.489	0.294	0.323	0.403	0.336	0.44	0.29	0.284	0.449	0.503	0.404	0.362	0.315	0.23	0.339
3,4-Dihydroxyphenylacetate	1.12412384	0.232274272	0.686	2.419831299	0.483	0.399	0.19	0.37	2.329620966	2.764210655	2.333724404	0.25	0.192	0.311	0.235	2.877795222	1.89146785	1.613	0.255	2.431561765	0.606	1.159539794	2.443	0.324	0.31	0.181	0.3	1.591934444	1.312	0.19	1.76502576	0.19	1.973013897	1.282	3.808611948	0.387	3.14361181	0.43	0.19	2.363810556	2.450136133	2.457722842	2.275452009	0.387	2.413	1.41306112	1.169	1.435275073	2.046932062
Hydroquinone	0.687	0.632	0.706	0.991	0.712	0.774	0.926	0.773	0.566	0.598	0.698	0.58	1.073	0.791	0.96	0.759	0.702	0.681	0.765	0.712	0.879	0.673	1.227	0.849	1.403	0.938	0.762	0.628	1.242	0.735	0.891	0.84	0.821	0.73	1.002	0.79	0.461	0.618	0.45	0.698	0.586	0.673	0.541	0.783	0.98	0.945	1.143	0.662	1.222
Thyroxine	0.675	0.107	0.578	0.1	0.96	0.22	0.626	0.1	0.582	0.389	0.556	0.19	0.779	0.134	0.896	0.119	0.593	0.841	0.861	0.199	0.894	0.304	0.957	0.1	0.646	0.452	0.639	0.466	0.803	0.405	0.646	0.12	0.759	0.488	1.09	0.651	0.48	0.563	0.501	0.587	0.819	0.79	0.626	0.511	0.709	0.635	1.701	0.942	1.39
[truncated: 25 more columns]
