# Supplementary material for: Obesity Connected Metabolic Changes in Type 2 Diabetic Patients Treated With Metformin
Source: Front Pharmacol. 2021 Feb 16;11:616157. doi: 10.3389/fphar.2020.616157 (PMC7921791; doi:10.3389/fphar.2020.616157)
Supplement: Supplementary file 3 [file datasheet3.csv]

Name	2_RB2_01_15574_Spectrum.csv	2_RB2_01_15814_Spectrum.csv	54_GC5_01_15692_Spectrum.csv	54_GC5_01_15938_Spectrum.csv	65_BA2_01_15718_Spectrum.csv	65_BA2_01_15960_Spectrum.csv	66_BA3_01_15720_Spectrum.csv	66_BA3_01_15962_Spectrum.csv	67_BA4_01_15722_Spectrum.csv	67_BA4_01_15964_Spectrum.csv	68_BA5_01_15724_Spectrum.csv	68_BA5_01_15966_Spectrum.csv	69_BA6_01_15726_Spectrum.csv	69_BA6_01_15968_Spectrum.csv	70_BA7_01_15728_Spectrum.csv	70_BA7_01_15970_Spectrum.csv	71_BA8_01_15730_Spectrum.csv	71_BA8_01_15972_Spectrum.csv	72_BB1_01_15732_Spectrum.csv	72_BB1_01_15974_Spectrum.csv	74_BB3_01_15740_Spectrum.csv	74_BB3_01_15980_Spectrum.csv	82_BC2_01_15754_Spectrum.csv	82_BC2_01_15994_Spectrum.csv	85_BC4_01_15758_Spectrum.csv	85_BC4_01_15998_Spectrum.csv	86_BC5_01_15764_Spectrum.csv	86_BC5_01_16004_Spectrum.csv	99_BE2_01_15794_Spectrum.csv	99_BE2_01_16034_Spectrum.csv	1_RB1_01_15572_Spectrum.csv	1_RB1_01_15812_Spectrum.csv	100_BE3_01_15796_Spectrum.csv	100_BE3_01_16036_Spectrum.csv	12_RC3_01_15596_Spectrum.csv	12_RC3_01_15836_Spectrum.csv	15_RC6_01_15602_Spectrum.csv	15_RC6_01_15842_Spectrum.csv	16_RC7_01_15604_Spectrum.csv	16_RC7_01_15844_Spectrum.csv	23_RD5_01_15620_Spectrum.csv	23_RD5_01_15860_Spectrum.csv	24_RD6_01_15622_Spectrum.csv	24_RD6_01_15862_Spectrum.csv	3_RB3_01_15576_Spectrum.csv	3_RB3_01_15816_Spectrum.csv	34_GA1_01_15644_Spectrum.csv	34_GA1_01_15890_Spectrum.csv	78_BB7_01_15748_Spectrum.csv
	OT2DM	OT2DM	OT2DM	OT2DM	OT2DM	OT2DM	OT2DM	OT2DM	OT2DM	OT2DM	OT2DM	OT2DM	OT2DM	OT2DM	OT2DM	OT2DM	OT2DM	OT2DM	OT2DM	OT2DM	OT2DM	OT2DM	OT2DM	OT2DM	OT2DM	OT2DM	OT2DM	OT2DM	OT2DM	OT2DM	OT2DMMet	OT2DMMet	OT2DMMet	OT2DMMet	OT2DMMet	OT2DMMet	OT2DMMet	OT2DMMet	OT2DMMet	OT2DMMet	OT2DMMet	OT2DMMet	OT2DMMet	OT2DMMet	OT2DMMet	OT2DMMet	OT2DMMet	OT2DMMet	OT2DMMet
O-Phosphoethanolamine	0.896	0.81	0.998	0.688	1.77	1.085	0.756	0.977	5.999	1.857	1.23	1.29	2.028	2.359	0.891	0.817	1.396	1.248	3.68	3.837	1.209	0.796	5.323	5.66	5.314	5.068	2.469	2.643	1.44	0.983	0.783	1.009	1.42	1.033	1.185	0.813	0.904	0.361	0.801	0.678	0.996	0.524	0.995	0.831	0.975	0.936	0.825	0.793	9.814
3-Sulfino-L-alanine	0.524	0.745	0.539	0.435	0.931	0.635	0.611	0.579	0.842	0.521	0.789	0.319	1.218	0.89	0.786	0.698	0.53	0.724622653	0.883	0.53	0.795	0.53	1.401	1.268	0.764	0.697	0.429	0.502	0.539	0.441	0.342	0.412	0.903	0.814	0.979	0.808	0.332	0.511	1.042	0.75	0.592	0.579	0.779	0.476	0.532	0.488	0.524	0.49	0.882
L-Cysteate	0.298	0.381	0.295	0.355	0.597	0.786	0.424	0.628	0.579	0.785	0.545	0.873	1.009	1.411	0.576	0.804	0.491	0.579	0.584	0.725	0.589	0.762	0.998	1.006	0.385	0.439	0.634	0.686	0.64	0.596	0.211	0.203	0.783	0.747	0.551	0.6	0.137	0.289	0.722	0.647	0.311	0.324	0.475	0.302	0.292	0.319	0.323	0.319	0.519
Asparaginyl-Asparagine	0.518	0.583	2.036	2.152	0.2	0.231	0.256	0.384	1.25	0.181	0.257	0.333	0.297	0.32	0.226	0.277	0.269	0.181	0.333	0.29	0.144	0.213	0.159	0.1001	0.315	0.1001	0.315	0.2	0.511	0.404	0.504	0.483	0.1001	0.1	0.556	0.426	0.775	0.852	0.74	0.661	0.439	0.383	0.581	0.54	0.515	0.5	0.345	0.225	0.318
Arginyl-Glutamic acid	0.492	0.576	0.961	1.097	0.544	0.404	0.557	0.587	0.492	0.639	0.428	0.468	0.558	0.794	0.409	0.367	0.544	0.471	0.458	0.47	0.423	0.382	0.526	0.509	0.451	0.456	0.705	0.709	0.436	0.441	0.479	0.561	0.263	0.242	0.601	0.709	0.613	0.624	0.692	0.747	0.982	0.917	0.463	0.684	0.856	0.918	0.983	0.955	0.489
Glutaminyl-Asparagine	0.221	0.225	2.328	2.425	0.183	0.171	0.196	0.232	0.21	0.112	1.431	1.224	0.335	0.447	0.165	0.176	0.135	0.176	0.248	0.281	0.149	0.171	0.349	0.349	0.118	0.12	0.131	0.114	0.246	0.193	0.563	0.627	0.161	0.108	0.122	0.1	1.344	1.43	1.512	1.25	0.216	0.213	0.384	0.358	0.44	0.589	0.187	0.151	0.185
Glutaminyl-Glutamine	0.637	0.76	0.498	0.569	1.046	0.842	1.109	0.901	1.307	1.295	0.641	0.655	0.783	0.862	1.007	0.752	0.985	1.028	1.603	1.511	1.035	1.095	1.03	1.02	1.268	1.034	1.634	1.396	1.302	1.191	0.537	0.387	1.197	1.186	0.602	0.746	0.546	0.636	0.697	0.703	0.518	0.439	0.536	0.554	0.592	0.573	0.694	0.44	1.34
D-Glucosamine/D-Galactosamine	0.717	3.554	1.802	0.699	2.134	5.334	0.793	3.648	3.669	0.583	2.765	3.149	0.65	1.589	1.981	6.093	3.39	4.149	0.605	0.858	1.553	4.089	0.761	0.747	2.911	3.069	0.83	0.891	0.981	1.112	5.099	3.475	2.203	2.068	1.882	1.009	0.913	1.069	6.515	1.087	3.09	1.702	6.849	1.184	1.096	2.313	2.724	0.967	1.035
1-Methylhistidine	0.455	0.475	0.693	0.689	0.604	0.548	0.723	0.774	0.708	0.745	0.474	0.475	0.709	0.806	0.607	0.587	0.842	0.791	0.646	0.586	0.462	0.439	0.778	0.756	0.95	0.892	0.833	0.804	0.372	0.34	0.305	0.32	0.72	0.725	0.694	0.779	0.575	0.613	0.654	0.682	0.867	0.828	0.517	0.559	0.716	0.775	1.132	0.99	0.49
Taurine	0.481	0.426	0.785	0.933	0.97	0.612	0.739	0.61	0.477	0.791	0.511	0.492	0.894	1.046	0.738	0.548	0.375	0.344	0.81	0.748	0.848	0.71	0.939	0.897	0.694	0.709	0.796	0.843	0.974	1.068	0.406	0.492	0.388	0.41	0.518	0.579	0.55	0.626	0.216	0.348	0.747	0.852	0.398	0.737	0.445	0.38	0.449	0.513	1.026
Hypoxanthine + H2O	0.412	0.511	1.359	1.339	1.151	1.321	0.713	0.865	0.728	0.807	0.935	0.902	0.775	1.013	1.052	1.31	0.696	0.686	0.923	0.938	1.033	1.224	0.826	0.825	0.81	0.825	0.812	0.816	1.025	1.008	1.13	0.986	0.585	0.581	0.364	0.366	0.534	0.589	1.155	0.802	0.883	0.78	1.298	0.955	0.28	0.313	1.209	0.819	1.229
L-Cystine	0.646	5.04	3.956	0.601	2.962	6.013674483	0.605	5.473	9.99	0.463	3.495	4.377	0.637	1.353	1.961	5.221	5.667	5.854	0.907	1.102	1.101	5.304	0.731	0.689	4.034	4.293	0.867	0.881	1.179	1.258	5.053	4.133	3.523	3.189	2.443	1.071	0.361	0.398	6.996255721	0.859	2.819	1.828	4.75	0.501	0.605	4.575	3.955	0.583	0.542
Adenosine	0.641	0.793	0.841	0.789	0.789	1.194	0.714	1.164	1.074	1.104	0.48	0.666	0.609	0.924	1.026	2.097	1.043	0.945	0.826	0.728	0.515	0.921	0.535	0.47	0.756	0.829	0.939	1.047	0.687	0.672	0.58	0.705	0.851	0.965	0.895	1.041	0.951	0.869	0.81	0.652	1.182	0.752	3.107	0.831	0.801	1.195	1.551	1.231	0.997
L-Ornithine/D-Ornithine	0.99	3.631	4.118	1.219	4.212	8.272	1.269	6.515	7.607	0.598	4.761	3.931	0.923	1.544	2.019	3.636	4.437	4.348	0.478	0.537	1.495	3.614	0.98	1.032	3.635	3.688	1.258	1.262	1.445	1.475	3.965	2.37	2.059	2.328	2.589	1.119	0.501	0.429	4.405	0.703	2.584	1.896	4.964	0.695	0.862	2.758	3.884	0.828	0.775
5-Acetylamino-6-amino-3-methyluracil	0.494	0.576	0.669	0.561	0.495	0.598	0.42	0.538	2.728	1.963	1.698	1.458	0.934	0.99	0.612	0.72	1.019	0.874	0.479	0.432	1.832	2.011	1.024	0.957	0.1001	0.1001	2.41	2.284	2.392	2.445	1.486	1.206	0.986	1.018	0.55	0.519	1.699	1.757	0.105	0.1	0.54	0.425	0.379	0.275	0.955	0.961	0.74	0.504	1.697
Seryl-Aspartic acid	0.472	0.479	0.644	0.71	0.705	0.626	0.669	0.683	1.29	0.783	0.585	0.66	0.514	0.769	0.79	0.688	1.017	1.039	0.584	0.645	1.124	1.083	0.917	1.039	1.293	1.218	0.832	0.835	0.367	0.418	0.522	0.474	1.4	1.354	0.638	0.611	0.474	0.512	1.007	1.352	0.682	0.585	0.396	0.489	0.805	0.763	1.415	1.481	0.922
Carnosine	0.26	0.608	1.518	1.344	0.26	0.26	0.433	0.464	1.013	0.26	0.479	0.402	0.728	0.435	0.463	0.26	0.561	0.902451078	0.459	0.606	0.444	0.334	0.553	0.242	0.26	0.15	0.372	0.139	0.365	0.454	0.26	0.504	0.26	0.26	0.43	0.533	0.715	0.989	0.68	0.689	0.469	0.301	0.26	0.577	0.474	0.512	0.409	0.221	0.26
Arginine	0.458	0.523	0.961	1.067	0.4	0.339	0.52	0.53	0.405	0.452	0.477	0.47	0.64	0.781	0.525	0.477	0.657	0.595	0.67	0.64	0.407	0.4	0.495	0.485	0.617	0.596	0.49	0.475	0.468	0.466	0.613	0.768	0.176	0.178	0.625	0.732	0.702	0.798	0.645	0.729	0.602	0.647	0.51	0.594	0.559	0.674	0.751	0.716	0.571
Glutaminyl-Aspartic acid	0.692	0.486	0.479	0.633	1.118	0.744	0.708	0.574	0.645	0.884	0.751	0.754	0.865	1.044	0.727	0.481	0.564	0.491	0.501	0.522	0.709	0.519	0.702	0.743	0.747	0.803	0.91	0.914	0.572	0.615	0.638	0.686	0.538	0.517	0.446	0.533	0.961	0.995	0.632	0.806	0.954	1.279	0.658	0.883	0.757	0.66	1.001	0.923	0.765
Glutaminyl-Glutamic acid	0.787	0.87	0.468	0.5	0.927	0.788	0.969	0.968	0.494	1.198	0.646	0.583	0.873	1.003	0.777	0.689	0.833	0.761	1.133	1.104	0.617	0.568	0.94	0.921	0.668	0.663	1.33	1.283	0.832	0.89	0.352	0.437	0.82	0.868	0.53	0.589	0.571	0.612	0.347	0.391	0.737	0.767	0.345	0.393	0.729	0.806	0.969	0.859	0.7
L-Glutamine/D-Glutamine	0.857	0.733	0.464	0.45	0.888	0.718	0.975	0.954	1.047	1.294	0.792	0.728	0.864	1.015	0.984	0.764	1.052	0.943	1.155	1.178	0.699	0.693	1.019	1.063	0.785	0.721	1.347	1.301	0.86	0.775	0.46	0.521	0.828	0.797	0.694	0.73	0.561	0.571	0.47	0.462	0.776	0.824	0.394	0.415	0.749	0.734	1.276	0.882	0.684
Glutamyl-Glutamine	0.804	0.912	0.466	0.508	0.926	0.798	0.963	1.006	0.493	1.211	0.647	0.589	0.901	1.003	0.776	0.705	0.834	0.758	1.139	1.109	0.635	0.577	0.94	0.931	0.675	0.671	1.332	1.315	0.837	0.894	0.362	0.437	0.825	0.871	0.528	0.581	0.574	0.62	0.375	0.391	0.741	0.768	0.356	0.393	0.739	0.805	0.969	0.856	0.713
Asparaginyl-Aspartic acid	0.843	0.812	0.399	0.584	0.683	0.654	0.41	0.46	1.111	0.532	0.582	0.475	0.525	0.618	0.766	0.494	0.54	0.596	0.37	0.367	0.551	0.5	0.539	0.55	0.793	0.7	0.508	0.533	0.328	0.295	1.171	1.367	0.637	0.473	0.357	0.469	1.254	1.727	0.996	1.04	1.273	1.158	1.103	1.248	0.583	0.647	1.296	1.368	0.527
Seryl-Serine	0.452	0.387	1.064	1.073	0.895	0.788	0.713	0.674	1.742	0.694	0.886	0.743	1.161	1.535	0.699	2.833027593	0.787	0.583	2.037	1.371	0.498	0.56	0.944	0.78	1.026	0.756	0.703	0.517	1.45	0.872	0.779	0.83	0.615	0.508	0.255	0.222	0.745	1.016	1.282	1.319	0.466	0.458	0.418	0.419	0.794	0.761	0.829	0.616	1.509
Nopaline	0.457	0.555	0.529	0.704	0.943	0.798	1.163	0.95	0.873	1.289	0.74	0.701	0.695	0.664	0.622	0.586	0.795	0.802	0.668	0.741	0.552	0.441	0.999	1.001	0.877	1.093	1.286	1.33	0.905	0.974	0.227	0.283	0.388	0.414	0.698	0.791	0.479	0.466	0.569	0.55	0.678	0.874	0.372	0.297	0.84	0.937	0.979	1.186	0.451
Guanidoacetic acid	0.595	0.59	0.768	0.949	1.233	1.609	1.302	1.356	0.967	1.03	1.168	0.951	0.697	0.879	0.557	0.811	1.09	1.288	1.589	1.142	0.818	0.945	0.954	1.185	0.831	0.688	1.057	0.994	0.951	0.961	0.632	0.677	0.417	0.319	0.744	0.572	0.619	0.706	0.786	0.675	0.559	0.496	0.577	0.39	0.491	0.57	0.515	0.624	0.801
Threoninyl-Glutamine	0.701	0.707	1.424	1.228	0.721	0.937	0.643	0.57	0.92	0.666	1.211	0.924	0.513	0.727	0.932	1.103	0.795	0.465	0.606	0.613	0.873	0.849	0.876	0.684	0.748	0.762	0.714	0.856	0.791	0.773	0.673	0.549	2.057	0.528	0.455	0.699	0.888	1.061	1.249	1.318	0.745	0.753	0.446	0.375	0.856	0.811	0.53	0.469	0.841
Glutamyl-Asparagine	0.692	0.485	0.479	0.641	1.183	0.82	0.704	0.581	0.661	0.936	0.768	0.754	0.93	1.107	0.783	0.538	0.599	0.492	0.473	0.503	0.694	0.516	0.932	0.902	0.865	0.916	0.902	0.95	0.57	0.652	0.637	0.698	0.57	0.559	0.429	0.524	0.982	1.003	0.634	0.846	0.935	0.887	0.658	0.61	0.766	0.661	0.986	0.997	0.779
Glutamyl-Serine	0.653	0.729	0.663	0.737	0.593	0.464	0.717	0.742	0.505	0.623	0.616	0.691	0.717	0.941	0.463	0.454	0.592	0.547	0.443	0.479	0.661	0.626	0.46	0.495	0.409	0.452	0.678	0.707	0.663	0.735	0.551	0.652	0.475	0.56	0.558	0.669	0.577	0.668	0.52	0.519	1.012	1.162	0.566	0.66	0.681	0.792	1.071	0.961	0.496
Guanidine	0.135	0.229	0.638	0.28	0.387	0.401	0.343	0.311	0.704	0.546	0.815	0.707	0.318	0.543	0.49	0.468	0.859	1.009	0.781	0.68	0.388	0.438	0.44	0.503	0.707	0.832	0.452	0.449	0.658	0.643	0.397	0.254	0.512	0.578	0.246	0.435	0.64	0.709	4.019	2.714	0.699	0.517	0.757	0.458	0.413	0.387	0.524	0.354	0.494
L-Lysine/D-Lysine	0.654	3.824	4.298	0.896	3.312	6.109	0.772	4.917	5.006	0.308	4.623	3.406	0.873	1.583	2.938	5.425	6.177	5.999	0.631	0.612	1.528	4.389	0.759	0.648	4.134	4.162	0.893	0.867	1.373	1.596	7.348	4.169	3.086	3.122	2.691	1.108	0.465	0.464	7.971	0.945	3.135	2.322	9.093	0.89	0.66	2.685	4.689	0.842	0.894
Glutaminylglycine	0.802	0.468	0.537	0.719	1.136	0.799	0.793	0.696	0.818	0.77	0.69	0.658	0.809	0.761	1.134089313	0.78	0.443	0.29	0.744	0.772	0.684	0.583	0.784	0.751	0.622	0.4	0.736	0.833	0.977	0.729	0.918	1.087	0.83	0.698	0.85	0.29	1.061	1.155	0.925	1.092	0.907	0.607	0.751	1.001	0.396	0.747	0.813	0.717	1.072
L-Cystathionine	0.471	0.468	0.885	0.876	0.849	0.59	0.864	0.696	0.587	0.673	0.515	0.451	0.644	0.758	0.553	0.387	0.482	0.403	1.131	0.829	1.032	0.805	0.924	0.893	0.599	0.604	0.71	0.677	0.587	0.623	0.738	0.815	0.826	0.874	0.552	0.459	0.561	0.497	0.376	0.296	0.713	0.586	0.422	0.389	0.718	0.558	0.7	0.637	1.404
5-Guanidino-2-oxopentanoate	0.825	0.85	1.237	1.22	0.969	0.746	0.916	0.984	0.698	0.712	0.624	0.697	1.072	1.158	0.843	0.887	1.069	1.065	1.086	1.123	0.681	0.872	0.81	0.917	1.149	0.89	1.033	0.841	0.835	0.964	0.866	0.915	0.71	0.823	1.008	1.139	1.151	0.956	1.036	0.777	0.989	0.783	0.931	0.732753288	1.097	0.642	1.17	0.8	0.773
Asparagine	0.566	0.613	0.72	0.807	0.675	0.531	0.675	0.666	0.551	0.762	0.857	0.807	0.68	0.851	0.648	0.557	0.694	0.641	0.783	0.762	0.613	0.566	0.7	0.695	0.675	0.66	0.834	0.835	0.525	0.522	0.411	0.479	0.682	0.677	0.462	0.522	0.651	0.718	0.545	0.617	0.668	0.713	0.483	0.587	0.593	0.651	0.651	0.597	0.864
Homoarginine	0.325	0.405	1.503	1.61	1.084	0.873	0.823	0.958	0.632	0.419	0.675	0.685	0.95	1.208	0.617	0.595	0.754	0.746	1.016	0.987	0.81	0.783	1.076	1.123	0.531	0.574	0.419	0.484	0.422	0.421	0.824	1.01	0.204	0.217	0.484	0.535	0.263	0.266	1.062	1.018	0.329	0.364	0.214	0.256	0.226	0.394	0.755	0.726	0.564
Threoninyl-Aspartate	0.605	0.714	0.665	0.747	0.561	0.467	0.731	0.752	0.504	0.615	0.615	0.685	0.728	0.95	0.459	0.455	0.579	0.547	0.437	0.49	0.652	0.636	0.467	0.489	0.395	0.445	0.658	0.697	0.668	0.748	0.552	0.657	0.507	0.538	0.561	0.675	0.562	0.668	0.517	0.536	0.994	0.801	0.561	0.698	0.669	0.764	1.054	1.087	0.504
Aspartyl-Serine	0.382	0.481	0.652	0.757	0.652	0.83	0.655	0.765	0.997	0.611	0.791	0.761	1.226	1.726	0.559	0.565	0.638	0.518	0.599	0.586	0.492	0.623	0.585	0.797	0.679	0.857	0.607	0.736	0.532	0.552	0.866	0.987	0.321	0.543	0.205	0.223	0.997	1.089	0.859	0.779	0.522	0.533	0.759	0.762	0.475	0.655	1.273	1	1.137
Symmetric dimethylarginine	0.621	0.681	0.599	0.58	0.689	0.553	0.896	0.845	0.585	0.756	0.669	0.572	0.663	0.781	0.776	0.701	0.829	0.735	0.793	0.725	0.627	0.597	0.902	0.928	0.746	0.758	0.893	0.832	0.63	0.618	0.468	0.587	0.641	0.642	0.783	0.879	0.58	0.63	0.555	0.666	0.674	0.765	0.598	0.654	0.576	0.685	0.828	0.694	0.816
2-Deoxy-scyllo-inosamine	0.158	0.215	0.318	0.374	0.551	0.717	0.49	0.793	1.069	1.631	0.616	0.573	0.535	0.688	0.928	0.761	0.814	0.851	0.483	0.645	0.514	0.626	0.781	0.644	0.801	0.832	1.855	1.657	0.343	0.351	0.574	0.55	0.839	0.955	1.162	1.136	2.107	2.493	0.675	0.632	1.305	1.33	0.68	0.352	1.111	1.249	0.713	0.652	0.876
Seryl-Threonine	0.564	0.644	0.651	0.665	0.701	0.584	0.707	0.702	1.33	0.527	0.613	0.552	1.039	1.224	0.609	0.504	0.776	0.763	1.689	1.564	0.574	0.647	0.608	0.596	0.946	1.23	0.478	0.556	1.066	1.032	0.858	0.841	0.577	0.504	0.243	0.248	0.804	0.981	1.128	1.291	0.76	0.566	0.4	0.36	0.662	0.829	0.998	0.9	1.108
Glutamine	0.746	0.788	0.518	0.572	0.738	0.568	0.786	0.769	0.513	0.973	0.597	0.561	0.68	0.799	0.73	0.622	0.822	0.725	0.94	0.843	0.615	0.578	0.847	0.895	0.604	0.591	1.018	1.035	0.703	0.727	0.462	0.52	0.645	0.679	0.606	0.683	0.633	0.725	0.42	0.47	0.558	0.614	0.47	0.573	0.487	0.532	0.729	0.667	0.797
Threoninyl-Glutamate	1.022	1.104	0.994	1.077	0.628	0.61	0.696	0.714	0.786	0.815	0.649	0.618	0.505	0.64	0.413	0.404	0.503	0.506	0.496	0.443	0.49	0.495	0.408	0.413	0.443	0.463	0.935	0.92	0.505	0.554	0.354	0.424	0.66	0.614	0.42	0.486	0.497	0.538	0.668	0.697	0.739	0.838	0.468	0.505	0.746	0.863	0.809	0.897	0.556
N6-(L-1,3-Dicarboxypropyl)-L-lysine	1.265	3.459	3.062	1.146	3.953	6.089	1.382	4.651	5.138	0.61	4.125	3.025	1.05	1.514	2.363	2.467	3.296	3.487	0.567	0.583	1.599	2.763	0.897	0.971	3.829	3.586	1.273	1.233	1.618	1.614	3.07	1.76	1.822	1.755	2.435	1.268	0.602	0.56	3.424	0.921	2.696	1.745	4.382	0.874	1.285	2.192	3.379	0.943	0.886
Citrulline	0.47	0.555	0.747	0.779	0.855	0.725	0.971	0.984	1.004	1.083	0.778	0.736	0.508	0.612	0.622	0.58	1.068	0.983	0.522	0.494	0.489	0.482	1.185	1.157	1.07	1.077	1.185	1.186	0.69	0.691	0.303	0.342	0.307	0.308	0.784	0.882	0.534	0.583	0.578	0.608	0.532	0.565	0.29	0.315	0.589	0.698	0.953	0.869	0.596
Gamma-Glutamylglutamic acid	0.579	0.654	0.619	0.686	0.8	0.699	0.34	0.375	0.568	0.373	0.529	0.551	0.492	0.597	0.377	0.351	0.296	0.251	0.125	0.13	0.352	0.375	0.348	0.368	0.383	0.395	0.431	0.479	0.329	0.319	1.005	0.988	0.198	0.208	0.264	0.344	1.307	1.609	0.848	0.868	1.289	1.389	0.864	0.974	0.794	0.898	1.421	1.292	0.277
Stizolobate	0.714	0.471	0.478	0.358	0.729	0.643	1.018	0.883	0.651	0.906	0.512	0.613	1.392	1.784	0.672	0.653	0.717	0.582	0.975	0.759	0.864	0.632	1.463	1.352	0.538	0.593	0.629	0.556	0.441	0.392	0.33	0.322	0.812	0.796	0.762	0.462	0.592	0.393	0.894	0.514	0.474	0.28	0.664	0.321	0.596	0.344	0.442	0.282	0.619
Methionine Sulfoxide	0.364	0.408	0.499	0.523	0.529	0.488	0.63	0.697	0.48	0.56	0.599	0.596	0.598	0.738	0.547	0.504	0.705	0.759	0.633	0.662	0.511	0.545	0.515	0.542	0.523	0.526	0.736	0.729	0.452	0.478	0.433	0.445	0.608	0.607	0.418	0.478	0.525	0.526	0.422	0.52	0.444	0.551	0.408	0.498	0.419	0.427	0.555	0.569	0.557
Aspartyl-Glutamate	0.585779233	0.306	1.217	1.303	0.8	0.798	0.437	0.475	0.697	0.441	0.458	0.56	0.565	0.619	0.446	0.598	0.434	0.405	0.494844559	0.252	0.608	0.655	0.473	0.372	0.485	0.678	0.483	0.403	0.458	0.423	0.358	0.337	0.607	0.398	0.29	0.776831111	0.576	0.676	0.51	0.653	0.373	0.563	0.491	0.425	0.959785558	0.343	0.453	0.533	0.454
Glycyl-Serine	0.294	0.298	1.271	1.288	0.501	0.489	0.374	0.39	0.508	0.313	0.639	0.644	0.48	0.548	0.364	0.38	0.291	0.277	0.383	0.367	0.392	0.404	0.471	0.409	0.342	0.36	0.292	0.318	0.334	0.421	0.638	0.752	0.27	0.335	0.262	0.286	0.981	0.887	1.033	0.935	0.413	0.392	0.386	0.4	0.515	0.457	0.259	0.286	0.48
Methylguanidine	0.516	0.393	0.56	0.579	0.446	0.609	0.809	0.923	0.832	0.787	0.602	0.594	0.662	0.918	0.576	0.705	1.079	1.06	0.568	0.643	0.483	0.494	0.722	0.762	0.642	0.689	0.786	0.798	0.448	0.548	0.542	0.369	0.655	0.637	0.572	0.453	0.456	0.461	0.874	0.46	0.577	0.459	0.765	0.429	0.912	0.525	1.413	0.774	0.529
Glutamyl-Glycine	0.751	0.847	0.414	0.471	1.227	0.921	0.754	0.796	0.669	0.918	0.659	0.685	0.944	1.256	0.829	0.749	0.64	0.547	0.367	0.335	0.705	0.674	0.54	0.495	0.783	0.742	0.953	0.994	0.803	0.823	0.977	1.06	0.606	0.651	0.43	0.489	0.82	0.927	0.575	0.583	0.871	0.893	0.832	1.073	0.857	0.985	1.342	1.125	0.635
Aspartyl-Threonine	0.443638304	0.529419491	1.203	1.082	1.338	1.542	1.252	1.156	1.246	1.263	0.882	0.793	1.149	1.294	0.947	1.192	0.892	0.735	0.988	0.866	0.861	0.841	1.105	1.064	1.32	1.155	0.991	1.027	0.898	0.997	0.383	0.451	0.749	0.834	0.632	0.507	0.848	0.932	0.695	0.719	0.64	0.447772934	0.548042957	0.511632031	0.731	0.566	1.397	0.596	1.36
Methionine Sulfoxide - Isomer	0.361	0.406	0.496	0.525	0.527	0.488	0.631	0.697	0.474	0.56	0.597	0.593	0.596	0.739	0.545	0.503	0.702	0.759	0.63	0.659	0.509	0.543	0.507	0.542	0.52	0.523	0.736	0.724	0.45	0.478	0.434	0.441	0.599	0.615	0.417	0.474	0.524	0.52	0.421	0.52	0.442	0.579	0.404	0.476	0.417	0.427	0.544	0.501	0.549
Aspartyl-Glycine	0.503	0.565	0.823	1.007	1.056	0.831	0.598	0.83	1.449	0.867	1.305	1.264	1.101	1.365	0.988	0.884	0.704	0.653	0.511	0.502	0.774	0.804	0.791	0.771	0.852	0.899	0.809	0.869	0.586	0.636	0.536	0.547	0.688	0.816	0.552	0.602	0.703	0.862	0.79	0.821	0.992	0.934	1.037	1.086	0.524	0.599	1.033	0.675	0.81
Homoserine	0.822	1.414	1.066	0.796	1.194	1.323	0.853	1.414	1.114	0.82	1.282	1.146	0.656	0.947	0.844	1.216	1.223	1.162	0.698	0.699	0.743	1.172	0.796	0.745	1.093	0.981	0.915	0.97	0.659	0.791	1.5	0.977	1.038	0.836	0.958	0.782	0.625	0.666	1.15	0.715	1.044	0.851	1.131	0.636	0.683	0.891	1.073	0.652	0.652
Glycyl-Aspartate	0.468	0.535	0.791	1.025	1.056	0.855	0.587	0.745	1.559	0.666	1.305	1.376	1.266	1.483	1.024	0.829	0.65	0.563	0.34	0.441	0.78	0.841	0.723	0.771	0.892	0.877	0.718	0.81	0.57	0.626	0.54	0.514	0.663	0.819	0.403	0.392	0.669	0.824	0.788	0.764	1.033	0.945	0.994	1.108	0.514	0.599	0.965	0.753684935	0.779
Serine	0.651	0.706	0.615	0.699	0.66	0.522	0.574	0.545	0.394	0.586	0.653	0.609	0.655	0.809	0.611	0.537	0.482	0.435	0.564	0.523	0.541	0.494	0.55	0.54	0.57	0.565	0.647	0.654	0.696	0.684	0.488	0.624	0.491	0.486	0.553	0.641	0.66	0.74	0.489	0.588	0.787	0.815	0.538	0.657	0.617	0.706	0.62	0.592	0.632
Alanyl-Serine	0.324	0.28	0.406	0.41	1.092	1.139	0.885	0.871	0.787	0.988	0.35	0.344	1.117	1.385	0.937	0.836	1.312	1.127	2.185	2.16	0.875	0.878	0.951	0.974	2.235	1.787	1.077	1.065	1.542	1.526	0.383	0.477	1.724	1.576	0.458	0.533	0.293	0.413	0.277	0.36	0.507	0.109	0.378	0.129	0.358	0.487	0.496	0.24	2.205
Valyl-Arginine	1.837	1.77	1.585	1.932	2.017	1.803	1.589	1.964	1.843	2.135	1.497	1.632	1.923	2.384	2.051	1.725	2.489	2.396	2.723	2.841	1.639	1.63	1.849	2.05	1.892	2.071	2.157	2.426	3.462	2.873	1.478	1.724	1.906	2.079	1.731	1.358	1.592	1.938	1.524	1.397	1.541	1.16599783	1.734	0.87	1.621	1.746	1.235	1.559967093	3.085
Arginyl-Proline	0.494	0.626	0.949	0.979	0.293	0.313	0.654	0.558	0.457	0.342	0.589	0.485	0.381	0.553	0.327	0.331	0.573	0.556	0.611	0.606	0.608	0.458	0.568	0.857	0.443	0.46	0.367	0.344	0.125	0.136	1.013	1.414	0.269	0.343	0.629	0.561	0.793	0.742	0.826	0.78	0.623	4.08	0.401	0.43	0.848	0.864	0.979	0.676257825	0.485
Cytidine	0.19	0.19	0.732	0.791	2.748	2.156	2.549	2.456	0.898	1.484	1.032	1.372	2.355	3.192	2.228	2.429	1.919	1.014	0.496	0.358	1.985	2.054	1.973	2.677	2.9	3.6	1.422	1.588	1.576	2.391	0.963	1.218	0.19	0.979687555	0.62	0.19	0.565	0.866	0.470808014	0.19	0.19	0.19	0.19	0.19	0.19	0.363	0.872	0.749	2.258
Alanyl-Aspartic Acid	0.483	0.462	1.024	1.237	1.345	1.107	0.797	0.913	0.864	0.92	0.994	0.95	1.414	1.773	1.147	1.064	0.747	0.68	0.597	0.458	1.033	0.969	0.965	0.83	1.196	1.148	1.016	1.062	0.851	0.855	0.765	0.67	0.45	0.621	0.432	0.572	0.749	0.984	0.676	0.615	0.731	0.741	0.808	0.748	0.56	0.611	1.009	0.637	0.825
Alanyl-Glutamic acid	0.857	0.918	0.632	0.724	0.992	0.796	0.946	0.95	0.574	0.853	0.754	0.732	0.802	0.958	0.621	0.539	0.606	0.573	0.995	0.934	0.958	0.917	0.612	0.6	0.467	0.438	0.889	0.925	0.628	0.652	0.68	0.807	1.205	1.194	0.751	0.847	0.759	0.847	0.658	0.708	1.045	1.109	0.69	0.769	0.775	0.872	1.019	0.934	0.751
Creatine	0.644	0.702	1.657	1.452	0.667	0.802	1.554	1.649	0.93	1.754	1.501	1.75	0.788	0.951	0.737	1.584	1.746	1.792	1.534	1.532	0.62	0.763	1.515	1.48	0.916	0.936	1.529	1.736	1.119	2.276	0.754	0.492	0.946	0.859	0.783	0.658	0.646	1.352	0.999	0.602	0.769	0.564	1.04	0.694	1.48	1.239	1.848	0.929	1.57
L-Homoserine	0.849	2.325	1.3	0.8	1.136	1.187	0.867	1.357	1.849	0.823	1.254	1.447	0.673	0.906	0.809	1.077	1.296	1.138	0.695	0.713	0.721	1.275	0.754	0.751	0.872	1.086	0.941	0.981	0.594	0.79	1.595	1.023	1.15	1.133	0.892	0.762	0.605	0.653	1.387	0.755	1.109	0.688	1.688	0.57	0.676	1.193	1.293	0.866	0.629
Glutamic Acid	0.63	0.741	0.754	0.796	0.724	0.629	0.436	0.43	0.883	0.528	0.954	0.909	0.678	0.855	0.472	0.475	0.507	0.47	0.299	0.301	0.655	0.655	0.782	0.761	0.467	0.469	0.581	0.566	0.617	0.597	0.597	0.739	0.538	0.509	0.588	0.679	0.531	0.598	0.769	0.774	1.135	1.107	0.9	0.956	0.754	0.9	0.802	0.752	0.621
Aspartic Acid	0.653	0.751	0.628	0.672	0.716	0.647	0.396	0.426	0.478	0.378	0.515	0.502	0.595	0.729	0.511	0.487	0.361	0.315	0.375	0.348	0.445	0.444	0.467	0.476	0.567	0.559	0.403	0.418	0.502	0.528	0.797	0.925	0.25	0.264	0.727	0.801	0.846	0.891	0.505	0.53	0.884	0.943	0.868	0.951	0.657	0.726	0.953	0.796	0.575
4-Hydroxyproline	0.681	0.784	1.011	1.02	1.009	0.926	0.527	0.578	1.449	0.763	0.521	0.491	0.991	1.237	0.99	0.981	1.023	0.978	0.607	0.597	0.446	0.453	0.943	0.946	0.896	0.895	0.813	0.797	0.452	0.479	0.47	0.488	0.887	0.857	0.622	0.67	0.541	0.631	0.8	0.692	0.801	0.824	0.486	0.424	0.631	0.754	0.866	0.708	0.447
N-Formimino-L-glutamate	0.23	0.23	0.361	0.387939595	0.825	0.937	0.922	0.723	0.702	1.004	0.387	0.657634813	1.098	1.347	0.964	0.756	1.01	1.258	2.133	1.989	0.644	0.763	1.011	1.072	1.7	1.581	1.166	1.061	1.401	1.546	0.23	0.23	1.628	1.811	0.571	0.442	0.234	0.394	0.480184517	0.558565728	0.618354856	0.382	0.343146435	0.773268646	0.425	0.414	0.463	0.49	1.833
L-Serine/D-Serine	0.671	0.754	0.629	0.694	0.68	0.545	0.586	0.566	0.455	0.587	0.676	0.625	0.683	0.828	0.637	0.561	0.542	0.457	0.602	0.546	0.593	0.534	0.583	0.545	0.591	0.571	0.662	0.663	0.713	0.705	0.513	0.643	0.518	0.516	0.576	0.678	0.657	0.741	0.498	0.583	0.768	0.884	0.561	0.689	0.628	0.698	0.647	0.632	0.656
N-Formimino-L-aspartate	0.827	0.812	0.983	0.617	0.194	0.174	0.71	0.53	0.319	0.399	0.212	0.18	0.711	0.438	0.264	0.186	0.358	0.318	0.737	0.632	0.272	0.191	0.673	0.49	0.18	0.132	0.48	0.349	0.307	0.173	0.342	0.362	0.511	0.261	0.274	0.349	0.831	0.893	0.358	0.548	0.279	0.355	0.356	0.291	1.043	0.925	0.496	0.769	0.369
Ophthalmate	0.43	0.43	0.846	1.104	1.768	1.276	0.43	0.43	3.709	0.737	0.43	0.43	0.69	1.047	0.879	0.648	1.291	1.172	0.52	0.528	0.947	0.826	0.964	0.913	1.357	1.397	0.775	0.758	0.895	0.6	0.43	0.43	2.375	2.317	0.882	0.658	0.43	0.43	1.561	2.447	1.396	1.722	0.43	0.43	0.609	0.638	1.067	0.959	0.43
(3S)-3,6-Diaminohexanoate	0.588	1.147	0.629	0.772	0.902	0.963	0.671	0.836	0.99	0.939	0.717	0.909	0.814	1.082	0.77	0.835	0.814	0.751	0.528	0.643	0.948	1.254	0.773	0.656	0.573	0.477	0.836	0.823	0.69	0.682	0.266	0.736	0.704	0.873	0.686	1.04	0.726	1.465	0.98	1.424	0.583	0.886	0.689	0.82	0.68	1.248	0.763	0.839	0.593
Saccharopine - H2O	0.964	0.883	1.075	0.963	0.44	0.44	0.956	1.097	3.444701238	0.641	1.023	1.233	0.44	0.806	1.031	0.794	0.95	1.096	0.839	1.112	1.252	1.007	0.844	0.574	0.887	0.898	0.44	0.75	0.44	0.623	0.83	1.198	1.043	1.392	1.155	1.192	0.839	0.44	1.208	1.245	0.882	1.382	0.991	1.540080164	0.802	0.753	1.16	1.169942171	1.249
N(gamma)-Acetyldiaminobutyrate	0.846	0.775	0.855	0.874	0.901	0.628	1.827	1.876	0.673	0.606	0.623	0.645	0.726	0.689	0.708	0.527	0.774	0.679	0.868	0.801	0.806	0.725	1.327	1.189	0.672	0.635	1.07	0.929	0.642	0.616	0.912	1.146	1.549	1.661	0.836	1.26	0.765	0.882	0.805	0.91	0.792	0.556	0.533	0.857	0.703	0.718	0.874	0.525	0.912
Valyl-Asparagine	1.554	2.032	1.842	1.321	0.556	0.571	0.274	0.313	0.574	0.29	0.334	0.944710906	1.247	0.342	0.228	0.529	0.227	1.697	0.194	0.251	0.239	0.253	0.153	0.399	0.487	0.824	0.34	0.309	0.338	1.121	2.249	2.232	0.269	0.357	0.405	0.405	3.216	3.234	1.744	1.908	1.673	1.601	0.991	1.219	0.672	0.906	2.082	1.647	0.366
N6-Acetyl-Lysine	0.542	0.681	0.525	0.494	0.669	0.623	0.66	0.778	0.734	0.912	0.782	0.673	0.565	0.706	0.686	0.75	0.899	0.857	0.678	0.678	0.711	0.72	0.9	0.849	0.77	0.761	0.927	1.015	0.613	0.591	0.598	0.624	1.117	1.039	0.799	0.825	0.583	0.667	0.816	0.724	0.698	0.763	0.737	0.809	0.586	0.773	1.002	0.839	0.932
2-Amino-5-oxohexanoate	0.106	0.639	0.623	0.525	0.72	0.814	0.499	0.689	4.498	1.876	0.439	0.572	1.163	1.46	0.472	0.66	1.457	1.465	0.677	0.498	0.676	0.846	0.319	0.405	0.349	0.416	2.1	2.049	0.239	0.437	0.737	0.766	0.435	0.425	0.997	1.078	4.771	5.173	0.85	0.739	0.846	0.727	0.546	0.1	1.069	1.327	5.467	7.12	0.696
4-Guanidinobutanal	0.697	0.817	1.182	1.381	0.54	0.557	0.837	0.881	0.616	0.709	0.685	0.721	1.022	1.232	0.747	0.737	1.097	1.006	1.095	1.105	0.643	0.676	0.767	0.798	0.881	0.893	0.648	0.699	0.703	0.682	0.863	1.005	0.248	0.255	0.91	0.987	1.079	1.218	0.997	0.999	0.944	0.793	0.848	0.874	0.909	0.908	1.217	0.963	0.895
Prolyl-Glutamine	0.766	0.767	0.621	0.53	0.614	0.478	0.935	0.83	0.589	0.774	0.552	0.471	0.522	0.578	0.525	0.358	0.914	0.621	1.243	1.014	0.706	0.562	0.822	0.823	0.489	0.466	0.925	0.947	0.406	0.42	0.723	0.784	1.207	1.165	0.562	0.527	0.66	0.605	0.449	0.43	0.506	0.496	0.316	0.344	0.724	0.672	0.926	0.765	1.026
Threonine	0.918	1.018	0.836	0.851	0.689	0.564	0.768	0.779	0.64	0.822	0.679	0.638	0.639	0.795	0.535	0.499	0.671	0.638	0.67	0.653	0.51	0.501	0.486	0.462	0.523	0.533	0.891	0.908	0.607	0.612	0.39	0.447	0.608	0.638	0.501	0.566	0.451	0.507	0.709	0.672	0.532	0.575	0.499	0.491	0.579	0.646	0.674	0.63	0.592
Aminoadipic acid	0.682	3.247	2.302	0.811	2.256	1.21	0.817	3.838	3.828	0.565	2.695	2.652	0.955	1.528	1.727	3.014	3.981	3.956	0.728	0.824	1.325	3.44	0.866	0.755	2.538	2.27	0.882	0.884	1.17	1.165	4.539	2.899	2.139	1.971	1.978	0.972	0.659	0.739	5.51	1.014	2.267	0.79	0.96	1.009	0.82	2.049	3.32	0.882	0.815
Ethanolamine	0.511	0.523	0.735	0.736	0.866	0.681	0.837	0.7	0.646	0.686	0.663	0.639	0.785	0.887	0.731	0.707	0.585	0.539	0.813	0.761	0.703	0.578	0.663	0.672	0.572	0.584	0.708	0.709	0.639	0.637	0.519	0.6	0.37	0.374	0.661	0.778	0.585	0.626	0.354	0.431	0.512	0.539	0.531	0.628	0.447	0.478	0.687	0.599	0.763
N-Acetylornithine	0.28	0.498	0.587	0.6	0.73	0.651	0.773	0.788	3.164	0.812	1.247	1.421	0.445	0.582	0.953	0.841	1.311	1.12	0.918	0.818	1.202	1.203	1.151	1.093	0.906	0.874	1.006	0.898	0.385	0.472	0.688	0.662	2.286	2.146	0.509	0.7	0.898	0.952	1.109	1.028	0.72	0.777	0.761	0.570469116	0.816	0.864	1.163	1.178	1.039
Valyl-Aspartate	0.621	0.756	0.775	0.694	1.177	0.845	0.5	0.576	0.431	0.772	0.766	0.717	0.968	1.145	1.184	1.108	1.112	1.009	0.517	0.464	0.821	0.811	0.342	0.369	1.927	1.927	0.942	0.935	0.878	0.861	0.593	0.642	0.661	0.618	0.673	0.726	0.375	0.386	0.639	0.645	0.921	0.897	0.679	0.753	0.707	0.756	0.979	0.836	0.504
Diethanolamine	0.846	2.41	1.165	1.36	0.998	1.629	1.005	1.123	1.215	1.331	1.465	1.595	1.151	1.477	1.156	1.446	1.574	2.324	1.219	1.73	1.119	1.588	1.754	1.713	1.061	0.997	1.442	1.403	1.556	1.652	1.108	2.19	1.161	1.303	1.158	1.903	1.657	1.303	4.251	1.574	1.741	1.67	1.878	1.266	1.714	2.123	3.557	1.301	1.441
Glycyl-Alanine	0.379	0.349	0.892	1.079	0.573	0.422	0.519	0.498	0.405	0.519	0.572	0.524	0.553	0.673	0.506	0.361	0.458	0.374	0.69	0.681	0.382	0.376	0.664	0.708	0.487	0.432	0.639	0.726	0.501	0.551	0.599	0.693	0.419	0.485	0.371	0.364	0.919	1.069	0.952	1.118	0.412	0.491	0.327	0.447	0.651	0.664	0.468	0.493	0.642
5-Aminopentanamide	0.657	1.521	1.044	0.985	0.754	1.02	0.815	1.238	0.825	0.564	1.071	0.993	1.004	0.996	0.987	1.015	1.196	1.324	0.932	0.663	0.646	1.16	0.843	0.721	0.883	0.821	0.663	0.648	0.782	0.917	0.916	0.884	0.853	0.775	0.832	1.5	0.647	1.273	1.183	1.169	1.057	1.314	1.662	1.395	0.634	1.603	1.302	0.908	0.873
L-Glutamyl 5-phosphate	0.25	1.45	0.478	0.523135702	0.611105513	0.377745768	0.597636162	0.722600441	0.601204327	0.38014478	0.498849171	0.708	0.573446514	0.853	0.637113521	0.444525488	0.570547901	0.25	0.317	0.25	0.25	0.25	0.556	0.766230176	0.560614129	0.910343898	0.572651871	0.65	0.596629744	0.66	0.66392798	0.424914562	0.25	0.766744614	0.540967737	0.759678228	0.61	0.502772175	0.537	0.534999469	0.666145186	0.601	0.593680641	0.487	0.25	0.374	0.627881166	0.873	0.349
Prolyl-Serine	0.681	0.654	0.755	0.642	0.616	0.502	1.01	1.024	0.482	0.509	1.994	1.589	0.805	0.957	0.524	0.454	0.595	0.505	0.781	0.979	0.61	0.518	1.71	1.399	0.486	0.448	0.586	0.534	0.415	0.95	0.913	0.963	0.923	0.913	0.461	0.493	0.68	0.631	0.553	0.496	0.616	0.595	0.459	0.455	0.868	0.867	0.834	0.589	0.828
7-Carboxy-7-carbaguanine	0.561	0.659	0.885	0.739	1.906	2.036	0.709	0.826	1.716	0.71	2.02	1.874	0.673	0.887	1.972	2.224	1.116	0.992	0.702	0.879	1.615	1.867	0.925	0.863	1.947	2.084	0.78	0.791	1.724	1.906	1.569	1.62	1.128	1.091	1.464	1.529	0.604	0.576	1.051	0.817	1.256	1.087	1.517	1.171	0.508	0.691	0.727	0.772	1.343
Asparaginyl-Valine	1.098	1.542	2.559	2.631	0.409	1.042	0.657123229	0.344	0.516	1.487	1.52	0.747	1.175	0.361	0.65	1.015	0.22	1.011	1.078	1.122	1.19049348	0.325	1.441	1.032	1.264605962	1.565	0.417511465	0.212	1.102	1.058	1.27	0.866	1.938	1.398	0.368	0.686	1.991	2.344	1.54	1.734	0.895	0.877	0.588	0.707	0.78	0.939	0.754	0.361	0.803
L-Histidine	0.419	2.111	3.764	4.155	1.501	2.777	1.059	2.557	5.11	0.249	3.445	2.917	0.532	0.85	1.171	2.617	2.708	2.534	0.402	0.404	0.683	2.469	2.587	2.019	3.106	3.972	0.576	0.448	0.717	0.627	3.5	1.743	1.964	1.88	1.735	1.374	0.951	1.043	2.751	0.557	1.563	0.1	3.988	0.1	1.933	2.547	1.939	0.152	0.566
Alanyl-Alanine	0.843	0.718	1.119	1.046	0.936	0.57	1.008	0.907	0.571	0.85	0.778	0.841	0.68	0.94	0.736	0.533	0.734	0.694	1.151	1.099	0.984	0.883	0.848	0.846	0.665	0.635	0.963	0.983	0.666	0.665	0.816	1.017	1.582	1.398	0.834	0.936	0.874	1.181	0.875	1.33	0.826	0.876	0.52	1.005	0.727	0.755	0.602	0.594	1.008
Glycine	0.791	0.829	0.511	0.581	0.545	0.39	0.609	0.523	0.327	0.589	0.502	0.473	0.5	0.65	0.416	0.381	0.432	0.383	0.538	0.538	0.464	0.366	0.496	0.614	0.465	0.49	0.63	0.71	0.707	0.7	0.436	0.503	0.54	0.551	0.553	0.637	0.718	0.787	0.402	0.539	0.781	0.813	0.499	0.688	0.813	0.873	0.682	0.628	0.545
Prolyl-Aspartate	0.67	0.625	0.854	0.805	0.938	0.744	0.778	0.754	0.854	0.614	0.994	0.742	0.773	0.878	0.678	0.65	0.636	0.486	0.79	0.65	0.654	0.718	0.802	0.824	0.791	0.667	0.603	0.598	0.682	0.686	0.809	0.859	0.755	0.676	0.637	0.688	0.66	0.673	0.626	0.573	0.734	0.835	0.911	0.651	0.851	0.76	1.157	0.791	0.883
L-Glutamate 5-semialdehyde	0.705	0.826	0.788	0.765	0.599	0.699	0.817	0.877	1.007	0.79	0.819	0.649	1.019	1.165	0.817	0.567	0.815	0.915	0.703	0.704	0.491	0.535	0.739	0.68	0.724	0.716	0.922	0.846	0.54	0.621	0.45	0.568	0.743	0.801	1.074	1.005	0.996	0.991	0.667	0.584	0.967	0.943	1.042	0.504	0.701	0.726	1.029	0.89	0.616
Valyl-Threonine	0.458	0.662	1.08	0.934	1.033	1.005	0.766	0.835	0.311	0.723	1.176	1.167	0.878	0.99	1.005	1.023	0.387	0.333	0.275	0.259	1.23	1.358	0.376	0.329	0.492	0.465	0.846	0.852	0.205	0.198	1.051	1.032	0.761	0.741	1.101	1.279	0.977	1.162	1.166	1.011	1.02	1.085	1.463	1.251	0.539	0.697	0.99	0.855	0.699
N-Alpha-acetyllysine	0.602	0.72	0.904	0.761	0.87	1.02	0.663	0.673	0.995	0.897	1.131	1.162	0.658	0.853	0.887	1.092	1.097	1.163	0.789	0.629	0.625	0.666	1.006	0.938	1.516	1.745	0.959	0.964	0.632	0.827	0.559	0.514	0.95	1.102	1.067	1.007	0.752	0.743	0.933	0.863	0.867	0.71	0.682	0.665	0.733	1.114	2.802	2.498	0.655
5-Aminopentanoate	0.874	1.185	0.925	0.822	0.883	1.117	0.715	0.858	2.855	1.404	0.831	0.7	1.226	1.435	0.868	0.807	1.31	1.394	0.777	0.793	0.947	0.921	1.395	2.12	1.119	1.218	1.353	1.463	0.917	0.969	0.864	1.011	0.797	0.782	1.234	1.482	3.237	3.459	0.945	0.956	1.072	1.003	0.867	0.749	0.978	1.296	3.744	2.417	0.955
L-Aspartate/D-Aspartate	0.29	0.112	0.132	0.108	0.11	0.131	0.1	0.116	0.1	0.147	0.1	0.129	0.133	0.17	0.1	0.114	0.1	0.12	0.1	0.117	0.1	0.1	0.1	0.115	0.1	0.1	0.179	0.209	0.17	0.208	0.206	0.1	0.1	0.122	0.207	0.145	0.347	0.11	0.181	0.121	0.287	0.102	0.272	0.1	0.508	0.239	0.162	0.1	0.104
Prolyl-Glutamate	0.671	0.707	0.882	0.768	0.715	0.611	0.465	0.577	0.992	0.469	0.862	0.809	0.496	0.634	0.397	0.355	0.533	0.48	0.411	0.378	0.7	0.681	0.735	0.727	0.411	0.365	0.579	0.544	0.396	0.338	0.989	1.01	0.973	0.974	0.577	0.463	0.583	0.522	0.885	0.706	0.957	0.792	0.793	0.61	0.907	1.093	1.106	0.751	0.772
Tryptophyl-Asparagine	0.205	0.175	0.12	0.178	0.229	0.268	0.635	0.713	0.353	0.258	3.206	2.968	1.283	1.502	0.351	0.354	0.428	0.38	1.824	1.992	0.415	0.375	2.302	2.305	0.216	0.255	0.418	0.358	0.843	0.637	1.211	1.312	0.276	0.289	0.12	0.12	0.231	0.12	0.474	0.408	0.319	0.264	0.574	0.611	0.458	0.44	0.422	0.339	0.518
L-2-Amino-3-oxobutanoic acid	0.266	0.439	0.572	0.593	0.929	1.076	0.861	0.841	1.01	1.012	0.796	0.799	0.904	1.122	0.76	0.791	1.395	1.242	0.926	0.737	0.694	0.848	1.127	0.919	1.214	1.094	1.209	1.1	0.717	0.679	0.872	0.9	1.264	1.112	0.635	0.703	0.832	0.92	0.868	0.715	1.111	1.129	0.767	0.578	0.703	0.908	2.024	1.333	1.254
N-Acetylputrescine	0.555	0.702	0.738	0.717	0.575	0.48	0.621	0.705	1.118	0.75	0.783	0.803	0.703	0.897	0.886	0.877	1.251	0.997	0.616	0.647	0.75	0.831	0.945	1.024	0.712	0.657	0.81	0.768	0.73	0.681	0.661	0.817	1.116	1.061	0.655	0.842	0.781	0.866	1.666	1.476	1.188	1.278	0.678	0.626	0.784	0.925	1.031	0.94	0.956
Glycyl-Proline	3.075	3.184	2.448	3.229	3.661	3.051	3.039	3.832	2.698	4.377	3.537	3.877	3.723	4.917	3.121	4.254	4.022	5.354	3.809	4.414	2.725	3.878	3.326	4.776	4.637	3.484	3.157	3.751	4.404	4.003	2.805	2.48	4.651	5.375	2.67	3.603	3.115	2.916	3.168	3.242	3.406	3.22	4.785	2.853	2.817	2.725	3.654	2.532	3.851
Beta-Alanine	0.644	0.773	0.791	0.796	0.957	0.862	0.713	0.73	0.781	0.584	0.666	0.642	0.822	0.975	0.619	0.641	0.71	0.624	0.97	0.888	0.745	0.714	0.615	0.623	1.255	1.308	0.579	0.602	0.533	0.543	0.555	0.671	0.758	0.772	0.756	0.826	0.543	0.597	0.694	0.724	0.589	0.414	0.755	0.708	0.372	0.509	0.895	1.079	0.621
Isoleucyl-Aspartate	0.735	0.843	0.572	0.658	0.645	0.549	0.695	0.688	0.59	0.93	0.642	0.648	0.578	0.736	0.632	0.627	0.76	0.708	0.495	0.484	0.605	0.586	0.46	0.546	0.685	0.73	1.003	0.943	0.503	0.52	0.864	1.059	0.66	0.611	0.65	0.769	0.617	0.661	0.657	0.683	0.739	0.834	0.999	1.121	0.732	0.795	1.278	1.17	0.576
Prolyl-Threonine	0.954	1.024	1.011	0.876	0.627	0.728	0.903	1.098	0.691	0.801	0.643	0.606	0.551	0.712	0.582	0.424	0.732	0.61	0.994	0.82	0.594	0.602	0.47	0.545	0.451	0.546	0.754	0.832	0.387	0.377	0.761	0.71	1.228	1.187	0.505	0.435	0.474	0.486	0.874	0.656	0.519	0.449	0.521	0.349	0.825	0.859	0.954	0.733	0.851
Valyl-Glycine	0.747	1.008	0.924	0.797	1.572	1.444	0.953	0.82	2.102	0.898	0.427	0.388	0.577	0.74	0.803	0.629	0.609	0.449	0.982	0.993	0.885	0.694	0.977	1.057	1.126	1.308	0.874	0.861	1.31	1.471	0.652	0.789	1.347	1.232	0.464	0.537	1.05	1.146	0.956	0.977	0.529	0.627	0.475	0.61	0.734	0.916	0.597	0.561	2.447
Glutamyl-Methionine	0.681	0.713	0.654	0.73	0.74	0.644	0.829	0.863	0.478	0.836	0.73	0.651	0.796	0.854	0.522	0.46	0.786	0.576	0.608	0.517	0.602	0.53	0.53	0.536	0.52	0.47	0.85	0.852	0.592	0.56	0.523	0.566	0.779	0.801	0.552	0.591	0.661	0.702	0.588	0.613	0.713	0.675	0.445	0.527	0.763	0.823	1.132	1.101	0.516
2-Hydroxyethylenedicarboxylate	0.329	0.497	0.519	0.749	0.891	0.982	0.437	0.398	0.578	1.681	1.937	1.484	0.445	0.632	1.369	1.417	0.704	0.854	1.594	1.534	1.04	1.035	0.917	0.913	1.9	1.987	1.137	1.133	0.991	1.105	0.431	0.59	0.729	0.673	0.827	1.025	0.744	0.786	0.478	0.687	1.129	1.371	0.588	0.788	0.584	0.55	0.435	0.345	0.833
Asparaginyl-Isoleucine	0.799	0.141	0.352	0.572	0.197	0.159	0.296	0.382	0.784	0.535	0.357	0.304	0.507	0.274	0.408	0.135	0.308	0.268	0.943	0.765	0.149	0.121	0.5	0.321	0.135	0.582	0.4	0.356	0.404	0.565	0.615	0.557	0.194	0.261	0.488	0.157	0.873	1.074	0.711	0.933	0.189	0.164	0.254	0.29	0.291	0.56	0.527	0.116	0.376
L-2-Aminoadipate 6-semialdehyde	0.1	0.1	0.1	0.1	0.55	0.589	0.215	0.367	5.972	2.548	0.304	0.215	1.192	1.522	0.292	0.301	1.671	1.318	0.1	0.119	0.506	0.474	0.2	0.207	0.174	0.178	2.729	2.764	0.161	0.165	0.351	0.396	0.416	0.405	0.958	1.017	6.41	5.371	0.444	0.366	0.926	0.87	0.1	0.1	1.062	1.448	6.758	5.67	0.409
Leucyl-Glutamine	0.4	0.5	0.923	0.979	0.361	0.254	0.56	0.338	1.014	0.282	0.312	0.306	0.379	0.569	0.478	0.206	0.38	0.401	0.781	0.774	0.295	0.395	0.391	0.455	0.254	0.516	0.387	0.268	0.487	0.537	0.778	0.758	0.298	0.345	0.237	0.355	1.158	1.214	0.851	1.107	0.385	0.324	0.403	0.393	0.545	0.586	0.262	0.253	0.431
Alanine	0.659	0.781	0.863	0.872	0.956	0.877	0.777	0.831	0.822	0.651	0.744	0.695	0.814	0.904	0.785	0.735	0.762	0.626	0.98	0.924	1.002	0.999	0.708	0.809	0.671	0.68	0.658	0.664	0.574	0.722	0.689	0.858	1.06	1.06	0.849	0.964	0.794	0.854	0.914	0.934	0.826	1.01	0.774	0.835	0.514	0.639	0.889	0.565	0.962
Uridine	0.452	0.521	0.987	0.856	1.084	1.193	0.79	0.852	0.839	0.622	0.937	0.839	0.818	1.061	0.927	1.065	1.268	1.067	0.883	0.841	0.844	0.94	0.84	0.886	0.826	0.813	0.738	0.681	0.798	0.815	0.775	0.721	0.54	0.561	0.737	0.794	0.54	0.555	0.984	0.761	0.62	0.574	1.003	0.74	0.541	0.693	1.012	0.742	0.865
Gamma-Aminobutyric acid	0.554	0.688	0.593	0.532	0.765	0.668	0.629	0.697	0.583	0.555	0.955	0.86	0.65	0.789	1.049	1.242	0.881	0.884	0.668	0.672	0.695	0.688	0.861	0.902	1.769	1.93	0.601	0.582	0.564	0.578	0.594	0.579	0.663	0.74	0.632	0.726	0.61	0.699	0.679	0.626	0.651	0.743	0.633	0.581	0.584	0.746	0.775	0.698	0.638
Prolyl-Glycine	0.722	0.692	0.781	0.682	0.521	0.41	0.572	0.697	0.5	0.501	0.497	0.49	0.398	0.489	0.379	0.338	0.494	0.444	0.762	0.628	0.543	0.469	0.602	0.596	0.444	0.457	0.522	0.542	0.403	0.433	0.804	0.753	1.304	1.307	0.56	0.418	0.774	0.581	0.623	0.502	0.697	0.518	0.516	0.338	1.21	1.027	0.907	0.694	0.73
Phenylalanyl-Serine	0.29	0.359	0.286	0.265	1.179	0.944	0.664	0.746	0.774	0.734	0.803	0.764	1.23	1.156	0.644	0.768	1.686	1.406	1.436	1.353	0.78	0.712	0.887	0.959	0.663	0.703	0.758	0.777	1.698	3.167	0.794	0.792	1.369	1.453	0.219	0.29	0.625	0.668	0.787	0.744	0.487	0.701	0.459	0.507	0.447	0.472	0.895	0.578	1.509
4-Methylaminobutyrate	1.009	1.496	1.005	1.153	1.299	1.422	1.402	1.545	1.991	1.139	1.759	1.435	1.729	1.404	1.724	1.423	2.156	1.597	1.347	1.145	1.301	1.401	1.106	1.232	1.802	1.861	1.082	1.133	1.064	1.161	1.395	1.337	1.1	1.231	1.296	1.814	2.416	2.46	1.664	1.338	1.306	1.404	1.686	1.313	1.107	1.318	2.379	1.194	1.408
1-Aminocyclopropane-1-carboxylate	0.384	0.352	0.858	1.19	0.588	0.396	0.898	0.641	0.578	1.841	0.289	0.305	0.932	1.199	0.45	0.397	0.528	0.554	0.487	0.365	0.388	0.288	0.303	0.304	1.429	1.483	1.947	2.129	0.334	0.32	0.189	0.248	1.443	1.618	0.733	0.888	0.261	0.339	0.658	0.919	0.704	0.558	0.129	0.151	0.925	1.048	1.827	1.441	0.332
Ectoine	0.456	0.403	0.384	0.512	0.315	0.33	0.455	0.493	0.417	0.983	0.41	0.339	0.477	0.635	0.752	0.47	0.611	0.591	0.946	0.959	0.711	0.73	0.665	0.741	0.541	0.555	0.745	0.697	0.771	0.868	0.464	0.436	0.797	0.59	0.24	0.574	0.794	0.646	0.495	0.561	0.537	0.336	0.431	0.464	0.453	0.594	0.796	0.606	0.727
Pantothenic acid	0.505	0.626	0.847	0.822	1.026	1.007	0.881	0.975	1.12	1.163	1.224	1.09	0.708	0.788	1.133	1.263	1.26	1.219	0.661	0.546	0.929	1.122	0.702	0.708	1.41	1.259	1.102	1.169	0.828	0.843	0.787	0.707	1.205	1.149	1.057	1.22	0.817	0.915	1.168	1.011	0.645	0.583	1.101	0.843	0.715	0.914	1.659	1.115	0.884
3,4-Dihydroxymandelate	0.64	0.632	0.638	0.659	1.925	2.322	0.707	0.818	2.049	0.828	2.398	2.192	0.674	0.843	2.088	2.447	1.187	1.133	0.722	0.743	1.73	2.033	0.728	0.781	2.229	2.294	0.797	0.811	1.809	1.861	1.847	1.433	1.215	1.202	1.336	1.333	0.601	0.579	1.227	0.85	1.432	1.123	1.621	1.199	0.574	0.593	0.971	0.604	1.498
Valyl-Alanine	1.349	1.416	1.313	1.225	1.3	0.918	1.273	0.932	1.532	0.999	1.073	1.476	1.101	1.07	1.062	0.923	1.034	1.281	1.228	1.095	1.175	1.066	1.409	1.333	0.913	1.242	1.039	0.921	0.951	0.958	1.311	1.434	1.131	1.289	1.228	1.254	1.123	1.348	1.275	1.336	1.263	1.566	0.948	1.919	1.277	1.347	0.792	0.937	1.557
Aminoacetaldehyde	0.597	9.99	0.672	0.697	0.882804054	1.24	0.969133688	1.433	1.034	1.327	1.109	1.467	0.925	1.438	1.317	1.718	0.781	1.928	1.262	1.219	0.992	1.244	1.265	1.107	0.973378665	1.186	1.515546503	1.331	1.517	1.031	0.679185627	6.737	1.14	1.051	0.664	0.823417263	0.622	0.759	1.052	0.688	0.716	0.91	1.097	0.677	0.639563202	9.99	9.99	3.204	1.139655643
Glutaminyl-Leucine	0.22	0.323	0.604	0.561	0.365	0.256	0.407	0.555	1.372	0.347	0.286	0.302	0.251	0.497	0.331	0.325	0.48	0.522	0.827	0.782	0.244	0.22	0.381	0.259	0.411	0.334	0.222	0.319	0.709	0.803	0.441	0.578	0.256	0.313	0.291	0.55	0.636	0.731	0.551	0.872	0.359	0.63	0.295	0.63	0.422	0.6	0.405	0.497	0.678
4-Amino-4-deoxychorismate	0.71	0.825	0.64	0.668	2.248	2.332	0.875	0.89	2.111	0.899	2.75	2.279	0.802	0.973	2.513	2.713	1.296	1.174	0.923	0.891	2.006	2.056	1.049	1.037	2.729	2.447	0.843	0.818	1.912	2.023	1.878	1.709	1.289	1.294	1.509	1.706	0.707	0.765	1.303	1.082	1.509	1.57	1.782	1.631	0.731	0.747	0.905	0.758	1.785
L-threo-3-Methylaspartate	0.336	0.103	0.132	0.124	0.1	0.105	0.114	0.141	0.1	0.175	0.127	0.143	0.1	0.163	0.1	0.1	0.103	0.122	0.115	0.13	0.1	0.1	0.1	0.17	0.1	0.1	0.216	0.252	0.137	0.14	0.181	0.1	0.101	0.161	0.201	0.1	0.293	0.148	0.249	0.119	0.234	0.1	0.268	0.1	0.452	0.22	0.118	0.1	0.118
Leucyl-Aspartate	0.359	0.427	0.583	0.614	0.959	0.716	0.516	0.566	2.412	0.695	0.574	0.632	0.685	1.019	0.784	0.756	1.079	0.982	0.514	0.566	1.45	1.377	0.864	0.807	1.473	1.55	0.781	0.786	0.753	0.708	0.402	0.422	1.429	1.344	0.402	0.526	0.534	0.602	1.461	1.49	0.675	0.818	0.353	0.362	0.511	0.646	1.003	1.06	0.881
Ribothymidine - Isomer	0.413	0.486	0.637	0.538	0.585	0.626	0.668	0.811	0.891	0.88	0.678	0.631	0.694	0.871	0.818	0.919	0.917	0.81	0.758	0.63	0.686	0.767	0.946	0.8	0.748	0.77	1.07	0.896	0.453	0.534	0.699	0.56	0.665	0.637	0.578	0.63	0.604	0.625	0.736	0.671	0.564	0.539	0.747	0.505	0.548	0.807	1.089	0.719	0.877
(R)-1-Aminopropan-2-ol	0.52	0.803	0.796	0.582	0.79	0.848	0.932	0.988	1.105	0.842	1.031	0.941	0.809	0.815	0.925	1.069	0.935	0.958	0.747	0.744	0.773	0.806	1.007	1.091	1.159	1.094	0.989	0.995	0.883	0.817	0.839	0.691	1.113	1.095	1.006	1.051	0.824	0.822	0.929	0.588	0.8	0.776	1.199	0.846	0.716	0.763	1.42	0.989	1.002
Uridine - H2O	0.522	0.675	1.042	0.969	1.257	1.363	0.897	1.043	1.019	0.758	1.043	0.937	0.905	1.167	1.055	1.21	1.434	1.279	1.067	1.007	0.946	1.075	0.984	0.998	0.862	0.91	0.854	0.861	0.94	0.938	0.864	0.797	0.64	0.635	0.884	0.946	0.588	0.69	1.121	0.885	0.705	0.7	1.068	0.846	0.607	0.801	1.194	0.887	0.922
Hypoxanthine - multi-tags	0.265	0.293	0.924	0.789	0.823	0.78	0.44	0.46	0.53	0.404	0.655	0.542	0.49	0.626	0.691	0.77	0.445	0.378	0.624	0.605	0.748	0.768	0.715	0.705	0.537	0.533	0.473	0.416	0.634	0.632	0.68	0.715	0.421	0.425	0.227	0.238	0.326	0.302	0.698	0.582	0.61	0.673	0.901	0.555	0.239	0.25	0.646	0.567	0.829
Isoleucyl-Threonine	0.152	0.18	0.17	0.196	0.119	0.1	0.3	0.282	0.16	0.26	0.372	0.35	0.547	0.645	0.1	0.1	0.2	0.196	0.572	0.537	0.188	0.166	0.292	0.26	0.1	0.1	0.329	0.282	0.411	0.405	2.293	2.789	0.39	0.347	0.1	0.1	1.441	1.734	0.917	0.909	0.593	0.577	1.019	1.09	0.984	1.44	0.85	0.914	0.288
Prolyl-Alanine	0.737	0.802	1.025	0.777	0.893	0.805	0.923	1.037	0.892	0.594	0.811	0.689	0.641	0.708	0.592	0.509	0.881	0.638	1.472	1.14	1.351	1.22	0.746	0.779	0.48	0.529	0.633	0.649	0.366	0.385	1.302	1.262	2.194	2.115	0.843	0.701	0.788	0.659	1.094	0.763	0.866	0.663	0.77	0.516	0.873	0.753	1.026	0.726	1.322
Asparaginyl-Phenylalanine	0.35	0.467	1.641	1.821	1.891	1.635	0.961	0.988	0.97	1.258	1.177	1.124	1.047	1.187	0.704	0.866	0.709	0.95	1.655	1.486	0.648	0.779	1.236	1.444	0.732	0.722	1.19	1.18	1.155	1.136	1.207	1.383	0.587	0.553	0.35	0.573	1.317	1.491	1.667	1.293	0.559	0.547	0.556	0.474	0.677	0.936	0.489	0.39	1.57
3-Aminoisobutanoic acid	0.509	0.606	0.651	0.589	1.032	0.874	0.972	0.909	0.865	1.037	0.651	0.574	0.741	0.948	1.05	1.099	0.813	0.835	0.538	0.515	0.564	0.558	0.34	0.356	2.194	2.142	1.025	1.31	0.597	0.647	0.344	0.371	0.485	0.539	0.568	0.581	0.277	0.312	0.898	0.882	0.586	0.512	0.791	0.935	0.388	0.486	0.619	0.595	0.753
5-Aminopentanoic acid	0.574	0.786	0.74	0.675	0.732	1.192	0.699	0.983	0.846	0.734	0.552	0.812	0.72	0.936	0.701	0.992	0.841	0.767	0.676	0.614	0.706	0.723	0.857	1.012	0.998	1.048	0.746	0.767	0.369	0.41	0.558	0.642	0.584	0.598	0.61	0.934	0.537	0.691	0.558	0.758	0.507	0.673	0.735	0.727	0.566	0.792	1.068	0.785	0.672
5-Hydroxyectoine	0.281	0.308	0.407	0.516	1.471	1.263	1.252	1.327	1.172	1.453	0.586	0.43	1.621	2.01	1.351	1.186	2.003	1.577	3.198	3.118	1.326	1.313	1.184	1.357	2.12	2.586	1.488	1.469	2.104	2.012	0.289	0.343	2.292	2.181	0.748	0.833	0.36	0.423	0.324	0.278	0.245	0.481	0.265	0.37	0.271	0.385	0.497	0.317	3.172
Phenylalanyl-Glutamate	0.421	0.511	1.005	1.145	0.535	0.453	0.547	0.565	0.976	0.468	0.838	0.8	0.809	0.992	0.468	0.504	0.504	0.518	0.422	0.458	0.502	0.519	0.529	0.602	0.484	0.522	0.501	0.505	0.427	0.418	0.68	0.716	0.352	0.425	0.443	0.493	0.591	0.64	0.782	0.725	0.755	0.365	0.674	0.652	0.577	0.701	1.064	0.842	0.613
Xanthine	0.75	0.983	0.881	0.836	1.09	1.21	0.641	0.773	0.56	0.42	1.026	1.003	0.683	0.825	0.633	0.727	0.584	0.476	0.685	0.599	0.917	1.021	0.739	0.777	0.561	0.568	0.461	0.454	0.873	0.887	0.898	0.83	0.458	0.446	1.339	1.373	0.517	0.61	1.115	0.833	1.126	1.094	2.03	1.688	0.418	0.56	1.506	1.038	0.895
Homoserine - H2O	0.74	0.901	0.904	1.614	0.865	0.822	0.69	0.947	0.712	2.04	0.703	1.19	1.031	1.399	0.869	0.936	1.316	2.099	1.585	2.057	0.631	1.194	0.79	0.898	0.979	1.179	2.093	2.579	0.317	0.454	0.594	1.049	0.931	1.319	1.424	2.41	0.467	0.7	0.609	1.216	0.607	0.668	0.458	0.91	0.651	1.022	1.642	1.958	1.004
Isoleucyl-Glycine	0.37	0.595	1.21	1.132	1.159	0.918	0.819	0.899	1.231	0.737	0.758	0.766	0.764	0.906	0.736	0.762	0.377	0.45	0.702	0.904	0.963	0.797	0.781	0.986	0.786	0.958	0.818	0.87	0.724	0.772	0.603	1.079	0.961	0.967	0.686	0.875	1.043	1.349	1.146	1.178	0.608	0.59	0.808	0.898	0.853	0.917	0.772	0.548	1.322
N6-Acetyl-N6-hydroxy-L-lysine	0.1	0.1	0.1	0.1	0.1	0.1	0.1	0.1	0.1	0.21	0.1	0.1	0.1	0.301	0.1	0.101	0.1	0.1	0.1	0.274	0.115	0.1	0.1	0.1	0.1	0.1	0.1	0.1	0.1	0.1	0.1	0.1	0.1	0.1	0.139	0.249	0.102	0.552	0.1	0.15	0.1	0.1	0.1	0.115	0.1	0.1	0.1	0.1	0.1
Phenylalanyl-Aspartate	0.413	0.53	0.61	0.592	0.632	0.686	0.576	0.754	1.477	0.661	0.715	0.688	0.691	0.89	0.8	0.804	0.793	0.713	0.603	0.674	1.213	1.086	0.893	0.876	1.096	1.036	0.69	0.705	0.399	0.495	0.53	0.602	1.071	1.089	0.493	0.515	0.54	0.557	0.925	1.059	0.821	0.78	0.458	0.49	0.647	0.643	1.17	1.029	0.994
Leucyl-Glutamate	0.607	0.679	0.614	0.652	0.692	0.566	0.737	0.681	0.716	0.701	0.673	0.632	0.599	0.696	0.571	0.479	0.671	0.611	0.48	0.439	0.686	0.6	0.544	0.581	0.871	0.79	0.856	0.799	0.456	0.519	0.73	0.827	0.79	0.843	0.643	0.725	0.621	0.649	0.635	0.717	0.885	1.033	0.85	0.989	0.707	0.794	1.098	1.035	0.661
Glycyl-Valine	0.689	0.694	0.968	0.985	0.656	0.459	0.242	0.228	0.83	0.1	0.571	0.463	0.157	0.204	0.332	0.251	0.1	0.1	0.1	0.1	0.368	0.305	0.198	0.193	0.45	0.451	0.1	0.1	0.14	0.135	1.138	1.13	0.1	0.1	0.987	1.071	1.508	1.658	0.885	0.988	0.888	0.925	0.946	1.002	0.821	0.857	1.87	1.718	0.137
Phenylalanyl-Threonine	0.275	0.37	0.374	0.346	0.515	0.451	0.794	0.912	0.736	0.499	1.542	1.522	1.74	2.428	0.84	0.697	1.385	1.114	3.012	2.822	0.75	0.853	0.858	0.855	0.806	0.807	0.531	0.55	1.141	1.153	0.608	0.701	0.645	0.717	0.212	0.273	0.463	0.54	0.629	0.511	0.276	0.293	0.43	0.335	0.319	0.345	0.643	0.658	1.641
7-Cyano-7-carbaguanine	0.587	0.369	0.592	0.667	0.256	0.69	0.246	0.69	0.229	0.69	0.405	0.69	0.317	0.69	0.69	0.69	0.69	0.69	0.69	0.69	0.268	0.39	0.226	0.630247751	0.69	0.630247751	0.423	0.69	0.337	0.630247751	0.423	0.167	0.26	4.21	0.449	0.634	0.487	0.338	0.577	0.74	0.775	1.022	1.052	0.613	1.15	1.363	0.629	0.479	0.25
5-Hydroxymethyluracil	0.377	0.204	0.422	0.417	0.494	0.462	0.507	0.653	0.296	0.56	0.299	0.427	0.465	0.79	0.335	0.476	0.496	0.593	0.655	0.659	0.458	0.537	0.283	0.431	0.435	0.169	0.497	0.508	0.548	0.275	0.261	0.204	0.448	0.25	0.466	0.464	0.506	0.403	0.342	0.246	0.406	0.215	0.339	0.176	0.404	0.216	0.516	0.283	0.619
Alpha-aminobutyric acid	0.484	0.584	1.019	0.939	1.21	0.939	0.48	0.481	0.656	0.563	0.868	0.808	1.004	1.221	1.64	1.732	1.218	1.172	0.594	0.582	0.904	0.852	0.466	0.452	3.147	3.196	0.588	0.834	0.844	0.73	0.464	0.508	0.601	0.575	0.669	0.712	0.248	0.281	0.913	0.88	0.724	0.767	0.676	0.712	0.459	0.579	0.541	0.494	0.543
Aminoacrylate	0.744	0.78	0.613	0.763	0.703	0.531	0.654	0.595	0.41	0.696	0.674	0.646	0.731	0.927	0.68	0.567	0.525	0.498	0.659	0.609	0.607	0.524	0.602	0.621	0.582	0.579	0.741	0.734	0.778	0.813	0.478	0.666	0.54	0.513	0.588	0.739	0.722	0.831	0.498	0.625	0.83	0.902	0.535	0.759	0.699	0.746	0.691	0.647	0.677
prolyl-proline	0.426	0.412	0.524	0.341	0.809	0.765	1.661	1.636	0.821	0.537	2.903	2.354	1.01	1.134	0.883	0.663	1.15	0.958	1.82	1.407	1.388	1.335	2.9	2.606	0.316	0.357	0.674	0.707	1.187	1.212	1.23	1.218	1.344	1.581	0.362	0.309	0.335	0.339	0.695	0.527	0.438	0.488	0.466	0.508	0.979	0.91	0.728	0.437	1.207
L-Aspartate 4-semialdehyde	0.924	1.204	0.577	0.909	0.645	0.419	0.682	0.401	0.322	0.632	0.695	0.551	0.731	0.66	0.568	0.393	0.522	0.407	0.604	0.451	0.455	0.357	0.468	0.533	0.521	0.491	0.784	0.702	0.782	0.778	0.461	0.964	0.529	0.485	0.575	0.857	1.13	0.841	0.478	0.725	0.879	1.121	0.559	0.916	1.111	1.3	0.857	0.945	0.602
Ascorbate	0.499	0.435	0.516	0.8	0.817	0.97	0.91	0.917	1.817	1.453	1.636	1.936	1.169	1.052	1.251	1.66	1.48	1.386	0.699	0.818	0.845	0.85	1.284	1.07	1.514	1.217	1.253	1.556	0.959	1.095	0.903	0.715	1.891	1.882	1.307	0.971	1.24	0.928	1.409	0.823	1.275	0.964	1.252	0.939	1.07	0.523	1.334	1.278	0.995
Ribothymidine - H2O	0.655	0.7	0.757	0.705	0.775	0.883	1.049	0.975	1.132	1.164	0.86	0.839	0.996	1.228	1.114	1.305	1.084	1.091	1.01	1.031	0.835	0.96	1.1	0.998	1.101	0.791	1.051	1.068	0.783	0.667	0.771	0.712	0.878	0.838	0.848	0.889	0.802	0.796	1.085	0.749	0.737	0.678	0.86	0.605	0.892	1.084	1.196	1.01	1.017
Sarcosine	0.508	0.646	0.827	0.815	1.13	1.032	0.867	0.965	0.79	0.601	0.808	0.786	0.631	0.81	0.625	0.669	0.961	0.795	0.855	0.816	0.88	0.941	0.712	0.722	0.826	0.786	0.674	0.679	0.49	0.536	0.541	0.637	1.246	1.147	0.802	0.865	0.73	0.785	0.796	0.785	0.707	0.65	0.697	0.492	0.653	0.728	0.884	0.784	0.734
Glutamic Acid - H2O	0.797	0.827	0.724	0.785	0.683	0.607	0.442	0.491	0.759	0.626	0.862	0.956	0.717	0.883	0.486	0.467	0.504	0.496	0.336	0.32	0.626	0.674	0.67	0.669	0.427	0.438	0.599	0.643	0.624	0.679	0.651	0.65	0.501	0.539	0.683	0.71	0.684	0.74	0.756	0.84	1.182	1.126	0.98	1.133	0.918	0.83	0.963	0.724	0.572
Serinyl-Leucine	0.412	0.465	0.25	0.271	0.412	0.377	0.401	0.415	0.315	0.206	0.204	0.178	0.443	0.596	0.233	0.242	0.435	0.351	0.216	0.228	0.234	0.229	0.17	0.154	0.1	0.1	0.145	0.183	0.564	0.512	0.529	0.57	0.193	0.221	0.307	0.386	0.483	0.63	0.461	0.51	0.976	0.941	0.465	0.613	0.516	0.765	0.661	0.757	0.324
Phenylalanyl-Glycine	0.346	0.351	0.421	0.412	0.767	0.658	1.151	1.121	0.956	0.98	1.005	0.931	1.051	1.208	0.898	0.756	0.961	0.638	2.513	2.269	0.862	0.958	1.872	1.672	0.903	0.813	0.921	0.981	1.104	1.381	0.296	0.283	0.755	0.678	0.423	0.578	0.38	0.443	0.369	0.407	0.392	0.574	0.352	0.456	0.406	0.496	0.641	0.401	1.519
Aspartyl-Leucine	0.224	0.174	1.004	1.17	1.402	1.128	0.767	0.698	1.374	0.702	0.979	0.911	0.866	1.028	0.776	0.596	0.506	0.528	0.435	0.392	0.836	0.74	0.996	0.958	1.015	0.895	0.8	0.844	0.714	0.712	0.313	0.444	0.436	0.428	0.258	0.25	0.475	0.529	0.501	0.531	0.252	0.324	0.261	0.259	0.314	0.379	0.378	0.408	1.243
2-Methyl-3-hydroxy-5-formylpyridine-4-carboxylate	0.3	0.302	0.662	0.775	0.89	0.832	1.435	1.611	0.451	0.555	0.679	0.562	0.814	0.88	2.087	2.372	1.512	1.453	0.611	0.494	0.31	0.352	1.069	1.206	1.081	1.199	1.291	1.101	1.819	1.947	0.455	0.523	0.899	1.089	0.74	0.855	0.733	0.78	0.912	0.767	1.171	1.133	1.037	0.912	0.862	1.025	1.133	0.912	0.538
Alanyl-Valine	0.555	0.626	1.18	1.113	0.239	0.219	0.442	0.515	0.273	0.202	0.458	0.42	0.384	0.521	0.15	0.172	0.28	0.21	0.385	0.37	0.257	0.212	0.306	0.401	0.23	0.207	0.221	0.214	0.349	0.496	0.505	0.634	0.25	0.269	0.67	0.762	0.847	1.001	0.61	0.617	0.546	0.499	0.375	0.361	0.535	0.626	0.777	0.65	0.369
L-Formylkynurenine	0.749	0.559	0.361	0.403	0.585	0.31	1.014	0.647	0.78	0.705	0.754	0.638	0.716	0.871	0.711	0.458	0.92	0.61	1.316	0.983	0.579	0.378	0.996	0.93	0.603	0.603	0.773	0.821	0.642	0.763	0.619	0.734	0.685	0.761	0.727	1.176	0.82	0.877	0.655	0.927	0.456	0.444	0.628	0.882	0.837	0.714	0.458	0.605	0.853
S-Glutathionyl-L-cysteine	0.461	0.455	0.461	0.46	2.519	1.808	1.524	1.415	1.259	1.939	0.712	0.585	1.307	1.674	3.163	2.267	1.504	1.265	3.437	3.086	1.26	1.301	2.524	2.218	2.84	2.865	1.599	1.702	2.005	1.993	0.208	0.288	1.669	1.434	0.396	0.598	0.449	0.529	0.317	0.408	0.346	0.429	0.216	0.355	0.321	0.423	0.468	0.52	1.064
Aspartyl-Phenylalanine	0.153	0.17	0.709	0.703	2.165	1.683	1.305	1.373	1.494	1.11	0.672	0.562	1.776	2.193	1.542	1.262	0.658	0.576	0.623	0.621	1.014	0.909	1.287	1.327	1.264	1.302	1.236	1.181	1.287	1.372	1.057	1.005	0.46	0.49	0.345	0.367	0.693	0.768	0.598	0.59	0.652	0.69	0.518	0.515	0.453	0.541	0.838	0.688	1.677
4-Oxoproline	0.774	0.826	0.767	0.778	0.683	0.609	0.48	0.528	0.756	0.645	0.932	0.981	0.699	0.915	0.517	0.515	0.573	0.556	0.423	0.393	0.657	0.704	0.721	0.716	0.511	0.465	0.635	0.685	0.682	0.675	0.65	0.654	0.542	0.549	0.66	0.73	0.676	0.747	0.755	0.834	1.109	1.094	0.985	1.307	0.868	0.86	0.92	0.892	0.656
4-Aminobutyraldehyde	0.838	0.813	0.955	1.077	0.898	0.73	1.208	0.963	0.93	0.909	0.812	0.871	0.941	1.129	0.598	0.547	0.625	0.535	0.564	0.535	0.718	0.666	1.027	1.005	0.953	0.933	0.973	0.943	0.758	0.734	0.319	0.426	0.529	0.511	0.7	0.873	0.541	0.643	0.402	0.551	0.649	0.61	0.386	0.586	0.665	0.72	0.935	0.785	0.599
Proline	0.632	0.839	0.683	0.608	0.712	0.717	0.844	0.98	0.916	0.656	0.824	0.72	0.592	0.706	0.59	0.663	0.984	0.939	1.011	0.969	0.82	0.914	0.783	0.834	0.684	0.768	0.698	0.777	0.493	0.499	1.113	1.062	1.201	1.193	0.729	0.808	0.752	0.739	0.919	0.704	0.725	0.724	0.814	0.582	0.897	1.019	1.112	0.874	1.016
Adenine	0.625	0.74	0.677	0.516	1.11	0.892	1.101	1.313	1.243	0.848	1.497	1.403	0.696	0.81	1.188	1.456	1.467	1.08	1.025	0.728	0.655	0.751	1.13	0.848	0.927	3.23	1.318	0.895	0.957	0.902	0.831	0.479	4.43	2.95	1.171	1.342	0.897	0.839	1.105	1.068	0.704	0.858	1.483	1.064	0.596	0.769	1.166	1.402	0.872
Leucyl-Alanine	0.252	0.296	0.677	0.733	1.029	0.727	0.831	0.752	0.392	1.101	0.361	0.277	1.081	1.25	0.839	0.717	1.172	0.831	1.759	1.689	0.551	0.466	0.545	0.532	0.992	1.043	1.207	1.244	2.032	2.04	0.601	0.704	1.033	1.062	0.439	0.548	0.551	0.675	0.343	0.438	0.309	0.318	0.191	0.264	0.316	0.381	0.463	0.502	1.747
Dehydroalanine	0.221	0.182	0.1001	0.135	0.222	0.118	0.246	0.191	0.266	0.184	0.314	0.231	0.464	0.333	0.224	0.138	0.28	0.122	0.407	0.342	0.128	0.139	0.282	0.238	0.2	0.223	0.191	0.228	0.184	0.22	0.221	0.239	0.23	2.22	0.219	0.223	0.264	0.261	0.265	0.223	0.225	0.203	0.171	0.288	0.164	0.199	0.1001	0.171	0.52
5-Hydroxy-L-tryptophan	0.553	0.83	0.656	0.558	0.68	0.759	1.059	0.982	0.799	0.696	0.797	0.744	0.753	0.76	0.937	0.924	0.976	1.001	0.896	0.909	0.639	0.676	0.697	0.618	0.933	0.762	0.752	0.682	0.64	0.728	1.007	0.671	0.772	0.676	0.82	0.882	0.652	0.722	0.669	0.559	0.772	0.803	0.96	0.815	0.632	0.769	1.147	0.784	0.775
Aspartyphenylalanine	1.342	1.729	0.757	0.852	0.654	0.882	1.72	2.119	1.242	1.477	0.804	0.731	0.687	1.219	1.489	1.41	2.075	2.015	0.61	0.652	0.581	0.473	1.63	1.532	1.165	1.08	1.33	1.503	0.881	0.895	1.245	1.304	2.269	1.786	0.87	0.996	0.658	0.721	1.694	1.128	0.341	0.35	0.454	0.334	0.521	0.589	1.577	1.381	1.247
Phenylalanyl-Alanine	0.61	0.666	0.992	0.966	0.691	0.481	0.801	0.664	0.682	0.55	0.65	0.592	0.737	0.772	0.623	0.392	0.458	0.475	0.789	0.72	0.637	0.675	0.475	0.563	0.581	0.416	0.711	0.629	0.77	0.878	0.589	1.019	0.726	0.682	0.7	0.968	0.571	0.906	0.584	0.813	1.04	0.898	0.605	0.885	0.558	0.753	0.595	0.658	1.004
Methionine	0.465	0.562	0.813	0.784	0.764	0.588	0.861	0.787	0.602	0.612	0.73	0.628	0.738	0.9	0.67	0.63	0.763	0.67	0.705	0.634	0.616	0.555	0.727	0.67	0.704	0.65	0.674	0.625	0.605	0.62	0.439	0.583	0.791	0.805	0.536	0.607	0.548	0.631	0.71	0.786	0.524	0.536	0.481	0.509	0.46	0.643	0.722	0.669	0.721
Valine	0.452	0.622	0.702	0.701	0.868	0.811	0.673	0.709	1.007	0.648	0.705	0.606	0.738	0.877	0.914	0.871	0.955	0.808	0.853	0.715	0.909	0.918	0.744	0.822	1.21	1.209	0.685	0.776	0.652	0.62	0.801	0.821	0.717	0.76	0.77	0.91	0.455	0.492	0.841	0.724	0.649	0.744	0.947	0.797	0.529	0.709	0.74	0.601	0.743
trans-3-Hydroxy-L-proline/cis-3-Hydroxy-L-proline	1.121	1.1	0.958	1.121	0.902	0.586	0.941	0.636	0.492	0.624	0.871	0.652	0.881	0.835	0.681	0.468	0.535	0.42	0.85	0.654	0.86	0.555	0.529	0.543	0.523	0.523	0.876	0.873	0.635	0.651	0.554	0.702	0.788	0.803	0.662	0.779	0.923	0.737	0.699	0.851	0.798	0.661	0.581	0.846	0.871	0.782	0.64	1.052	0.866
Glycyl-Leucine	0.571	0.466	1.033	0.982	0.425	0.317	0.547	0.554	0.392	0.321	0.597	0.482	0.388	0.514	0.381	0.267	0.321	0.258	0.376	0.479	0.349	0.245	0.326	0.355	0.26	0.335	0.262	0.299	0.431	0.441	0.516	0.506	0.299	0.265	0.316	0.477	1.015	1.109	0.684	0.794	0.353	0.488	0.492	0.521	0.628	0.721	0.367	0.317	0.504
5-Amino-6-(5'-phospho-D-ribitylamino)uracil	0.544	0.68	0.723	0.734	1.897	1.993	1.917	1.893	7.998	1.514	0.896	1.057	2.15	2.18	3.187	3.363	1.354	1.715	3.705	5.093	1.968	1.884	2.28	2.836	3.293	3.59	1.511	1.89	2.328	1.929	0.864	0.4	3.269	2.882	0.61	0.601	0.552	0.825	0.893	0.54	0.748	0.684	0.922	0.951	0.537	0.603	0.874	0.745	2.927
Cysteinyl-Glycine dimer	0.329	0.351	0.354	0.295	1.915	1.808	1.915	2.051	7.298	1.45	0.899	0.761	2.209	2.532	3.552	3.681	1.666	1.606	3.983	4.346	1.636	1.668	2.901	2.415	3.582	3.281	1.329	1.355	2.435	2.066	0.261	0.235	3.816	4.043	0.393	0.381	0.244	0.28	0.312	0.285	0.348	0.361	0.834	0.776	0.338	0.423	0.539	0.534	2.345
L-Arginine/D-Arginine	0.546	0.617	1.142	1.316	0.51	0.424	0.69	0.724	0.495	0.598	0.635	0.57	0.902	1.056	0.699	0.604	0.872	0.755	0.917	0.882	0.541	0.531	0.639	0.628	0.787	0.807	0.579	0.603	0.616	0.628	0.673	0.859	0.22	0.221	0.699	0.864	0.821	0.907	0.736	0.77	0.673	0.688	0.55	0.676	0.616	0.79	0.951	0.838	0.751
Glycyl-Tryptophan	0.188	0.3	0.668	0.663	0.329	0.246	0.564	0.487	0.337	0.294	0.999	0.7	1.055	1.434	0.343	0.256	0.458	0.407	1.054	1.201	0.28	0.279	0.743	0.832	0.266	0.25	0.331	0.307	0.749	0.917	1.196	1.099	0.225	0.297	0.138	0.321	0.64	0.702	0.697	0.742	0.432	0.33	0.415	0.542	0.506	0.538	0.565	0.524	0.366
Uracil	0.388	0.446	1.05	1.048	0.716	0.858	0.772	0.865	0.615	0.456	0.877	0.877	0.686	0.795	0.557	0.584	0.967	1.105	0.612	0.569	0.609	0.644	0.688	0.65	0.633	0.675	0.483	0.48	0.525	0.595	0.778	0.873	0.438	0.507	0.788	0.832	0.489	0.58	0.814	0.708	0.824	0.798	1.409	1.037	0.398	0.5	1.119	0.771	0.65
L-Proline/D-Proline	0.317877129	0.942	9.99	0.616783188	9.99	0.803318011	0.897221338	9.99	9.99	0.695	0.775039232	0.832214979	9.99	0.66819873	0.624317756	9.99	0.915624586	9.99	9.99	9.99	9.99	0.894050888	0.282662896	0.912951808	0.67933848	9.99	0.721811745	9.99	0.482661476	0.312077578	1.37446477	9.99	1.255	1.449632811	0.714	0.868415015	0.871	0.793001064	0.935	9.99	0.706	0.257	0.849	0.179	0.68070143	0.946613209	1.128841405	0.362	9.99
Kynurenine	0.652	0.61	0.684	0.624	0.514	0.457	1.074	1.138	0.965	0.735	0.979	0.871	0.889	1.044	0.773	0.797	1.221	1.138	1.219	1.207	0.589	0.548	1.099	0.973	0.843	0.709	0.736	0.674	0.626	0.615	0.616	0.629	0.872	0.804	0.8	0.707	0.649	0.555	0.604	0.5	0.565	0.548	0.595	0.593	0.788	0.899	1.669	1.385	0.68
Hydroxyproline/cis-4-Hydroxy-D-proline	1.086	0.996	1	1.097	0.979	0.605	0.926	0.628	0.491	0.62	0.853	0.678	0.91	0.858	0.688	0.477	0.511	0.414	0.875	0.679	0.974	0.592	0.57	0.538	0.519	0.512	0.84	0.859	0.626	0.649	0.573	0.711	0.816	0.822	0.685	0.778	0.92	0.767	0.718	0.831	0.814	0.838	0.586	0.807	0.87	0.75	0.616	0.523	0.904
Tryptophan	0.597	0.781	0.745	0.717	0.727	0.655	0.761	0.832	0.805	0.589	0.891	0.795	0.819	0.972	0.708	0.682	0.767	0.678	0.845	0.781	0.824	0.813	0.775	0.713	0.574	0.519	0.607	0.583	0.606	0.611	0.661	0.779	0.613	0.611	0.613	0.704	0.569	0.634	0.668	0.671	0.45	0.495	0.559	0.547	0.379	0.548	0.694	0.603	0.685
2,4-Dihydroxyhept-2-enedioate	0.643	0.455	1.643	1.339	0.523	0.753	0.567	0.57	0.393	0.772	1.312	1.334	0.533	0.81	0.722	0.866	0.84	0.761	0.693	0.766	0.694	0.838	0.38	0.368	0.905	1.074	0.978	0.928	0.743	0.692	0.705	0.371	1.251	1.189	1.293	1.026	0.906	0.666	1.357	0.908	1.246	0.672	1.318	0.757	0.873	0.706	1.7	0.864	0.561
L-Methionine	0.513	0.627	0.801	0.795	0.791	0.64	0.833	0.81	0.632	0.642	0.721	0.639	0.736	0.851	0.62	0.636	0.832	0.643	0.742	0.626	0.648	0.621	0.636	0.733	0.71	0.63	0.647	0.677	0.608	0.573	0.479	0.62	0.806	0.796	0.617	0.694	0.583	0.602	0.689	0.778	0.524	0.449	0.541	0.41	0.52	0.634	0.698	0.386	0.699
Glycyl-Phenylalanine	0.338	0.355	0.579	0.567	0.712	0.522	0.708	0.727	0.531	0.376	0.853	0.662	0.448	0.555	0.605	0.464	0.462	0.343	1.002	0.906	0.481	0.383	0.693	0.663	0.414	0.386	0.414	0.386	0.919	0.901	0.365	0.396	0.27	0.261	0.241	0.291	0.847	0.885	0.477	0.548	0.655	0.726	0.497	0.579	0.445	0.505	0.763	0.668	0.485
Prolyl-Methionine	0.601	0.6	1.07	0.681	0.796	0.555	1.039	1.144	0.723	0.587	0.641	0.59	0.74	0.697	0.628	0.467	0.981	0.686	1.004	0.722	0.84	0.712	0.661	0.779	0.604	0.536	0.667	0.628	0.432	0.404	1.005	0.988	1.511	1.593	0.646	0.535	0.581	0.574	0.95	0.694	0.531	0.385	0.501	0.391	0.826	0.753	1.247	0.752	1.051
Lysyl-Glutamine	0.281	0.308	0.364	0.424	0.515	0.311	0.825	0.712	1.306	0.555	1.823	1.811	1.611	2.072	0.482	0.401	0.71	0.551	2.421	2.357	0.871	0.767	2.008	1.991	0.493	0.456	0.506	0.528	1.237	1.201	0.488	0.663	0.699	0.536	0.251	0.289	0.297	0.439	0.502	0.548	0.394	0.348	0.445	0.564	0.576	0.583	0.662	0.588	1.205
(R)-3-Amino-2-methylpropanoate/L-3-Aminoisobutanoate	0.358	0.574	0.861	0.61	0.523	0.615	0.484	0.618	0.609	0.668	0.424	0.604	0.405	0.755	0.612	0.672	0.499	0.457	0.672	1.056	0.849	0.858	0.418	0.609	0.394	0.614	0.345	0.55	0.373	0.572	0.39	0.798	1.064	1.03	0.507	0.82	0.572	0.914	0.504	0.734	0.436	0.373	0.406	0.671	0.327	0.607	0.353	0.381	0.659
Prolyl-Valine	0.507	0.517	0.943	0.639	0.847	0.761	0.716	0.825	1.106	0.59	0.729	0.658	0.596	0.774	0.769	0.686	1.008	0.878	1.218	0.996	1.103	1.014	0.899	0.945	1.02	1.012	0.577	0.583	0.417	0.434	1.342	1.123	1.45	1.489	0.78	0.577	0.512	0.4	1.11	0.58	0.644	0.446	0.875	0.435	0.868	0.695	1.058	0.719	1.094
L-Tryptophan	0.588	0.72	0.731	0.76	0.764	0.661	0.769	0.81	0.856	0.593	0.947	0.79	0.8	0.952	0.67	0.673	0.762	0.676	0.865	0.799	0.861	0.848	0.74	0.735	0.601	0.555	0.597	0.597	0.63	0.633	0.698	0.821	0.673	0.693	0.662	0.723	0.6	0.646	0.693	0.668	0.486	0.543	0.583	0.607	0.408	0.557	0.722	0.583	0.708
3-Methoxy-4-hydroxyphenylethyleneglycol	0.592	0.67	0.905	0.789	0.694	0.801	0.957	0.965	0.481	0.877	0.839	0.664	0.65	0.738	1.149	1.33	0.747	0.696	0.945	0.855	0.545	0.577	1.054	0.899	1.024	0.88	0.968	0.924	0.816	0.823	0.736	0.74	0.466	0.535	0.91	1.01	0.548	0.594	0.524	0.453	0.666	0.584	0.781	0.513	0.792	0.774	1.037	0.729	0.784
Lysyl-Glutamate	0.653	0.755	0.652	0.754	0.506	0.416	0.591	0.602	0.395	0.634	0.651	0.648	0.806	0.969	0.579	0.487	0.728	0.601	0.479	0.418	0.6	0.553	0.491	0.498	0.527	0.528	0.649	0.699	0.541	0.547	0.542	0.678	0.543	0.569	0.681	0.816	0.631	0.657	0.563	0.712	0.962	1.146	0.511	0.678	0.799	0.911	1.209	1.053	0.531
L-Pipecolate	0.173	0.217	0.184	0.181	0.193	0.216	0.77	0.995	0.219	1.26	0.638	0.592	0.501	0.608	0.422	0.439	1.177	0.971	0.484	0.422	0.29	0.317	0.722	0.75	0.809	0.847	1.225	1.368	0.198	0.204	0.195	0.168	0.326	0.337	1.222	1.315	1.443	1.409	0.948	0.722	0.429	0.443	0.235	0.148	0.794	0.933	2.833	0.657	0.346
Phenylalanine	0.492	0.614	0.828	0.838	0.642	0.556	0.667	0.668	0.678	0.463	0.617	0.541	0.607	0.755	0.562	0.56	0.665	0.609	0.491	0.471	0.522	0.484	0.581	0.594	0.619	0.612	0.502	0.495	0.462	0.452	0.734	0.845	0.413	0.394	0.708	0.8	0.619	0.692	0.605	0.622	0.877	0.936	0.863	0.896	0.57	0.739	0.842	0.725	0.679
Histidinyl-Glutamine	0.25	0.387	1.437	1.378	0.186	0.178	0.114	0.134	0.216	0.141	0.298	0.371	0.285	0.288	0.143	0.1001	0.1001	0.1001	0.127	0.114	0.185	0.202	0.13	0.1001	0.126	0.1001	0.116	0.1001	0.1	0.1001	1.137	1.023	0.1001	0.1001	0.13	0.1	0.961	1.151	1.395	1.343	0.381	0.419	0.457	0.42	1.173	1.247	0.378	0.38	0.188
p-Hydroxyphenylacetylglycine	0.624	0.652	0.685	0.471	0.927	1.079	0.579	0.902	1.179	0.328	0.903	0.651	0.906	0.55	1.02	0.895	2.247	1.193	1.013	0.362	0.818	0.825	0.887	0.819	0.639	0.717	0.807	0.958	0.553	0.761	2.016	0.66	0.589	0.846	0.665	3.144	0.619	0.294	1.685	0.388	0.612	0.408	2.821	0.547	0.647	0.85	1.081	1.127	0.862
2-Carboxy-2,3-dihydro-5,6-dihydroxyindole	0.109	0.17	0.263	0.245	0.224	0.222	0.317	0.36	2.012	0.709	2.144	1.965	1.737	2.057	0.888	0.985	0.367	0.331	0.5	0.472	0.715	0.791	1.324	1.238	0.583	0.535	0.79	0.729	0.633	0.627	0.507	0.464	2.092	2.102	1.26	1.223	0.677	0.752	0.779	0.589	1.312	1.26	0.31	0.236	0.38	0.486	0.459	0.394	0.877
Pipecolic acid	0.299	0.394	0.911	1.03	0.553	0.71	0.727	0.865	0.492275121	0.414	0.975	0.955	0.633	0.735	1.102	1.224	0.974	0.966	0.658	0.59	0.745677228	0.820238797	0.478	0.637	0.865631777	9.99	0.435	0.555	0.441	0.41	1.292	1.193	1.159	0.942292039	1.392	1.28	0.63	0.651	1.255	1.056	0.911	0.694	0.807	0.511	0.72	0.835	1.205	0.575	1.072
Isoleucyl-Valine	0.372	0.418260563	0.757	0.593	0.982	0.623166781	0.544	0.619	0.938	0.489	1.254	0.813	0.987818519	0.786	0.714	0.598	0.615	0.555	1.3	1.075	0.881	0.868	1.382	1.054	1.251	1.356	0.67810177	0.63	0.571	0.599	0.761	0.615	0.667	0.967	1.033085936	0.756	1.036	1.12	0.529	0.793	0.557	0.961971591	0.61	0.709533119	0.623	0.682	0.631259708	0.763653988	1.273
Leucine	0.409	0.504	0.753	0.685	0.76	0.689	0.724	0.786	0.964	0.597	0.778	0.676	0.744	0.88	0.833	0.801	0.803	0.685	0.649	0.579	0.888	0.871	0.764	0.729	1.22	1.227	0.639	0.648	0.517	0.534	0.669	0.728	0.813	0.848	0.74	0.843	0.479	0.507	0.68	0.617	0.63	0.89	0.881	0.815	0.463	0.625	0.721	0.598	0.698
Allocystathionine - Isomer	0.558	0.543	0.894	1.015	0.556	0.357	0.705	0.709	0.876	0.501	0.431	0.446	0.677	0.73	0.398	0.308	1.015	0.95	0.579	0.534	0.337	0.305	0.522	0.491	0.659	0.653	0.515	0.542	0.285	0.335	0.131	0.174	0.98	1.022	0.442	0.5	0.368	0.326	0.441	0.651	0.304	0.391	0.365	0.523	0.598	0.565	1.221	1.259	0.485
3-(4-Hydroxyphenyl)lactate	0.311	0.583	0.823	0.735	0.501	0.599	0.803	0.898	1.973	1.088	1.426	1.298	2.671	2.671	0.663	0.712	0.338	0.446	0.498	0.466	0.604	0.675	0.903	0.795	0.815	0.945	1.163	1.235	0.429	0.449	0.634	0.551	1.282	1.289	1.001	1.067	0.673	0.651	0.513	0.436	1.185	1.436	0.306	0.116	0.595	0.734	0.899	0.347	0.664
4-Aminobenzoate	0.148	0.238	0.222	0.206	0.186	0.218	0.355	0.372	1.763	0.661	1.634	1.433	1.513	1.782	0.75	0.867	0.416	0.471	0.473	0.494	0.71	0.789	0.815	0.894	0.445	0.338	0.733	0.45	0.679	0.385	0.464	0.425	2.259	1.256	1.247	1.269	0.595	0.768	0.869	0.614	1.294	0.655	0.368	0.231	0.491	0.49	0.401	0.304	0.864
Glutamyl-Lysine	0.272	0.421	1.224	1.169	1.554	1.238	1.794	1.664	0.89	1.163	1.028	0.924	1.825	2.395	1.208	0.948	1.633	1.222	1.378	1.065	1.391	1.141	1.92	1.896	0.942	0.786	1.146	1.317	2.952	2.645	0.457	0.397	0.553	0.707	0.343	0.565	0.418	0.48	0.613	0.468	0.307	0.337	0.642	0.658	0.349	0.785	0.536	0.472	2.671
3,4-Dihydroxyphenylpropanoate	0.692	0.897	0.806	0.757	0.586	0.641	0.835	0.907	2.21	0.959	1.313	1.23	2.312	2.245	0.62	0.723	0.55	0.422	0.841	0.721	0.647	0.681	0.941	0.836	0.87	0.892	1.102	1.135	0.484	0.406	0.634	0.579	1.223	1.236	1.025	1.135	0.583	0.707	0.611	0.457	0.965	1.132	0.437	0.209324324	0.544	0.714	0.966	0.509	0.742
5-Hydroxylysine	1.076	1.076	0.463	0.601	0.457	0.322	0.64	0.518	0.506	0.627	0.477	0.523	0.561	0.687	0.588	0.521	0.474	0.413	0.708	0.704	0.613	0.55	0.724	0.714	0.603	0.621	0.635	0.595	1.073	0.997	0.441	0.639	0.657	0.611	0.798	0.973	0.617	0.702	0.362	0.6	0.628	0.703	0.416	0.698	0.513	0.604	0.558	0.63	0.68
Prolyl-Tryptophan	0.622	0.736	0.98	0.624	0.682	0.637	0.46	0.851	0.961	0.406	1.157	0.818	0.602	0.897	0.715	0.556	1.098	0.829	1.373	0.952	1.171	1.036	0.621	0.726	0.48	0.452	0.555	0.454	0.464	0.388	1.354	0.977	1.371	1.285	0.633	0.541	0.837	0.396	1.176	0.612	0.514	0.346	0.749	0.38	0.796	0.693	1.049	0.676	0.893
Prolyl-Isoleucine	0.425	0.443	0.919	0.603	0.728	0.738	0.734	0.941	1.078	0.547	0.814	0.684	0.598	0.716	0.659	0.642	0.97	0.813	1.008	0.769	1.087	0.985	0.771	0.77	1.014	1.096	0.54	0.553	0.338	0.34	1.323	1.011	1.54	1.548	0.816	0.559	0.609	0.378	0.936	0.491	0.648	0.419	0.909	0.404	0.815	0.654	1.139	0.816	1.026
2'-Deamino-2'-hydroxy-6'-dehydroparomamine	0.431	0.294	0.839	0.847	0.305	0.231	0.588	0.558	0.369	0.328	0.407	0.366	0.704	0.743	0.36	0.218	0.452	0.497	0.882	0.926	0.348	0.312	0.572	1.897554098	0.462	0.35	0.421	0.735112185	0.381	0.35	0.32	0.618	0.202	0.735112185	0.516	0.58	0.596	0.698	0.31	0.444	0.36	0.737588434	0.238	0.845918484	0.375	0.308	0.738	2.309218827	0.52
Lysyl-Threonine	0.456	0.546	0.768	0.919	0.777	0.603	0.763	0.639	0.883	0.744	1.056	1.338	0.933	1.332	0.56	0.511	0.807	0.562	1.254	0.954	0.953	0.815	1.32	1.21	0.672	0.781	0.911	0.719	1.542	1.473	0.615	0.528	0.663	0.699	0.481	0.448	0.729	0.698	0.596	0.796	0.512	0.463	0.542	0.604	0.667	0.647	0.77	0.509	1.724
Valyl-Leucine	2.933	2.638	2.239	2.246	2.794	0.859	3.584	1.517	1.679	1.32	2.188	1.39	3.327	1.869	0.714	0.919	1.539	0.855	1.812	1.499	1.453	0.943	0.798	1.11	1.596	2.199	1.154	1.278	1.319	0.848	2.717	1.46	1.508	3.244	2.247	2.867	2.393	2.136	2.788	2.526	1.872	0.962	1.784	0.854	2.51	1.267	1.462	0.764	2.942
gamma-L-Glutamylputrescine	0.703	0.702	0.834	0.707	0.432	0.412	0.855	0.757	0.623	0.615	0.76	0.692	0.857	0.947	0.647	0.594	0.53	0.519	0.948	0.86	0.786	0.542	0.856	0.825	0.524	0.482	0.639	0.653	1.302	1.478	0.571	0.781	1.799	1.402	0.583	0.779	0.799	0.897	0.916	1.003	0.893	1.188	0.453	0.828	0.56	0.605	1.176	1.345	0.883
Prolyl-Leucine	0.425	0.443	0.934	0.603	0.748	0.741	0.731	0.941	1.098	0.541	0.818	0.683	0.602	0.716	0.659	0.632	0.982	0.808	0.988	0.769	1.087	0.985	0.785	0.77	1.003	1.085	0.53	0.551	0.338	0.342	1.347	1.008	1.509	1.545	0.816	0.559	0.631	0.396	0.946	0.495	0.648	0.45	0.909	0.423	0.831	0.653	1.139	0.734	1.018
Cystine	0.869	0.75	0.528	0.796	0.808	0.525	0.743	0.71	0.914	0.791	0.856	0.64	0.962	1.024	1.043	0.663	0.923	0.801	1.424	1.307	0.792	0.74	1.076	1.115	1.585	1.571	0.834	0.894	0.896	0.964	0.346	0.48	0.501	0.523	0.743	1.2	0.61	0.595	0.454	1.027	0.726	0.915	0.238	0.609	0.738	0.812	0.529	0.729	0.789
3-Hydroxy-2-methylpyridine-5-carboxylate	0.549	0.541	1.389	1.106	1.216	1.381	0.722	0.84	0.775	0.756	0.996	0.832	0.861	1.054	1.135	1.26	0.784	0.649	0.973	0.884	1.106	1.271	0.868	1.172	0.89	1.011	0.823	1.338	1.036	1.72	1.187	1.055	0.628	2.600278957	0.518	0.551	0.566	0.595	1.066	0.814	0.909	0.931	1.217	0.915	0.389	0.527	1.21	0.823	1.219
Histidinyl-Serine	0.308	0.395	1.157	1.124	0.353	0.254	0.341	0.324	0.473	0.255	1.597	1.361	0.638	0.756	0.268	0.299	0.278	0.299	0.48	0.409	0.355	0.352	0.724	1.016	0.288	0.16	0.291	0.16	0.343	0.769	1.144	0.971	0.265	0.16	0.221	0.16	0.833	1.064	1.688	1.379	0.318	0.391	0.485	0.438	0.62	0.816	0.372	0.455	0.555
Hydroxyphenyllactici acid	0.671	0.906	0.809	0.745	0.696	0.578	0.902	1.063	1.148	0.671	1.02	0.865	0.985	1.92	0.66	0.738	0.939	0.834	1.244	1.126	0.717	0.763	0.551	0.586	0.956	1.01	0.733	0.728	0.556	0.542	0.655	0.643	1.092	1.093	1.058	1.134	0.439	0.478	0.69	0.555	0.457	0.494	0.789	0.592	0.427	0.569	1.267	0.989	0.917
Histidinyl-Glutamate	0.305	0.404	1.38	1.069	0.189	0.179	0.385	0.389	0.303	0.187	0.652	0.536	0.334	0.395	0.241	0.25	0.195	0.149	0.386	0.327	0.199	0.229	0.429	0.454	0.131	0.21	0.228	0.2	0.26	0.2	0.687	0.741	0.1	0.2	0.286	0.312	0.993	1.119	1.252	1.234	0.354	0.375	0.632	0.649	0.916	0.985	0.471	0.343	0.185
Homogentisate	0.321	0.369	0.532	0.433	0.332	0.549	0.578	0.737	0.553	0.444	0.264	0.416	0.437	0.925	0.197	0.381	0.412	0.684	0.676	0.946	0.301	0.591	0.205	0.22	0.405	0.414	0.379	0.404	0.592	0.611	0.279	0.374	0.482	0.506	0.617	0.658	0.493	0.561	0.295	0.435	0.347	0.36	0.482	0.371	0.325	0.358	0.895	0.302	0.395
Lysyl-Glycine	0.832	0.685	0.914	1.18	0.78	1.085	0.939	0.755	0.514	0.695	1.844	1.743	0.905	1.28	0.357	0.525771984	0.704	0.471	0.661	0.908	0.652	0.544	1.073	1.169	0.63	0.739	0.565	0.844	0.861	1.149	0.985	1.222	0.632	1.294329748	0.853	0.688	0.857	0.82	0.643	0.995	0.526	0.600324563	0.603	0.796	0.704	0.572	0.82	0.47	0.997
5-Hydroxyindoleacetic acid	0.37	0.495	0.739	0.605	0.872	0.813	0.758	0.756	1.115	0.767	0.748	0.639	0.874	0.96	1.184	1.256	1.08	0.93	0.617	0.56	0.948	0.909	0.925	1.084	1.346	1.529	0.75	0.728	0.661	0.683	0.66	0.563	1.724	1.729	0.717	0.87	0.885	0.976	0.901	0.677	0.706	0.686	0.979	0.66	0.559	0.699	2.123	1.084	1.303
Tryptophyl-Isoleucine	0.493	0.546	0.765	0.823	0.823	0.504	0.784	0.714	1.053	0.532	0.884	0.615	0.884	0.94	0.912	0.766	0.595	0.546	0.537	0.519	0.765	0.764	0.999	0.998	0.612	0.643	0.569	0.596	0.486	0.515	0.682	0.597	0.661	0.753	0.339	0.279	0.558	0.537	0.735	0.761	0.296	0.252	0.416	0.458	0.53	0.642	0.78	0.568	1.153
Prolyl-Phenylalanine	0.473	0.513	1.003	0.704	0.67	0.605	0.71	0.837	0.986	0.499	0.722	0.626	0.789	0.817	0.655	0.539	1.048	0.847	0.801	0.652	0.746	0.621	0.71	0.712	0.719	0.717	0.548	0.521	0.373	0.377	1.119	0.894	0.805	0.818	0.626	0.529	0.564	0.424	0.859	0.609	0.736	0.63	0.781	0.442	0.799	0.649	1.342	0.912	0.757
Lysyl-Alanine	0.839	0.805	1.508928915	1.397021014	0.608	0.421	0.346	0.36	0.514	0.569608408	0.411	0.597215734	0.351	1.17069882	0.348	0.416	0.313	0.472	0.669	0.515	1.432231595	0.381	0.72	0.376	0.802	1.363	0.630796165	0.362	0.961484278	0.919	0.391	1.597	0.32	0.828	0.53930144	0.627150127	0.736475766	0.57	1.017	1.417	0.982	0.746	0.28	0.835	0.596037563	0.264	3.857	2.388	1.497
Theophylline	0.465	0.536	0.607	0.524	0.394	0.422	0.251	0.3	8.979	1.666	1.701	1.516	0.63	0.779	1.067	1.255	1.044	0.903	0.348	0.313	1.245	1.367	0.851	0.859	0.1	0.1	1.777	1.777	2.452	2.364	1.799	1.496	0.866	0.869	0.554	0.538	1.518	1.606	0.1	0.1	0.459	0.405	0.322	0.224	0.682	0.821	0.502	0.33	1.557
Salicylic acid	0.305	0.163	1.464	1.279	0.528	0.165	0.454	0.204	0.556	0.254	0.489	0.176	0.466	0.226	0.648	0.247	0.607	0.35	0.573	0.202	0.642	0.39	0.907	0.885	0.514	0.529	0.83	0.821	0.65	0.667	0.518	0.193	1.495	1.578	0.235	0.981	0.391	0.1	0.29	0.352	9.99	4.529074447	0.23	0.425	0.437	0.147	0.366	0.431	0.582
Isoleucyl-Leucine	0.538	0.5	0.554	0.469	0.812	0.687	0.82	0.764	1.01	0.499	0.382	0.311	0.483	0.57	0.519	0.324	0.466	0.35	0.69	0.662	0.572	0.555	1.193	0.73	0.447	0.554	0.522	0.539	0.876	0.787	0.633	0.756	0.743	0.866	0.343	0.589	0.542	0.704	0.391	0.566	0.647	0.504	0.617	0.395	0.555	0.747	0.761	0.544	1.356
Histidinyl-Glycine	0.344	0.4	1.364	1.403	0.308	0.249	0.23	0.235	0.308	0.181	0.406	0.328	0.238	0.336	0.213	0.27	0.222	0.217	0.173	0.207	0.227	0.285	0.322	0.244	0.224	0.235	0.192	0.204	0.227	0.238	1.076	1.161	0.169	0.15	0.232	0.221	1.483	1.558	1.587	1.461	0.456	0.32	0.525	0.431	1.289	1.335	0.419	0.349	0.259
Alanyl-Lysine	0.688	0.702	1.516	1.368	0.731	0.521	0.978	0.698	0.759	0.642	0.749	0.737	1.166	1.55	0.747	0.479	0.815	0.549	0.851	0.692	1.24	0.962	0.711	1.036	0.717	0.862	0.585	0.596	0.738	0.918	0.449	0.762	0.806	0.841	0.628	0.765	0.747	0.838	0.878	1.174	0.642	0.767	0.433	0.754	0.607	0.59	2.128	0.554	1.687
Leucyl-Leucine	0.512	0.593	0.517	0.476	0.245	0.183	0.599	0.593	0.143	0.261	0.221	0.177	0.287	0.377	0.227	0.22	0.359	0.293	0.354	0.517	0.32	0.255	0.238	0.497	0.1	0.407	0.247	0.398	0.58	0.593	0.701	0.89	0.308	0.624	0.334	0.423	0.548	0.729	0.393	0.503	0.696	0.803	0.727	0.944	0.694	0.944	0.874	0.981	0.548
Phenylalanyl-Tryptophan	0.488	0.504	0.431	0.401	0.868	0.68	0.577	0.509	0.752	0.624	0.674	0.475	0.45	0.531	0.812	0.673	0.488	0.386	0.513	0.423	1.1	0.901	0.524	0.529	0.97	0.877	0.658	0.615	0.527	0.585	1.188	1.184	0.53	0.568	0.589	0.638	0.809	0.854	1.449	1.371	0.56	0.65	0.711	0.667	0.612	0.768	0.955	0.718	0.922
Phenylalanyl-Leucine	0.268	0.28	0.518	0.518	1.343	1.069	1.278	1.259	2.381	1.111	0.835	0.643	1.806	1.996	1.625	1.392	1.019	0.789	0.775	0.734	1.173	0.97	1.569	1.597	1.127	1.166	1.158	0.975	1.214	1.231	0.924	0.81	0.544	0.495	0.144	0.161	0.559	0.591	0.698	0.718	0.307	0.255	0.302	0.296	0.535	0.596	0.655	0.501	2.096
3-Aminoisobutanoic acid - H2O	0.592	0.536	0.185	0.167	0.842	0.787	1.613	1.441	1.075	1.52	0.385	0.374	0.593	0.701	0.323	0.314	0.657	0.573	0.593	0.511	0.411	0.404	0.296	0.311	1.309	1.314	1.645	1.649	0.574	0.556	0.202	0.195	0.495	0.464	0.478	0.499	0.378	0.359	0.963	0.899	0.53	0.402	0.924	0.973	0.399	0.355	1.028	0.686	0.948
Acetaminophen	0.1	0.1	0.1	0.1	0.261	0.284	0.1	0.1	0.1	0.1	0.1	0.1	0.1	0.1	0.1	0.1	9.99	9.99	0.1	0.1	0.1	0.1	0.1	0.1	0.215	0.246	0.1001	0.1	0.1	0.1	0.922	0.801	9.99	9.99	0.1001	0.1001	0.1	0.1	0.1	0.1001	0.1001	0.1001	0.1	0.1001	0.1	0.1	0.1001	0.1001	0.1
2-Aminobenzoic acid	0.534	1.061	1.395	1.057	1.313	1.154	1.76	1.502	0.976	1.238	1.517	1.218	1.105	1.289	1.576	1.726	1.568	1.752	1.138	1.308	0.63	0.867	1.188	1.151	1.261	1.216	1.041	1.017	1.356	1.567	1.131	1.343	1.325	1.283	1.105	1.791	0.985	1.314	0.933	1.349	1.259	1.41	1.122	1.325	1.067	1.474	1.324	1.001	0.924
4,6-Dihydroxyquinoline	0.957	0.446	0.26	0.387	0.977	0.655	0.823	0.49	0.257	0.806	1.226	1.074	1.534	1.973	1.175	1.018	0.113	0.899719298	0.333	0.324	0.148	0.141	0.631	0.63	0.607	0.58	0.927	0.898	0.433	0.409	0.414	0.535	0.611	0.624	0.763	0.882	0.56	0.578	0.59	1.327	0.554	0.542	0.458	0.738	0.667	0.339	0.661	0.806	0.278
Ornithine	0.663	0.723	0.912	1.01	0.957	0.706	1.133	0.969	0.916	0.83	0.894	0.789	0.901	1.017	0.6	0.505	0.592	0.497	0.481	0.434	0.692	0.607	0.961	0.947	1.004	0.937	0.829	0.816	0.675	0.677	0.287	0.39	0.471	0.473	0.602	0.777	0.423	0.44	0.336	0.431	0.517	0.626	0.325	0.456	0.61	0.711	0.714	0.668	0.52
5-Hydroxyindoleacetate	0.436	0.42	0.722	0.654	0.438	0.496	0.662	0.638	0.618	0.351	0.242	0.26	0.592	1.033	0.198	0.277	0.402	0.579	0.81	0.872	0.364	0.554	0.264	0.25	0.351	0.376	0.369	0.352	0.558	0.453	0.254	0.402	0.509	0.427	0.575	0.86	0.572	0.58	0.412	0.672	0.351	0.333	0.5	0.335	0.385	0.488	0.834	0.435	0.465
Phenylalanyl-Phenylalanine	0.696	0.794	0.561	0.497	0.847	0.677	0.659	0.619	1.25	0.482	0.497	0.397	0.714	0.869	0.577	0.54	0.418	0.354	0.57	0.563	0.711	0.634	0.817	0.821	0.66	0.687	0.536	0.516	0.541	0.563	1.231	1.156	0.432	0.469	0.373	0.44	0.679	0.716	0.962	0.971	0.481	0.541	0.615	0.583	0.859	1.082	1.269	1.043	0.958
Ortho-Hydroxyphenylacetic acid	0.803	0.911	0.695	0.614	0.8	0.86	1.354	1.496	1.356	1.111	1.191	1.028	0.972	1.114	1.268	1.355	1.405	1.239	1.127	0.965	0.918	0.909	1.672	1.762	1.163	1.252	1.118	1.172	0.81	0.776	1.188	0.953	1.26	1.221	0.921	0.984	0.688	0.734	1.275	1	0.708	0.752	0.692	0.679	0.769	0.861	1.451	1.023	0.913
Leucyl-phenylalanine	0.19	0.227	0.409	0.37	0.589	0.744	0.906	0.828	0.327	0.706	0.73	0.49	0.774	1.069	0.847	0.797	0.309	0.518	2.408	1.767	0.738	0.406	1.937	1.801	0.548	0.6	0.751	0.495	1.049	1.004	1.218	1.276	0.438	0.347	0.2	0.285	0.387	0.488	0.657	0.69	0.365	0.346	0.791	0.804	0.508	0.608	0.663	0.502	1.205
D-Lysopine	0.54	0.655	0.873	0.89	0.91	0.74	0.979	0.964	1.157	0.787	0.694	0.63	0.708	0.921	0.957	0.81	1.123	0.962	0.981	0.891	0.98	0.991	1.13	1.319	1.197	1.172	0.852	0.83	0.547	0.664	0.645	0.778	1.302	1.505	0.915	1.005	0.808	0.837	0.94	1.066	0.762	0.9	0.67	0.678	0.705	0.91	1.413	1.32	0.826
3-Cresotinic acid	0.944	1.004	0.683	0.617	0.711	0.792	1.404	1.51	1.313	1.138	1.172	1.005	0.946	1.097	1.332	1.347	1.316	1.158	1.131	0.997	0.917	0.871	1.904	1.814	1.195	1.267	1.155	1.216	0.82	0.795	1.214	0.935	1.324	1.274	1.035	0.964	0.695	0.729	1.308	0.997	0.698	0.346	0.689	0.345	0.736	0.821	1.455	0.799	0.955
Tyrosyl-Glutamine	0.221	0.422	0.333	0.26	0.647	0.506	0.851	0.708	0.881	1.191	1.373	1.172	1.704	2.091	0.986	0.89	2.723	2.07	4.715	3.641	1.173	1.04	1.412	1.387	1.338	0.924	1.336	1.255	1.899	1.81	0.258	0.264	1.82	1.434	0.241	0.275	0.269	0.364	0.286	0.287	0.172	0.267	0.217	0.213	0.266	0.241	0.305	0.335	3.053
Histidinyl-Alanine	0.188	0.209	1.484	1.303	0.145	0.119	0.257	0.247	1.027	0.152	0.455	0.367	0.418	0.503	0.195	0.159	0.189	0.164	0.651	0.548	0.174	0.177	0.219	0.389	0.118	0.16	0.132	0.16	0.376	0.467	0.418	0.392	0.1	0.16	0.139	0.15	0.979	1.04	0.752	0.745	0.176	0.206	0.3	0.312	0.475	0.536	0.215	0.197	0.303
Gentisic acid	0.131	0.115	0.224	0.188	0.695	0.567	1.081	0.908	0.557	0.914	0.891	0.775	0.482	0.526	1.006	1.056	0.237	0.233	0.305	0.282	1.626	1.579	2.381	2.214	0.72	0.67	0.985	0.948	0.497	0.534	0.291	0.386	1.316	1.324	0.177	0.207	0.334	0.399	0.907	1.139	0.616	0.442	0.1	0.1001	1.205	1.314	0.265	0.372	0.338
Tyrosyl-Asparagine	0.201	0.24	0.513	0.459	0.384	0.429	0.649	0.735	0.353	0.446	2.168	2.07	1.382	2.217	0.589	0.539	0.728	0.637	3.171	3.154	0.546	0.506	0.995	1.009	0.68	1.013	0.435	0.12	0.975	0.832	1.055	1.154	0.586	0.851	0.178	0.157	0.825	0.734	0.357	0.38	0.27	0.217	0.26	0.369	0.367	0.504	0.9	0.566	1.505
Lysine	0.484	0.533	0.772	0.748	0.589	0.533	0.653	0.641	0.557	0.476	0.723	0.652	0.96	1.029	0.873	0.701	0.922	0.712	0.711	0.628	0.76	0.682	0.708	0.688	0.947	0.888	0.518	0.534	0.644	0.654	0.525	0.697	0.599	0.591	0.667	0.737	0.511	0.514	0.65	0.681	0.635	0.669	0.546	0.528	0.537	0.63	0.755	0.653	0.791
4-Hydroxybenzoic acid	0.349	0.483	0.514	0.447	0.393	0.379	0.562	0.531	0.455	0.415	0.57	0.541	0.494	0.68	0.423	0.427	0.471	0.639	0.735	0.831	0.492	0.503	0.525	0.524	0.439	0.433	0.371	0.388	0.711	0.695	0.331	0.441	0.378	0.396	0.416	0.736	0.391	0.489	0.281	0.381	0.3	0.396	0.376	0.413	0.338	0.425	0.605	0.385	1.188
Desaminotyrosine	0.1	0.1	0.1	0.1	0.1	0.1	0.283	0.313	1.374	0.366	2.133	1.9	2.201	2.606	0.452	0.352	0.191	0.177	0.247	0.223	0.592	0.611	0.781	0.833	0.375	0.368	0.352	0.403	0.186	0.181	0.322	0.323	0.899	0.843	0.597	0.642	0.189	0.184	0.417	0.312	0.873	0.944	0.129	0.1	0.217	0.259	0.234	0.118	0.508
Pyrimidodiazepine	0.644	0.47	0.634	0.573	1.628	1.917	0.637	0.732	1.814	0.677	1.958	1.748	0.475	0.833	1.911	2.154	1.044	1.027	0.794	0.77	1.606	1.951	0.893	0.777	2.012	2.013	0.708	0.754	1.805	1.483	1.777	1.079	1.176	1.262	1.315	1.038	0.729	0.59	1.212	0.737	1.563	0.921	1.66	1.001	0.709	0.421	0.947	0.439	1.203
3-Hydroxyanthranilic acid	0.363	0.336	1.279	1.092	0.944	0.902	0.892	0.696	1.655	0.523	1.117	1.131	1.096	1.233	0.697	0.714	1.802	1.052	0.855	0.814	0.756	0.618	0.972	1.067	0.933	0.857	0.496	0.905	0.584	0.614	0.577	0.671	0.92	1.023	0.885	0.766	0.434	0.512	0.939	0.822	0.551	0.587	0.799	0.715	0.497	0.727	1.49	1.401	0.957
Prolyl-Lysine	0.558	0.551	0.922	0.695	0.552	0.529	0.648	0.796	0.614	0.468	0.803	0.672	0.774	0.834	0.653	0.536	1.148	0.728	1.065	0.84	0.871	0.772	0.696	0.667	0.713	0.773	0.448	0.469	0.396	0.444	1.034	0.992	1.225	1.233	0.727	0.562	0.678	0.415	0.897	0.484	0.659	0.484	0.558	0.303	0.833	0.727	1.254	0.743	1.111
L-Selenocystathionine	0.411	0.187	0.145	0.229	0.152	0.164	0.173	0.213	0.159	0.185	0.157	0.174	0.21	0.265	0.165	0.174	0.193	0.248	0.29	0.383	0.119	0.153	0.205	0.285	0.26	0.482	0.331	0.427	0.259	0.458	0.156	0.1	0.129	0.168	0.293	0.371	0.321	0.128	0.198	0.336	0.302	0.249	0.177	0.109	0.703	0.444	0.174	0.216	0.147
Histidine	0.532	0.539	0.669	0.616	0.731	0.568	0.787	0.684	0.504	0.616	0.69	0.581	0.722	0.824	0.747	0.627	0.725	0.564	0.773	0.643	0.677	0.566	0.785	0.795	0.612	0.608	0.683	0.69	0.611	0.605	0.447	0.523	0.529	0.533	0.601	0.676	0.583	0.613	0.439	0.491	0.596	0.603	0.409	0.466	0.487	0.521	0.581	0.509	0.82
Tyrosyl-Serine	0.261	0.285	0.222	0.254	0.569	0.479	0.8	0.685	1.383	0.582	1.217	1.006	1.916	2.584	0.448	0.415	0.679	0.804	2.798	2.783	0.952	0.827	1.406	1.418	0.555	0.621	0.577	0.645	1.739	1.592	0.595	0.646	1.118	1.505	0.166	0.235	0.362	0.416	0.32	0.517	0.336	0.347	0.502	0.592	0.415	0.5	0.801	0.712	2.396
Pyridoxine - H2O	0.856	1.31	0.405	0.462	0.813	0.715	0.71	0.672	0.517	0.68	2.296	1.897	0.973	1.068	2.119	1.995	1.246	0.922	0.529	0.443	1.111	1.087	1.271	1.176	0.868	0.901	0.691	0.718	0.673	0.773	0.507	0.469	0.405	0.884	0.691	0.894	0.457	0.576	0.571	0.668	0.767	0.83	0.819	0.744	0.663	0.939	0.522	0.436	0.538
Tyrosyl-Aspartate	0.371	0.46	0.643	0.719	1.015	1.018	0.751	0.888	2.243	0.707	1.035	0.838	0.936	1.179	1.108	0.861	0.97	0.856	0.696	0.576	1.521	1.504	1.029	1.186	1.371	1.555	0.791	0.736	0.615	1.004	0.5	0.463	1.393	1.088	0.548	0.597	0.487	0.548	0.857	1.017	0.588	0.696	0.492	0.584	0.589	0.734	1.477	1.075	1.07
Lysyl-Valine	0.366	0.513	1.243	1.229	0.739	0.554	0.748	0.649	0.653	0.537	0.879	0.858	1.35	1.306	0.859	0.671	0.841	0.625	0.955	0.752	1.068	0.735	1.031	0.898	1.029	1.119	0.641	0.677	0.769	1.116	0.478	0.558	0.718	0.832309873	0.627	0.949	0.587	0.702	0.6	0.87	0.52	0.8	0.458	0.825	0.551	0.637	0.589	0.568	2.283
N-Acetylindoxyl	0.964	0.519	0.269	0.429	0.965	0.669	0.84	0.491	0.292	0.745	1.315	1.092	1.618	2.014	1.272	1.098	0.1	0.1	0.311	0.295	0.1	0.1	0.552	0.537	0.664	0.652	0.801	0.802	0.361	0.37	0.49	0.589	0.55	0.554	0.495	0.507	0.71	0.735	0.76	1.409	0.356	0.368	0.535	0.781	0.66	0.414	0.818	0.908	0.225
5-Hydroxyindoleacetaldehyde	0.799	1.483	0.782	0.731	0.743	0.646	0.97	0.921	0.889	0.666	0.881	0.737	0.97	1.109	0.744	0.63	0.92	0.737	1.155	1.023	0.929	0.854	1.043	1.052	0.527	0.522	0.614	0.645	0.629	0.643	0.816	0.802	0.617	0.638	0.811	1.668	0.819	0.983	0.856	1.452	0.524	0.647	0.755	0.817	0.8	1.374	0.862	0.803	0.864
2-Aminooctanoic acid	0.206	0.269	0.638	0.569	0.407	0.383	1.025	1.027	0.343	0.538	1.118	0.996	0.288	0.352	0.996	1.041	1.03	0.904	0.591	0.49	0.894	0.895	0.774	0.715	0.561	0.494	0.55	0.517	0.63	0.609	0.539	0.572	0.513	0.559	0.473	0.501	0.322	0.316	1.447	1.325	0.456	0.516	0.286	0.212	0.32	0.455	0.226	0.176	0.471
Indole-3-carboxylic acid	0.489	0.826	0.511	0.455	0.509	0.402	0.681	0.541	0.563	0.402	0.668	0.467	0.631	0.709	0.51	0.436	0.524	0.489	0.764	0.728	0.643	0.543	0.631	0.74	0.396	0.407	0.366	0.399	0.454	0.499	0.383	0.548	0.404	0.37	0.412	0.946	0.505	0.606	0.383	0.725	0.339	0.492	0.375	0.466	0.344	0.729	0.54	0.467	0.558
Glutamyl-Tyrosine	0.12	0.12	0.12	0.12	1.6	1.066	3.736	3.064	0.750893205	3.628	1.026137909	0.624579444	3.503	3.172	2.719	1.883	6.162	4.147	6.05	5.694	1.733	1.486	4.521	3.759	2.48	1.38	4.218	3.274	4.98	1.929	0.12	0.12	4.239	2.86	0.12	0.12	0.12	0.12	0.12	0.12	0.12	0.666034154	0.12	0.698161834	0.12	0.12	0.12	0.598	8.868
Seryl-Tyrosine	0.3	0.3	0.3	0.369	0.64	0.493	0.769	0.729	1.134	0.539	1.021	0.879	1.682	2.19	0.986	0.756	1.149	1.001	3.197	3.298	0.793	0.761	0.913	0.966	0.935	0.931	0.562	0.664	1.517	1.211	0.746	0.642	0.803	0.87	0.3	0.3	0.45	0.537	0.386	0.384	0.274	0.326	0.346	0.383	0.384	0.379	0.588	0.719	1.365
4-Hydroxyphenylacetaldehyde	1.527	2.173	3.277	2.396	2.784	3.999	3.107	4.252	4.531	2.259	4.132	3.638	2.709	3.485	2.459	3.564	4.129	2.931	2.996	2.928	3.417	4.208	1.911	1.226	3.011	1.721	2.472	1.468	2.578	1.322	3.627	2.949	2.62	0.97	2.551	1.486	1.505	1.494	2.636	1.063	1.959	1.238	2.907	1.51	1.003	1.613	4.24	2.449	2.441
Phenylalanyl-Lysine	0.267	0.179	0.866	0.533	0.473	0.15	0.571	0.582	0.654	0.486	1.52	1.157	1.025	1.21	0.41	0.545	0.678	0.528	1.271	1.156	0.15	0.808	0.975	0.718	0.773	0.15	0.426	0.15	0.834	1.02	1.108	1.205	0.693	0.801827027	0.408	0.295	0.61	0.9	0.567	0.671	0.607	0.289	0.657	0.806	0.584	0.666	0.598	0.298	0.447
Lysyl-Isoleucine	0.377	0.248	1.309	1.365	0.87	0.639	0.743	0.599	0.935	0.487	1.881	1.294	1.112	1.28	0.825	0.474	0.737	0.56	1.005	1.022	0.914	0.576	1.166	1.109	0.741	0.988	0.518	0.779	0.762	0.817	1.048	1.183	0.727	0.958	0.575	0.493	0.808	1.134	0.659	0.641	0.53	0.49	0.843	0.989	0.542	0.774	0.683	0.742	1.327
3,4-Dihydroxy-L-phenylalanine	0.862	0.674	0.855	0.672	0.902	0.61	1.031	0.881	0.741	1.132	0.689	0.608	0.614	0.863	1.079	0.743	0.838	0.864	0.698	0.848	0.754	0.584	1.022	0.805418478	0.872	0.924	0.996	0.74	0.635	0.805418478	0.52	0.786	1.097	0.805418478	0.996	0.823	0.721	0.598	0.511	0.618	0.962	0.897	0.881	0.886	0.881	0.732	1.034	0.904	0.953
Tyrosyl-Alanine	0.902	0.861	1.835	1.622	0.868	0.697	0.907	0.978	0.861	0.725	0.903	0.93	0.968	1.04	0.874	0.673	0.886	0.628	1.537	1.252	1.363	0.874	1.089	0.45	0.684	0.957101604	0.902	0.63	0.885	0.957101604	0.668	0.805	0.703	0.957101604	1.012	1.096	0.815	1.023	0.96	1.271	0.928	0.697	0.548	0.868	0.519	0.768	0.9	0.67	1.652
1,4-Diaminobutane	1.35	1.264	0.345	0.291	0.971	1.05	1.191	0.905	1.031	1.101	1.224	1.179	1.469	1.589	1.405	1.258	1.176	1.025	1.052	0.994	1.615	1.288	2.102	2.067	0.754	0.722	1.161	0.89	1.158	1.029	0.1	0.1	1.123	1.059	0.354	0.477	0.395	0.445	0.701	0.865	0.1	0.1	1.269	1.751	0.797	0.831	0.391	0.338	1.626
Histidinyl-Tryptophan	0.454	0.48	0.744	0.615	0.283	0.257	0.776	0.711	0.255	0.303	0.646	0.555	0.626	0.74	0.358	0.293	0.567	0.424	0.422	0.414	0.774	0.609	0.31	0.594213115	0.137	0.594213115	0.263	0.594213115	0.708	0.27	0.476	0.549	0.221	0.27	0.501	0.53	0.345	0.458	0.43	0.462	0.749	0.802	0.63	0.664	0.511	0.643	0.973	0.809	0.514
4-Hydroxy-3-methoxy-benzaldehyde	1.222	0.887	1.085	1.12	0.979	1.488	1.324	1.84	1.052	1.295	1.432	0.9	1.298	1.975	1.958	1.546	1.909	1.804	1.035	1.285	1.328	1.444	1.759	1.764	1.715	1.599	0.988	0.934	1.772	1.769	1.381	1.273	1.598	1.508	1.065	1.726	1.028	1.045	1.477	1.225	1.599	0.693	1.959	1.349	1.434	1.534	1.962	1.241	1.323
3-Methoxy-4-hydroxyphenylacetaldehyde	0.467	0.482	0.527	0.486	0.576	0.771	0.563	0.832	0.506	0.707	0.64	0.584	0.682	0.806	0.897	0.905	0.809	0.839	0.53	0.682	0.812	1.015	0.913	1.035	0.822	0.67	0.616	0.67	0.887	0.67	0.784	0.821	0.71	0.658161458	0.5	0.837	0.471	0.529	0.579	0.44	1.127	0.375	0.805	0.534	0.583	0.628	0.844	0.608	0.626
Glycyl-Tyrosine	0.311	0.2	1.785	1.461	0.292	0.307	0.454	0.478	0.386	0.278	1.723	1.548	0.631	0.865	0.301	0.262	0.393	0.308	0.745	0.505	0.56	0.372	1.225	1.449	0.394	0.1001	0.357	0.1001	0.544	0.1001	1.024	1.155	0.363	0.770796791	0.181	0.207	0.834	0.973	1.007	1.11	0.308	0.279	0.485	0.591	0.796	0.852	0.276	0.25	1.312
Serotonin	0.649	0.576	0.721	0.746	0.674	0.302	0.299	0.257	0.763	0.152	0.432	0.406	0.202	0.247	0.298	0.254	0.162	0.195	0.162	0.151	0.453	0.271	0.199	0.256	0.384	0.491	0.163	0.247	0.179	0.237	0.927	0.899	0.162	0.233	0.856	0.8	1.134	1.231	0.701	0.582	0.744	1.051	0.679	1.299	0.692	0.562	1.707	1.828	0.162
L-Kynurenine	0.767	0.755	0.764	0.634	0.484	0.42	1.266	1.075	1.056	0.67	1.12	0.891	0.864	1.041	0.814	0.781	1.263	1.145	1.312	1.212	0.584	0.474	1.02	0.919	0.749	0.706	0.672	0.675	0.711	0.852	0.711	0.749	0.906	1.076	0.854	0.907	0.698	0.796	0.632	0.687	0.631	0.544	0.671	0.751	0.831	0.85	1.837	1.4	0.768
3-Hydroxymandelic acid - COOH	0.989	1.374	1.112	1.099	1.424	1.211	1.602	1.395	1.366	1.203	1.649	1.437	1.375	1.656	1.8	1.595	2.227	2.935	1.528	1.31	1.582	1.456	1.343	1.64	2.005	1.463	1.132	0.746	1.439	1.791	1.158	1.304	1.32	1.118	1.401	2.124	1.272	1.268	1.337	1.497	1.32	1.104	1.579	1.428	0.991	1.38	1.455	1.11	1.608
Tyrosine	0.596	0.441	0.748	0.7	0.669	0.57	0.88	0.821	0.811	0.598	0.957	0.772	0.767	0.914	0.693	0.592	0.852	0.678	0.932	0.825	0.834	0.718	0.724	0.702	0.676	0.648	0.61	0.606	0.634	0.631	0.64	0.568	0.575	0.588	0.795	0.573	0.569	0.362	0.483	0.351	0.514	0.353	0.499	0.319	0.498	0.411	0.832	0.676	0.753
Phenol	0.334	0.523	1.193	0.535	0.517	0.538	0.466	0.547	0.494	0.327	0.501	0.558	0.432	0.626	0.519	0.679	0.55	2.3	0.572	0.518	0.468	0.505	0.487	0.537	0.477	0.606	0.383	0.41	0.509	0.573	0.534	0.428	0.472	0.457	0.472	0.682	0.419	0.534	0.669	0.507	0.452	0.623	0.659	0.562	0.407	0.61	0.792	0.572	0.619
Lividomycin B/5'''-epi-Lividomycin B	0.668	0.884	0.77	0.788	0.773	0.705	1.01	0.785	1.1	1.318	0.846	1.088	1.102	1.483	0.728	1.28	0.819	0.703	0.76	0.909	1.187	1.278	0.923	0.947636566	0.47	0.947636566	0.945	0.947636566	0.953	1.090947475	0.215	0.476	0.859	0.6	0.675	0.714	0.812	1.597	0.902	1.225	0.698	0.581	0.458	0.841	0.645	0.969	0.914	0.649	0.72
4-Nitrophenol	0.135	0.245	0.176	0.109	0.155	0.376	0.203	0.328	0.168	0.289	0.239	0.366	0.234	0.349	0.245	0.427	0.296	0.945	0.223	0.257	0.192	0.378	0.221	0.243	0.241	0.281	0.196	0.265	0.258	0.328	0.265	0.23	0.228	0.322	0.221	0.234	0.164	0.253	0.228	0.164	0.14	0.126	0.223	0.201	0.125	0.27	0.363	0.159	0.23
Prolyl-Tyrosine	0.615	0.509	0.844	0.57	0.635	0.514	0.578	0.81	0.862	0.415	0.938	0.759	0.593	0.619	0.644	0.463	1.176	0.75	1.379	1.083	0.974	0.749	0.731	0.66	0.481	0.698	0.433	0.792	0.349	0.563	1.194	0.892	1.304	1.219	0.713	0.452	0.662	0.318	0.762	0.326	0.571	0.284	0.657	0.227	0.817	0.638	1.213	0.767	0.932
Tyrosyl-Leucine	0.3	0.284	0.646	0.754	0.714	0.495	0.612	0.709	0.666	0.464	0.816	0.749	0.836	0.878	0.558	0.664	0.543	0.693	0.841	0.718	0.816	0.469	0.832	0.743441986	0.575	0.743441986	0.39	0.743441986	0.75	0.77	0.762	1.069	0.507	0.965889408	0.473	0.41	0.651	0.841	0.641	0.726	0.433	0.44	0.496	0.407	0.507	0.624	0.392	0.394	0.965
2,5-Dihydroxybenzoate	0.849	0.992	0.893	0.607	1.029	1.023	0.745	0.792	0.48	0.415	1.014	0.943	0.661	0.803	0.619	0.637	0.601	0.433	0.726	0.658	1.031	0.851	6.278	0.68	0.517	0.864852876	0.496	0.864852876	0.833	0.864852876	0.885	0.651	0.567	0.864852876	1.343	1.187	0.581	0.592	1.118	0.983	1.386	0.966	2.419	1.411	0.551	0.503	1.425	0.816	0.817
o-Cresol	0.211	0.485	0.74	0.256	0.449	0.848	0.384	0.854	0.3	0.215	0.534	1.185	0.421	1.095	0.331	0.99	0.283	0.484	0.29	0.349	0.482	0.83	0.331	0.516	0.349	0.717411198	0.268	0.435	0.423	0.587	0.326	0.1	0.743	0.956	0.174	0.237	0.155	0.38	0.794	0.328	0.223	0.101	0.475	0.314	0.195	0.573	1.088	0.388	0.225
Gentisic acid - multi-tags	0.484	0.208	0.38	0.412	0.64	0.578	1.224	0.896	0.487	0.969	1.014	0.883	0.551	0.764	1.072	1.026	1.619	1.15	0.472	0.372	1.439	1.111	2.379	1.309179218	0.982	0.906181922	0.756	0.1001	0.614	0.768797885	0.172	0.264	1.044	0.82	0.325	0.293	0.385	0.286	0.834	1.048	1.863	0.321	0.437	1.060849267	1.234	1.284	0.692	0.206	0.476
Homogentisic acid	0.189	0.121146578	0.151775551	0.199	0.741	0.251	0.831	0.176	2.036	0.848	4.144	2.638	0.737	0.747	0.785	0.414	0.191	0.1	1.105	0.977	1.439	1.056	1.313	0.9	1.392	1.01	0.667	0.1001	0.419	0.856720942	0.1	0.1001	0.154	0.659825937	0.506	0.219	0.248	0.189	0.330117944	0.106	0.126	0.114	0.38	0.1001	0.103	0.1001	0.298782177	0.361275289	1.525
trans-2,3-Dihydroxycinnamate	0.932	1.191	0.669	0.969	0.727	0.776	1.167	0.691	1.466	0.974	0.674	0.613	1.15	1.269	0.883	0.616	1.344	0.664	1.891	1.521	1.266	0.886	1.311	1.023459016	0.828	1.023459016	1.192	1.023459016	1.338	1.023459016	0.481	0.908	1.045	1.023459016	1.023	1.572	0.712	1.239	0.675	1.264	0.42	1.074	0.676	1.215	0.603	1.32	0.778	0.877	1.887
3-(2,3-Dihydroxyphenyl)propanoate	0.119	0.109	0.1	0.1	0.493	0.502	2.062	1.628	1.835	1.021	1.463	0.99	0.934	1.03	4.532	3.958	3.601	3.08	0.601	0.608	1.224	1.053	0.819	0.955189521	1.101	0.955189521	0.959	0.926	0.574	1.082723473	0.228	0.232	2.265	1.08	0.832	0.735	1.093	1.207	0.361	0.27	1.258	1.17	0.441	0.329	1.071	1.017	0.942	0.776	0.803
3,4-Dihydroxybenzoate	0.247	0.237	0.1	0.1	0.705	0.766	4.049	3.529	0.687	0.234	1.881	1.541	0.425	0.522	3.57	3.555	6.134	5.324	0.41	0.336	0.553	0.393	1.622	1.309	0.581	0.840951953	0.241	0.63	0.56	0.769	0.229	0.165	1.186	1.012015668	0.472	0.398	0.572	0.562	0.368	0.243	1.291	0.918	0.613	0.457	1.057	0.818	1.335	0.86	0.503
4-Ethylphenol	0.85	1.157	0.634	0.859	0.832	1.267	1.139	1.302	0.961	1.273	1.294	1.331	1.055	1.539	1.441	1.558	1.356	1.873	1.417	1.532	1.215	1.487	1.375	1.197979482	1.369	1.197979482	0.891	1.197979482	1.682	1.197979482	1.057	1.026	1.194	1.197979482	1.266	1.512	0.869	1.164	1.212	1.25	0.977	0.796	1.218	1.302	0.861	1.491	1.433	1.067	1.056
3,4-Dihydroxyphenylacetaldehyde	0.512	0.296	0.706	0.43	0.232	0.214	0.371	0.371	0.395	0.28	0.607	0.534	0.282	0.446	0.346	0.21	0.345	0.945	0.496	0.453	0.368	0.446	0.389	0.541548913	0.294	0.541548913	0.333	0.541548913	0.266	0.541548913	0.601	0.266	0.387	0.541548913	0.441	0.449	0.555	0.289	0.416	0.437	0.537	0.475	0.491	0.326	0.575	0.474	0.926	0.419	0.38
3,4-Dihydroxyphenylacetate	0.271	0.19	2.098	0.172	0.19	0.423	0.819	0.446	0.18	0.471	2.572	0.904	0.495	0.525	0.19	0.676652701	0.386	1.071	1.82	0.94	0.666	0.506	3.013747327	1.387340597	0.463	1.387340597	1.309219656	1.387340597	1.032	1.387340597	0.254	0.244	0.231	1.387340597	0.853	3.344402133	2.701658718	0.18	1.399	0.19	0.801	0.19	0.334	0.18	0.487962388	0.19	0.552	1.935	0.592
Hydroquinone	0.756	0.604	0.798	0.734	2.225	2.167	1.22	1.03	2.85	0.954	3.396	2.358	1.267	1.243	3.372	2.957	1.821	1.609	1.273	1.015	2.522	2.196	1.333	1.292907973	2.891	2.650940374	0.761	0.769	2.181	1.779	1.89	1.521	1.639	1.081	1.591	1.413	0.797	0.672	1.219	0.76	1.453	1.017	1.729	1.193	0.666	0.601	1.306	0.795	2.191
Thyroxine	0.361	0.165	0.41	0.536	0.865	0.93	0.903	0.77	0.505	1.043	1.309	0.922	0.802	0.963	1.367	1.096	0.961	0.794	0.705	0.769	1.14	0.968	0.661	1.078	0.99	0.737	0.911	1.071	0.904	1.008	0.529	0.127	0.66	0.967	0.701	0.126	0.521	0.494	0.569	0.939	0.699	0.1	0.893	0.113	0.634	0.132	0.842	0.653	1.157
[truncated: 3 more columns]
