# Supplementary material for: Obesity Connected Metabolic Changes in Type 2 Diabetic Patients Treated With Metformin
Source: Front Pharmacol. 2021 Feb 16;11:616157. doi: 10.3389/fphar.2020.616157 (PMC7921791; doi:10.3389/fphar.2020.616157)
Supplement: Supplementary file 4 [file datasheet4.csv]

RT	Mass	Compound name	Formula	CAS ID	D_M1	D_M2	D_M3	D_M4	D_M5	D_M6	D_M7	D_M8	D_M9	D_M10	D_M11	D_M12	D_M13	D_M14	D_M15	D_M16	D_M17	D_M18	D_M19	D_M20	D_M21	D_M22	D_M23	D_M24	N3	N4	N5	N6	N8	N13	N15	N17	N20	N21	N22	N23	N25	N26	N27	N28	N30	N33	N34	N40	N41
					LT2DMMet	LT2DMMet	LT2DMMet	LT2DMMet	LT2DMMet	LT2DMMet	LT2DMMet	LT2DMMet	LT2DMMet	LT2DMMet	LT2DMMet	LT2DMMet	LT2DMMet	LT2DMMet	LT2DMMet	LT2DMMet	LT2DMMet	LT2DMMet	LT2DMMet	LT2DMMet	LT2DMMet	LT2DMMet	LT2DMMet	LT2DMMet	Lean	Lean	Lean	Lean	Lean	Lean	Lean	Lean	Lean	Lean	Lean	Lean	Lean	Lean	Lean	Lean	Lean	Lean	Lean	Lean	Lean
2.748	72.05751488	Butanone	C4H8O	HMDB0000474	4526.898598	8286.271936	6124.164658	4060.003581	3813.554681	2798.728929	3559.817138	4452.589209	7811.933156	2040.272516	3097.394575	6852.501789	1856.703147	5405.459224	3087.241703	3102.595677	4785.872481	1716.931944	4450.097264	2796.534393	9548.58956	2902.95006	2199.746198	2422.739894	2711.304184	7303.221932	1975.747625	5555.641308	2738.990316	2406.836973	3104.357003	1516.794825	2312.739844	2616.497894	2068.531464	4640.196146	5421.143389	4785.091909	3224.044575	4315.64964	4408.308768	5758.326923	3178.718085	2013.24566	4612.33548
1.43	74.03677944	Propionic acid	C3H6O2	HMDB0000237	62.72025446	53.09290648	44.40926162	66.47296069	38.14736395	38.12731722	83.86446817	30.74306646	27.97635204	23.10949785	32.08076818	42.64547077	44.0340974	27.98040305	25.85104401	49.35089778	59.15122248	27.67103251	39.81876145	13.21378894	27.03385652	46.09262066	53.64122163	44.00272236	30.69029252	61.1957605	74.07343365	22.11825313	19.96433674	22.83956788	15.80234185	20.08970362	39.57400989	16.71302141	43.27810994	60.98645124	22.07442657	28.2838497	15.38602881	14.16414655	34.17095889	46.58574486	19.14553193	22.92615507	37.69014547
2.734	86.07316494	Iso-Valeraldehyde	C5H10O	HMDB0006478	67.41652638	127.5214439	86.38039533	64.8540835	62.48107221	44.58399812	59.32394896	75.8602007	117.0059366	33.97340657	53.88371457	105.5001642	28.05934867	86.6104067	55.68031075	45.03034293	77.32368022	25.73841247	74.63536411	47.34071177	156.8384642	47.16808945	34.08577944	37.0198594	47.12251684	120.1249027	30.55508239	86.93123978	46.20336622	39.44812626	55.63252944	15.77953839	35.27590033	45.37423482	33.98335207	76.20638398	80.72594683	86.47257895	52.9274078	74.72599047	69.99922908	93.82492381	52.92375236	32.82962734	71.55757327
1.246	88.01604399	Pyruvic acid	C3H4O3	HMDB0000243	329.4114861	236.5766458	570.5280984	291.2165659	516.9174186	497.6929904	582.5059927	428.3444806	283.110793	448.4908076	517.3063714	625.5657614	626.2226661	188.7083441	252.5305168	665.37636	704.6596762	365.9129339	643.1758388	238.1387924	384.6355885	521.6975764	421.7122461	283.4988017	203.2662428	347.6438371	523.9369894	320.6080024	357.9325159	272.2026722	247.4452954	339.4464484	330.4437999	245.6802112	201.8393464	235.2262505	548.1747903	450.6404611	386.5765368	289.0591314	273.4354211	498.2277995	273.1784137	330.0764913	311.4128393
1.739	88.0524295	Isobutyric acid	C4H8O2	HMDB0001873	37.94784049	16.89382846	47.56529436	60.85751083	45.10143302	39.92863835	102.5305408	34.24543515	45.56690318	37.51150692	31.73359088	30.38848533	39.57712002	19.17789485	36.3488567	18.91075885	50.5746833	34.76512312	17.01213728	123.9926896	64.7410731	27.19920819	23.41300207	65.12871249	14.04010347	26.56451518	12.59408421	76.82616221	17.56313684	22.2232451	45.03470905	33.34699328	18.63291791	25.90388956	24.44800703	50.55387166	26.9939783	54.95319711	38.01377725	37.83005211	75.36237246	17.04910377	36.26377904	24.4281065	14.93288162
1.025	90.03169406	L-Lactic acid	C3H6O3	HMDB0000190	37520.4723	30564.13634	47143.58205	36240.41973	30322.18027	43836.40998	25985.77339	30785.95288	50642.69783	48650.07185	39360.43205	50628.93817	62065.60422	28702.12967	38433.03903	50988.48921	49127.51108	30901.82188	49162.10021	19079.38445	40553.82914	44611.89601	37124.34957	18082.12607	22540.88998	27623.55763	42576.15138	66395.22157	40342.91409	54162.40658	49674.45276	41125.52719	56673.1259	46398.55047	33950.01893	50002.86358	52084.0409	34592.28753	51644.77927	35155.60579	55854.73319	62387.76214	52080.63755	39977.15482	53028.54301
4.363	92.06260026	Toluene	C7H8	HMDB0034168	74.92112183	7.845277569	45.97021785	53.55080573	5.385941189	38.63726572	47.52273967	3.883316539	79.34439712	11.44120326	27.69422732	34.04277619	20.46940267	31.83081771	3.649513775	5.372521829	25.86976909	36.31897458	33.49646556	8.714204326	33.69615117	26.73553878	28.0433831	48.03488993	53.93209456	15.07246216	34.205759	57.00599043	45.84759368	46.20451532	62.83338293	24.54437211	11.20419079	30.40746313	26.15817225	16.45944541	7.819796653	14.73320192	19.05844651	11.26705586	11.42655957	12.12969191	32.84197075	11.93912027	8.9179241
3.902	94.04186481	Phenol	C6H6O	HMDB0000228	0.956158432	2.026503689	82.03648604	8.511957692	1.654109039	53.81496141	4.422405318	5.464112347	10.95441155	30.19153048	44.14469674	0.648385712	13.94185698	150.630177	1.064439289	8.034842633	2.816889953	0.975438476	0.657381874	10.78358615	0.987921659	210.4884766	47.44485737	10.83415098	7.473566842	14.73888634	6.864631363	4.664574297	7.947856756	4.391731946	23.84845054	1.618197029	20.81465375	2.742605602	2.211452349	1.428481837	1.516926819	2.124012042	1.144118232	55.56718158	7.214942272	5.416849477	2.730952056	2.319450863	0.81286509
1.039	102.0316941	2-Ketobutyric acid	C4H6O3	HMDB0000005	267.7240877	218.6912068	383.2076362	313.0622772	458.5602325	338.9232259	501.838822	310.5845612	189.5689678	210.1635781	168.1523068	275.7133633	259.4526962	132.7841068	153.2042328	240.7958175	340.2449909	165.876704	180.9098614	128.6002011	244.9893175	207.3741206	219.4305092	247.0776564	131.6822879	212.8669896	227.4442665	184.9193821	115.4193493	106.603335	130.6322638	150.5885482	171.2704244	108.4660039	135.3094345	180.7131537	292.2450973	296.4988196	118.0737272	146.3067827	160.9070947	278.5026336	148.5715691	174.2404856	172.9889332
2.91	102.0680796	Valeric acid	C5H10O2	HMDB0000892	32.95294047	25.05106534	30.85983193	57.79622297	42.5241189	22.1238924	46.0855704	33.33039608	23.92523497	22.54808894	26.10657256	43.18152341	27.66129432	24.40443457	28.88838664	32.48009919	37.82668146	16.3189399	38.94980746	26.72400856	27.19034305	27.6764915	37.77369934	33.00745441	29.26481186	34.36323695	46.57527399	28.85204691	22.13674708	29.35633271	23.79829477	26.07067248	26.62588232	20.81121373	16.98044618	23.0216858	40.35370628	35.50189102	17.33047993	22.74288826	36.25998145	54.8982281	13.08105733	25.02212777	35.27950693
1.457	104.0473441	3-Hydroxybutyric acid	C4H8O3	HMDB0000357	12776.20439	12388.04956	6277.332271	9823.66223	6376.127088	7585.594513	11007.79798	8473.745276	5113.988293	5940.430871	7482.822753	11782.91306	8536.640464	7610.489154	4818.113373	9621.949808	15694.24377	5241.912063	8654.726119	3711.993291	6542.548519	8299.676006	10415.90772	11616.92237	3492.932408	8555.135783	10706.53297	3937.241979	3619.796899	3880.054439	3492.847506	3658.542866	4313.471284	4782.813531	6373.248906	7448.714551	3955.838706	5029.88716	2163.679222	2091.955958	8420.035885	6931.703911	2088.492807	3744.784965	4525.900713
0.953	106.0266087	Glyceric acid	C3H6O4	HMDB0000139	38.31215191	53.7758728	48.67978138	14.30414565	22.46612071	22.85725575	76.03375883	16.24453574	35.00041635	75.13078786	92.6581044	32.49955235	67.58347724	47.70766882	51.41679173	96.5497933	36.43627965	106.7416567	49.38905496	111.5320093	85.95127289	45.87022325	27.06229	29.40725561	31.21628244	43.0413228	48.43108203	34.89787503	26.03705278	24.12370316	16.43753416	41.01596846	34.1416767	31.26243645	50.43408697	42.44228013	23.40940317	44.89202964	47.96378959	107.952492	20.15904068	27.82374644	42.31154473	52.71008713	26.03234122
3.708	108.0575149	p-Cresol	C7H8O	HMDB0001858	614.0212253	5.372450358	790.9494366	367.9640876	46.26974736	1343.372145	41.71242664	4.899029433	898.7373987	8.508688523	80.40871717	808.8373035	324.1227019	988.057917	116.6700873	104.356993	162.5856238	1600.532458	497.694062	692.9185125	582.8907943	520.1798663	1209.253272	527.4311453	484.7146199	550.4334323	339.1202603	927.0382448	1108.848819	1305.968854	670.875656	679.8128164	286.0513414	312.5817672	967.9039911	370.651645	77.71142813	165.5368509	514.3167433	441.5545256	19.47178228	111.8675569	388.595897	88.73556902	38.09268981
4.702	112.088815	(2E)-2-Heptenal	C7H12O	HMDB0033827	440.2105382	22.66464301	161.8803969	314.4347046	199.4070069	98.18207236	411.9577387	119.4779925	140.2718226	337.3397062	718.5467744	316.4860561	564.7078347	527.4863589	244.7372182	313.0102927	460.9829258	405.6409096	323.1922148	345.3507618	288.245395	370.8815155	162.4038898	241.1338461	231.6375232	184.5879479	1022.295207	257.0947973	425.6248777	147.9682726	148.9960939	248.1017924	621.7535592	136.7559135	204.2111839	210.6559975	176.1403391	432.6482369	204.9668995	353.153779	563.8358478	230.485692	222.4364118	385.4816086	254.4443797
1.253	113.9928639	Trifluoroacetic acid	C2HF3O2	HMDB0014118	10.46796175	4.850658053	18.72290243	52.7427966	8.302380005	563.5747278	2.96246159	8.361063457	5.354797283	19.3706686	27.39611055	928.7013846	9.599066435	12.32913407	2428.055853	27.8697963	624.9752488	758.9638978	11.02950983	13.97442263	38.15573543	26.35081157	52.62614012	12.00699252	11.9115783	3.755165842	12.81964097	7.178387431	9.658806839	5.511686146	13.00805684	20.04349794	9.84352371	14.41109165	8.179161887	20.22879677	7.49380986	8.761560694	15.48090815	14.84464192	50.86458215	15.94133028	13.48242629	30.29567684	11.50437022
5.261	114.1044651	Heptanal	C7H14O	HMDB0031475	152.6005444	72.09963075	56.54162723	109.9196953	58.99743471	46.05325625	105.8536209	45.81273976	68.30073133	84.22755819	135.6328565	79.01663142	133.1971528	180.8892001	54.96326037	81.23186268	154.043396	94.02629798	86.62596992	74.82527514	59.24638814	136.9886801	24.72774869	62.12079346	54.126168	128.9913784	352.0258205	79.58966647	111.3027541	43.9830403	64.60042899	87.04850126	287.4107268	40.1278873	110.4334454	74.04555827	53.53269395	182.9749242	72.03927671	112.4356731	331.4120736	106.0108105	76.59689256	84.99998759	92.68747947
1.54	116.0473441	Levulinic acid	C5H8O3	HMDB0000720	4133.443159	1311.312313	2979.892916	4010.434896	3770.042001	1348.664067	2791.812104	2648.994869	1674.077107	2652.344849	3134.81486	3979.723793	2819.370101	2641.416925	3131.085456	3056.929025	4326.572559	1553.111491	3672.684778	2207.584649	2920.053853	2652.854381	3546.849127	4059.708854	2188.877802	3665.346005	3351.511593	2862.722297	3059.176313	1869.951371	1463.659071	2192.853708	2381.953573	2394.497374	1810.425865	2034.448541	4922.079867	3235.77063	1405.574964	2339.073718	2920.397735	3642.409415	2358.832345	2476.417342	2750.210413
0.991	117.0425931	Acetylglycine	C4H7NO3	HMDB0000532	37.51864182	52.84936191	76.22820309	65.37417388	35.62163939	33.52062198	21.87583482	75.09884114	22.89938735	62.61790504	81.41681147	95.20979637	85.76008973	66.85145501	58.75149858	74.6080284	18.95029398	60.13179297	49.0108024	66.58498507	106.7363691	154.5216129	165.8392714	212.7520024	75.355405	67.00441902	74.22335617	39.21661142	51.1454351	37.08733363	29.49249015	40.68184748	29.37673892	42.37567761	65.09606539	48.14649322	55.07830207	30.12514337	62.70869236	64.1423794	40.65458445	34.01282498	35.99505316	38.1362015	48.98833981
2.625	117.0538265	Guanidoacetic acid	C3H7N3O2	HMDB0000128	133.500514	102.0207925	88.25199288	168.973264	114.232747	84.90532335	147.5701037	119.6667493	79.47096026	116.0323318	119.2151174	139.2774094	129.4592737	135.341056	151.8489008	123.8237237	104.0798002	75.89424209	104.6649374	117.6137265	116.0972091	114.974335	91.13114449	135.3547547	257.284548	144.0032616	194.1662182	121.7104652	112.2823525	151.530932	167.8730606	128.3395183	151.8052693	147.3783726	117.0409865	155.367514	114.9283107	126.2970365	158.7880008	141.6628676	235.0352291	168.2599286	122.1219487	160.3732692	203.7195752
1.007	117.0789786	5-Aminopentanoic acid	C5H11NO2	HMDB0003355	653.3252217	748.928065	466.9046812	695.1753458	637.0051404	395.2342378	826.5457052	618.8981163	452.5920914	463.5784818	530.939962	573.0323728	447.6546001	565.3490055	761.7718527	490.8340225	545.2744224	360.6130773	438.6281203	605.1046094	660.2880788	654.4001034	450.6181703	714.6901799	789.84366	981.6054125	863.4847637	453.971528	551.7666136	707.9879379	451.2496461	439.0311203	578.2460458	577.4574958	540.8646337	741.9293364	545.2852833	609.7374999	535.76382	520.5558248	753.5153563	705.8932642	570.0996635	730.7627777	859.4798997
1.284	118.0266087	Succinic acid	C4H6O4	HMDB0000254	248.9447181	1291.520167	798.1696573	1219.747263	578.6874747	583.2781804	324.3065131	450.8284338	264.6677838	275.8025033	275.4645172	255.1004154	211.0624341	231.7894968	353.5734745	202.8680156	240.1211218	272.9097952	160.3697601	272.1338214	253.6098208	231.1276094	111.8199367	213.2227917	346.4863135	315.7011271	274.9737317	264.4185498	277.1355051	369.0682989	419.2578393	319.3867952	389.6347658	271.6431458	302.4583771	277.7503765	277.0533881	304.7354954	439.4950583	463.6909808	630.8037079	295.8017726	286.3857016	305.6172884	256.9909597
2.75	118.0629942	2-Hydroxyvaleric acid	C5H10O3	HMDB0001863	4474.541316	8242.983533	6050.418768	4017.90883	3778.442336	2725.222471	3517.576989	4413.818911	7769.678748	1997.88681	3055.839107	6791.686825	1819.251917	5346.882973	3042.977871	3059.303115	4746.430901	1653.007405	4420.218284	2760.230463	9479.953276	2861.851358	2164.646243	2374.642244	2677.392762	7264.696282	1940.645895	5503.265804	2701.466304	2369.993934	3070.90264	1485.636579	2282.053411	2585.033166	2027.842906	4602.12207	5380.90253	4748.347357	3180.435788	4272.794863	4380.303786	5720.619783	3161.093607	1984.451369	4578.497602
0.958	120.0422587	4-Deoxyerythronic acid	C4H8O4	HMDB0000498	2134.987647	1682.737657	1692.793041	2450.60832	2104.579696	1857.441175	1643.647069	1208.485644	1293.256013	1495.358776	1744.239078	1684.149346	2235.196087	1700.432567	1311.718579	1102.386982	2792.247767	1502.697974	1268.976687	2088.507771	1930.89833	1683.039924	1740.13692	991.2146179	1612.516611	1558.075047	1988.183035	1473.952605	1176.712322	1230.181219	1845.899653	1223.144523	1261.074058	1430.126947	1353.819389	895.4214581	1971.39197	1646.807912	1279.980918	1479.309702	761.8842786	1180.8433	1410.778124	1614.715358	1469.752867
3.007	122.0367794	Benzoic acid	C7H6O2	HMDB0001870	71.37398876	96.67051163	60.01178245	369.6628157	104.2340627	60.25867165	213.9762881	86.45488487	58.75399724	481.6410898	191.8791584	126.0903491	92.92719651	112.0951204	190.0555693	143.6721481	214.4464774	123.5808265	77.26666964	72.55417259	66.44936619	224.6884469	292.3097471	86.69445485	162.7436577	143.2775091	176.7134003	72.43731872	121.7910141	69.68859225	125.8925168	113.5772403	264.7917309	146.1929213	147.4843503	96.83364065	377.917644	128.7878875	142.3533187	197.6375722	54.63972361	160.4466643	301.3382953	220.7432	537.317905
3.593	124.0524295	Guaiacol	C7H8O2	HMDB0001398	14.12900866	7.834053529	9.715205547	5.347610827	1.801487437	16.12904857	7.974370734	2.585975219	27.55553994	2.877054915	4.247025941	9.337249135	6.301376252	11.72493273	24.47694266	5.320792286	20.83619729	8.889458093	7.254311702	55.85485284	7.417032107	4.45710137	56.15832434	12.76424554	10.69279578	11.54999823	17.45794982	21.90610473	24.54612501	10.60120101	20.40047503	24.69178961	3.715196855	5.554490379	5.687798849	7.611222134	3.538963702	3.033801934	38.50752434	7.059999152	2.177256511	16.94180791	12.40223632	3.499148182	1.366758587
0.938	125.0146638	Taurine	C2H7NO3S	HMDB0000251	319.7027548	263.334429	220.2761329	95.28716473	118.9700417	107.2718669	122.2757315	166.520998	455.9507042	361.0402876	360.9860618	346.4746987	361.9209394	190.6414623	375.7237008	234.0829737	137.3044399	156.9248041	346.5045418	208.8371788	232.0350368	528.214782	502.3511369	163.148083	192.9757419	162.4337848	287.2294894	590.5147528	295.3353117	768.1048151	725.4115747	610.0893225	847.062003	560.2467188	438.309411	669.8167149	244.131129	185.9508097	517.984289	262.7401264	474.5628269	613.1891162	587.9613385	281.7417824	369.2436541
1.348	126.0429274	Imidazoleacetic acid	C5H6N2O2	HMDB0002024	34.28593755	4.797647517	9.050244567	62.33949014	11.70809173	6.990493439	13.47959156	7.41755766	6.686523464	11.97070675	8.871910823	7.896127264	7.461113707	5.077423915	14.34038403	41.4159935	58.92957357	7.198612942	8.233233305	4.245659254	4.956131106	6.139385033	4.968666149	14.49979763	4.993889	10.41716334	5.877539836	8.472278102	4.996664612	7.206658721	9.470822458	10.77828222	7.163821115	5.170744934	5.05217764	5.466590995	10.72616811	4.800316805	6.795312562	4.597965247	42.87332646	6.194667396	15.27569006	22.08149802	6.746726277
1.241	129.0425931	Pyroglutamic acid	C5H7NO3	HMDB0000267	6.123413982	5.575168316	13.68944547	16.27084996	12.69781136	7.750293884	16.05658687	9.925340149	8.562664809	25.46183771	23.0516395	22.98536819	22.80731791	15.11859859	10.61740362	17.50865615	16.24179093	11.41635665	37.00745419	10.68888593	13.54942423	25.0824412	20.32044592	10.92454793	10.40587613	14.00905026	30.65545277	12.95593089	18.86589605	6.101188352	16.7684345	8.952768256	10.07631133	14.33572017	14.28123684	16.86057502	13.27200626	40.85046232	8.425980771	12.7481651	13.27147676	23.76451395	15.06895494	10.53425094	17.34750386
1.804	130.0266087	Citraconic acid	C5H6O4	HMDB0000634	27.27009779	18.79524578	32.8468832	29.77071781	17.16910914	12.23026201	26.45353803	37.03631639	33.85262687	53.28119084	14.65936867	27.92121047	26.73206836	18.15646261	19.08797969	14.13709338	45.8778076	12.81739868	33.29135583	56.20823664	31.14406681	20.81891005	38.51191808	21.49514931	27.11060003	54.3755576	31.63758296	23.40331398	58.08184566	19.86682935	23.50337477	29.41402879	21.15601037	24.26796326	54.8013838	32.47992639	101.7814977	82.02841494	31.3178122	18.10521372	75.80769666	50.83800582	57.00021047	9.359499242	10.65993697
2.911	130.0629942	Ketoleucine	C6H10O3	HMDB0000695	16565.99998	12201.14175	12384.46518	23697.10025	18332.10109	9704.730215	19298.6024	14555.29095	10393.65433	9886.60316	12333.58853	19024.41781	12486.04781	10847.50491	13567.85697	14072.41724	16002.86085	8591.221504	18353.49946	11349.34014	12582.57703	14112.56395	15602.9065	15863.06781	14025.85615	17023.16166	20010.32496	12478.12475	11503.7103	12792.90921	10397.65317	12286.43382	12567.15983	10848.16714	7787.975209	11517.71626	18105.73685	14079.63776	9260.931598	10540.86582	15440.98628	21749.7202	7946.045039	12888.25771	15961.12999
1.144	131.0582432	5-Aminolevulinic acid	C5H9NO3	HMDB0001149	134.4402415	78.50310958	155.8840743	106.9240277	97.8397806	100.6957384	169.9108722	113.7273991	128.8820771	172.6106522	168.0663356	156.8455277	135.4658236	128.1550311	155.6210716	111.3267011	113.9683172	134.1347635	103.7615214	142.2039848	211.3249064	149.9758383	178.8982849	115.3228349	116.3699011	177.4048106	10.76816678	156.2443508	151.5636766	134.3883526	120.9654314	8.310196788	113.5947112	175.0038368	130.2936944	144.9975559	131.0140765	140.8250856	195.3596192	217.5608117	212.9607066	138.1045006	149.4996677	138.7744794	156.902746
1.293	131.0946287	Beta-Leucine	C6H13NO2	HMDB0003640	9740.602299	10460.70708	7216.501551	16877.47099	10862.11838	6541.380285	12059.07392	9401.445144	8452.23309	7169.425671	7769.346434	7406.015971	7303.707295	8645.05349	11572.16559	8053.85901	7342.27827	5477.831446	6670.82507	9364.926657	8964.453672	10374.81997	6566.936174	9945.012433	14142.02247	15179.47719	14257.32252	7724.970688	7491.768456	11672.23263	9722.998549	7554.955033	9566.095408	9270.696239	8987.709493	12166.11414	8788.635513	9579.159524	9291.611453	9387.040015	18206.04121	12245.8966	8996.361968	9660.464736	14361.0597
1.62	132.0422587	Methylsuccinic acid	C5H8O4	HMDB0001844	83.3147571	29.97253822	29.05614548	209.7980435	42.59891443	35.79710642	358.3206072	52.3586794	33.43678693	339.4779841	281.1558794	187.1291189	64.25729765	6.092018273	28.11336888	38.77801046	75.2926144	24.57736769	85.19397907	123.2056422	30.87249089	69.03283084	45.9465406	73.45489817	74.09996112	44.56229657	107.6950902	104.4207707	176.6962059	50.29359372	65.30151164	29.98878224	38.87023617	93.93590268	29.29326473	53.43388885	22.78617291	51.6111901	43.03995352	84.91804616	99.76812217	67.23506891	42.32567429	38.08036936	42.90606804
3.512	132.0786443	D-Leucic acid	C6H12O3	HMDB0000624	608.2410605	1398.048615	914.0566373	806.3659774	732.9186315	547.2246742	764.7236515	739.6837308	1268.316268	458.0001007	1200.361818	1210.580469	537.1733308	733.6830905	717.5873954	763.1933541	977.4983846	386.0517779	805.0028474	613.1014348	1325.53569	966.3089761	456.986208	432.4432628	535.4200216	1338.706524	728.5110234	698.7756625	539.8217006	539.2579104	570.248723	455.693794	477.4715646	667.6214569	488.5786942	731.8563877	801.8829359	870.5578645	651.6340424	668.1828312	1147.7718	1108.575407	495.8230797	450.234988	817.8921149
0.865	132.0898776	Ornithine	C5H12N2O2	HMDB0000214	98.80462399	112.2131872	104.2852434	92.91211279	78.70313301	51.77785015	127.7996148	105.0197596	107.4522805	150.1383367	76.9577671	81.40578925	78.29906231	118.9776772	128.2675204	77.54988553	84.20633651	74.16566962	84.23346456	132.0585868	76.17745886	114.6806302	79.37814808	132.2113891	166.8890175	144.4427453	215.2415258	188.978827	122.1902543	164.8773652	120.9697858	90.99305411	156.6068676	144.8318822	140.3244733	199.8888409	152.1264875	165.9822226	269.3402398	196.0515077	187.2871497	195.5712447	241.4655662	179.2343995	186.5870028
1.137	133.0375077	L-Aspartic acid	C4H7NO4	HMDB0000191	135.5441002	152.1336533	95.18428099	49.93371301	39.21822968	41.03597314	88.47072237	58.1127611	189.5620162	198.365886	121.1053792	94.46357658	71.04766574	104.3696545	197.2256347	127.1870912	117.8381713	67.72860826	98.41434147	122.1853607	138.878384	64.1466159	79.65035177	77.77760832	123.9668152	92.53603564	122.399047	113.3937147	100.4422297	167.4026537	176.9107089	189.7505452	274.3914482	120.3323479	148.2659578	172.1743843	191.3113801	158.573329	267.8795371	181.7387963	167.3814436	191.3479147	106.7241404	250.285957	260.0077713
3.207	133.0527639	5-Hydroxyindole	C8H7NO	HMDB0059805	2802.837877	733.4899383	3958.673879	5821.106855	2488.155455	1776.286139	557.2650322	1024.99106	5619.989125	3221.834101	2631.485183	2748.435928	4290.43595	3192.918302	1128.02877	1916.603686	2184.606189	3992.448412	1516.247929	2403.701092	1779.296624	2586.680303	2251.300327	1521.567768	3039.690733	4295.757318	9004.523531	5318.633264	1463.928791	2579.788369	7156.601584	3582.712794	2265.443499	2984.918679	3743.077451	933.1902955	2351.893657	2896.807691	2231.985371	2248.216504	466.6401173	2140.522305	12564.45555	2559.431105	549.359752
2.803	134.0215233	L-Malic acid	C4H6O5	HMDB0000156	8.656861004	8.536414792	10.4035215	12.51026305	13.25169969	20.43160839	14.35118326	16.40498778	8.661985575	14.32737194	15.48412757	7.940583645	13.71966325	7.690815345	17.49582663	12.37810944	15.44375027	13.26357558	14.17130805	8.583031419	10.67428797	12.01121105	14.68221934	15.26088935	7.917386033	12.19565082	5.490954898	14.92774485	11.79648414	15.86296985	14.65780829	16.09471494	12.86842378	19.739515	16.59175249	10.1588596	21.00850324	11.53979624	13.67793201	7.924380712	18.720184	17.33914415	15.15818111	17.43366804	6.694213974
1.235	136.0371734	Threonic acid	C4H8O5	HMDB0000943	218.6292162	956.3121533	631.3987582	529.3428427	241.2835909	145.0745284	146.5392329	131.3835749	862.0364953	387.2465305	403.6197232	395.6567754	458.520238	840.1179693	565.1272995	397.6712378	639.3153946	135.5107043	347.5407111	421.7569088	442.1924487	322.614961	524.9714287	471.6614187	423.9120119	452.9772309	381.1944169	248.7349187	221.6659844	305.4415812	683.7857888	439.0116066	603.9563961	443.7156777	554.4869822	493.1997853	655.4561188	868.5367935	415.0516813	557.179286	856.2140292	472.1226609	899.3576995	442.2006098	462.5230654
3.897	138.0316941	Salicylic acid	C7H6O3	HMDB0001895	72.6449854	71.97499168	4911.491588	361.8055056	65.21219152	3927.718031	147.8440242	99.92704908	765.0353712	1950.110682	3385.966855	53.17719016	785.7571371	9825.433573	36.1082887	141.222407	202.7042258	71.9119848	69.32259628	83.99352183	65.09617468	13730.88571	3532.094082	118.1538069	223.8462831	111.8589927	362.3197805	277.9338455	332.2935775	284.8482493	241.6543688	76.69864948	128.5285798	85.85850366	155.4974569	83.0912339	37.01471329	100.5010889	68.2905932	132.4865201	318.4477295	424.0246315	185.3015471	55.82890632	36.65562832
6.794	142.1357652	Nonanal�	C9H18O	HMDB0059835	259.271432	225.6083579	87.52493009	476.5759433	102.5617461	136.9471067	423.5464149	156.7553624	228.1227655	206.6495215	404.3373261	236.6044008	560.213437	377.4396496	116.0132891	166.1988181	385.5815188	207.7322623	199.2122166	130.3881803	74.97354793	246.6026454	132.917483	367.4519941	613.5647817	244.1801724	1152.254187	229.1021104	147.5185095	186.7490464	269.9572107	198.0833131	301.1363994	161.6778501	224.6897154	305.1615093	113.1542233	707.412841	187.2318868	243.5042131	322.4190958	243.2648459	167.3883027	155.1561791	170.2058636
1.286	143.0582432	5-ethyl-5-methyl-2,4-oxazolidinedione	C6H9NO3	HMDB0061082	24.9329272	16.52177765	24.30303481	81.87361753	19.08441071	24.40854479	26.0938469	17.41203771	16.55480788	63.19681513	47.6927802	31.91844021	45.34083533	38.31497985	28.65917164	33.48741812	29.75717927	28.10317886	49.96375993	25.91112572	29.4895686	36.29161244	27.86707862	29.27204224	20.220077	34.2576133	48.71395035	30.22774898	28.17447266	17.22610248	20.98816063	18.26084062	26.35252413	32.14478098	28.43435973	31.30900487	37.83386724	79.01334344	36.06050559	32.34371186	47.39278977	37.4383927	27.33733178	20.96823935	38.9520112
3.14	144.0786443	4-Hydroxycyclohexylcarboxylic acid	C7H12O3	HMDB0001988	14.61828315	43.95908434	36.78125679	92.86400112	25.49118298	39.13470983	7.577973804	33.71052956	15.39970631	76.30158921	17.10846814	15.87870482	12.17782689	5.20562105	7.447398596	31.80970553	8.393117083	11.31345366	15.88565994	44.58044477	25.56639416	39.34529451	26.76844225	34.06272728	18.52929554	18.52522273	43.4945777	53.85425635	38.56063732	21.52783497	59.3632782	27.76664861	35.36482836	14.79750672	19.73777335	23.78883673	9.187081565	11.3590847	21.66186968	63.46215751	65.10936196	16.68925832	12.42185734	10.48225931	9.642210788
6.448	144.1150298	2-Ethylhexanoic acid	C8H16O2	HMDB0031230	22.97629621	10.71565891	18.82305622	23.68525979	24.70194075	12.90044653	67.02178317	55.38144088	10.78584641	24.73256239	17.25006953	10.83617215	25.12890282	28.08854196	21.60460179	18.62540653	45.5049926	13.57162548	14.82902055	17.48614329	22.05169869	836.746234	1604.03155	31.71315624	72.06338083	34.192306	16.25765429	13.53067845	71.70307904	18.07232247	16.78829744	16.7238549	30.83080138	22.16166492	19.38057082	22.71536252	24.53425039	23.85627959	29.83912879	31.18407748	25.67550794	12.92262135	10.24007658	23.53160747	24.06774552
1.405	145.0738932	4-Acetamidobutanoic acid	C6H11NO3	HMDB0003681	23.43956676	13.11313605	27.1966999	74.53104094	17.10936023	25.68347024	22.42120869	14.03957918	27.7574567	55.23948096	42.46184239	14.52788579	28.60893596	15.93386778	27.17669411	18.22925883	21.28265436	58.12335685	42.40601249	24.55046376	32.15569451	21.08754791	37.91654232	9.140179904	11.56797154	18.62298269	35.25584041	35.91616375	22.39220239	17.69960984	15.40010002	15.07254678	15.34373365	12.93901387	17.4332649	18.94932772	14.25259861	34.18515039	30.72182664	35.00705109	40.34962996	27.09657667	19.62373392	28.87475851	16.57829371
2.535	145.1102787	4-Trimethylammoniobutanoic acid	C7H15NO2	HMDB0001161	21.93512145	20.91498919	24.13477848	51.55167886	17.23048535	30.65280975	13.70423939	10.25000206	43.37962694	72.98614591	57.66747891	29.85348728	27.72373852	21.32048873	26.24712901	19.15148108	27.84208786	24.63851424	25.36802418	36.91628069	18.16951375	21.25001274	11.76524907	27.03136521	10.35781988	17.109422	61.24563856	17.59866035	34.33413883	16.28910796	22.08565086	18.63648326	17.78840043	15.51039335	19.15469323	11.95682857	19.45976555	35.37172923	40.17451852	23.72799203	71.74529547	29.28779202	18.08682872	23.11421844	19.65374748
0.996	146.0215233	Oxoglutaric acid	C5H6O5	HMDB0000208	156.5729392	147.8194997	705.3180471	41.5422991	713.4571449	68.50650464	251.8939117	115.8390302	74.88222042	95.21491664	109.3011949	268.9222561	155.7162699	43.59182741	83.58741721	186.0458079	131.3099225	124.2985826	91.75548612	44.43048037	117.4266737	86.88931656	142.667226	74.48487065	46.44494082	180.5967399	82.03853755	70.60829353	36.15909365	47.18137304	10.34608525	24.96169636	89.6723269	46.72878122	36.45294486	156.9792977	103.5866216	142.1485054	23.47555913	61.44624034	41.66223487	133.7575716	75.58893859	91.05752908	69.24211185
2.724	146.0579088	Adipic acid	C6H10O4	HMDB0000448	40.54140281	46.1376307	73.22834703	84.36181014	64.96776241	71.35937987	71.67858717	72.79470378	46.02902215	77.00686827	129.2113798	76.44594995	113.908752	174.566098	96.26699525	88.63424126	85.04846474	117.3909624	73.91787031	130.3801053	147.7879611	54.22566264	145.9931789	79.75321996	188.6139503	83.94103959	52.04666085	115.0962973	81.66375539	88.77909566	56.48111712	67.6132845	111.3601366	172.5487107	98.7414189	70.3936747	73.34177607	67.61987879	76.12548748	56.57533686	77.72100887	52.62197341	78.91860128	56.97100465	82.67553809
0.939	146.0691422	D-Glutamine	C5H10N2O3	HMDB0003423	640.2149831	212.2871565	335.0363083	377.3807152	586.3950917	472.5973705	183.0978782	805.1668879	619.0516579	1153.137982	977.6477889	904.0020896	1045.199206	1041.479086	1478.075407	912.4959371	468.1267029	749.3758478	1044.903297	1074.815387	936.6948538	923.5872519	497.2488341	955.5097428	1635.355946	838.9412406	1118.117305	1186.48194	731.9385951	1337.820936	979.608715	747.4499266	935.2993537	1143.840269	790.1120585	1044.52896	1246.039728	911.2149975	1296.101714	1222.493886	659.1944633	1095.680615	1052.186529	855.7347483	1255.447496
0.833	146.1055277	L-Lysine	C6H14N2O2	HMDB0000182	258.1005201	206.473626	144.2167632	198.7516808	139.9064489	180.1002307	242.7061642	219.9094318	136.4635407	198.2078379	174.4605248	163.7236887	155.835521	155.6034276	208.2275059	187.5623911	185.5834019	144.6729845	171.9662738	166.6589643	221.4963527	212.6476381	166.0591297	242.34375	348.67454	266.2598274	317.5397303	158.8831779	158.1635089	227.8735013	169.2049779	165.6546917	233.6011835	200.5591048	146.5171056	247.7385269	139.441203	163.4106227	266.8569644	146.7592524	238.2822699	186.8863284	132.7694943	171.740272	241.8456072
1.778	148.0524295	Cinnamic acid	C9H8O2	HMDB0000567	229.7524631	306.1902353	357.0598066	274.440658	193.6419668	189.7600049	255.4883329	202.6784557	299.4079062	253.8696931	262.7722797	204.9688006	242.0488199	230.692529	319.5659586	264.6189858	247.7729093	156.0023706	184.9975161	215.4089196	309.8367173	291.0935281	193.5619875	277.5986777	316.3479886	310.9154099	337.1269279	239.288738	229.4764387	278.4932632	366.4768007	252.000026	326.7168656	276.608695	265.6455604	348.6036531	307.6584059	287.3482507	416.1088049	271.042463	473.1629471	394.5568712	330.8106146	327.3542491	436.3295846
1.69	148.0735589	Mevalonic acid	C6H12O4	HMDB0000227	27.78091191	25.68511682	34.51870836	2.095507022	23.83110316	28.71888172	29.05988202	17.19112999	32.06165421	19.70235136	23.2821126	16.16053598	27.74948201	14.2859878	23.88514116	2.125911284	15.0708535	26.77898883	9.609962066	23.22147005	50.44245954	16.83162143	18.65974791	11.63964845	27.12055619	27.24880086	25.04607221	19.68068829	12.83338511	13.23347574	18.7037977	23.05560566	15.62468207	17.83414521	18.33962879	36.60565913	19.00618478	31.62131789	23.13469315	21.09618828	54.40262741	17.92391345	23.60030728	15.40876693	30.0007718
5.043	150.0680796	Hydrocinnamic acid	C9H10O2	HMDB0000764	353.1725437	12.65583189	136.3887179	128.6991604	48.45698476	106.044767	19.29136978	10.27687141	177.4262294	9.608882724	81.6732075	72.589126	293.8302947	216.6317598	25.46706698	43.27639236	14.05986587	120.3866264	126.4373904	178.4398042	256.3658166	128.0230938	191.4134563	337.6415091	467.0785758	116.4240016	399.073938	441.6151365	133.4706512	267.6314196	932.1059753	358.8882793	9.918918367	295.861045	218.4448695	68.24492495	66.6140127	143.3682079	120.0882004	46.83759391	34.34943987	134.1123076	864.6828604	290.1560769	74.53075311
1.334	151.0633285	Paracetamol	C8H9NO2	HMDB0001859	6.784337047	11.46028139	132.2069799	137.5253576	9.030203661	7.351801563	27.09092841	7.152573813	1.663753488	10.91100137	7.931955535	12.71378236	25.73810421	5.54671437	5.116339585	52.5673233	6.923930617	28.01069455	5.996015948	3.490677762	22.92113285	7.839724879	5.760171871	25.3255581	9.559041139	9.142195183	4.82836626	4.295110876	6.352849243	7.823045382	15.57611569	9.317818106	37.63885033	8.403607644	7.993819627	12.58007293	5.967658931	9.951768293	3.819235417	9.154043014	9.722625331	3.223942167	5.990289047	10.46925344	14.5603161
1.25	152.0334254	Xanthine	C5H4N4O2	HMDB0000292	128.3727286	348.6700264	214.9279959	391.3454083	438.8750547	170.5447539	98.77987426	182.989984	258.4672573	127.7379809	121.2630183	172.0197739	158.7821499	190.6495928	248.2408764	292.336022	326.8093601	11046.90807	216.0112789	226.2895764	206.0845295	205.797031	180.1194016	244.0535904	135.5506652	217.5862471	181.4008235	171.9565386	115.7908299	320.6442062	368.5006987	288.7628122	325.0017521	248.4490177	180.1849729	182.2479587	239.7606221	282.4622439	312.5639268	252.3899539	949.6747814	250.2333364	166.386055	328.6593717	329.9000182
3.192	152.0473441	3-Cresotinic acid	C8H8O3	HMDB0002390	56.91321927	11.5090343	42.29994631	167.5464835	25.17972361	42.16368655	50.53286419	15.83563182	83.92374288	217.6476215	63.63055373	156.0677834	55.8764857	49.48204051	55.44769616	21.94254347	60.64308877	75.88607305	138.1484611	30.50149013	61.98088793	34.80448677	75.7535373	21.7166028	95.25887128	69.55782299	177.154059	49.37538751	74.01092729	37.32562671	17.70325905	36.03776475	33.13730669	35.22474263	35.94704221	34.57787587	41.94786769	66.11063335	35.29716075	71.08272723	40.97449957	32.6365673	18.47979967	38.74013869	45.38268149
1.327	152.0585775	N1-Methyl-4-pyridone-3-carboxamide	C7H8N2O2	HMDB0004194	13.19657149	27.07287936	22.54926413	36.14187975	17.52709188	16.81132849	29.84538788	16.89057146	6.099162241	15.34436118	13.34992967	11.45343415	41.13101743	11.60144886	10.17634872	6.660267567	11.20903462	50.6627494	9.021663652	7.977105991	26.36792676	15.69268083	11.56420398	19.45909973	12.13870122	19.56794823	9.776582412	4.793887208	12.59979458	16.35205226	27.64970335	12.23706509	12.73669319	10.77092499	13.53301979	22.71224892	11.32397657	14.26787229	9.219126617	18.55321103	27.99810974	6.012577842	12.40957686	17.35219216	15.13523112
3.419	154.0266087	Gentisic acid	C7H6O4	HMDB0000152	55.75067651	82.86830685	418.646041	347.4089543	177.8179797	135.4827958	155.5587023	142.3775304	191.8981672	393.4807478	541.7398155	165.2519659	160.9432688	243.6664984	105.8617636	463.1180966	135.5012978	377.0542972	137.477022	247.2090083	486.6319984	92.10083361	495.2925185	146.1344796	93.14782227	132.2250234	98.20870867	68.62281712	175.4038254	146.9707824	136.0449072	183.2547709	143.3199582	73.42196891	76.0814098	132.2663114	82.85122845	92.3601172	396.1661772	246.3768935	341.5202593	363.9751832	284.0650095	266.5752124	57.24574376
7.252	155.0694765	L-Histidine	C6H9N3O2	HMDB0000177	72.79524271	70.24891557	100.6444099	162.338783	81.6105171	45.71679937	87.3109697	74.11680857	56.38986207	148.8521548	78.44026104	93.39018903	104.1780051	47.98619037	105.5862404	86.06279937	71.23207243	55.7423872	103.5165815	74.9512409	95.30942242	109.8457407	115.8232201	100.0632552	79.94482479	97.72065504	97.52799896	72.60048048	131.6666937	78.06372441	101.0805876	101.7158596	103.8346928	100.3341407	128.8408371	87.18959126	120.1927612	93.70941564	81.37675879	137.7643393	77.25908351	103.9369526	68.84205762	70.49387895	104.9194059
0.943	156.0171066	Orotic acid	C5H4N2O4	HMDB0000226	33570.34517	38267.59785	23639.20117	22805.44666	34908.52506	31112.09779	61891.08058	34724.15759	19125.73904	28189.5769	27182.11323	25390.246	26255.60263	28288.08023	22804.46449	37097.86673	56459.17209	21535.44867	24700.51822	29216.31178	25486.0851	34331.12179	18297.04953	36931.80793	32381.24224	26582.96155	31597.45563	25303.57902	19903.98214	18989.30826	19774.25412	22463.28518	24613.33934	25839.98603	21443.28928	25482.43179	30723.34897	28386.20667	21671.868	28156.21647	17968.09861	24037.87193	22493.13966	25368.12116	27794.15175
2.907	158.0579088	Succinylacetone	C7H10O4	HMDB0000635	99.25615645	1.12389365	2.759054948	2.171410648	1.635736952	2.070574036	1.740671297	1.305778273	1.715193948	17.09963349	16.89921114	2.396254536	55.28239077	1.018702655	9.30295807	18.70735446	1.465754238	13.83979966	3.0931126	0.989696737	1.153381463	1.991984272	1.287181676	4.198386147	1.203211678	1.894553958	10.47628838	26.19728494	2.491874957	1.222755347	20.38020571	2.893470646	25.44884597	17.57930312	0.70041269	5.636322786	1.678586645	1.309693472	0.92962822	15.37832798	5.573934248	3.804937348	31.69258759	33.66297218	1.597141325
2.949	159.0895433	3-Dehydrocarnitine	C7H13NO3	HMDB0012154	19.91417113	18.32450051	58.73638943	49.99127823	25.37883455	35.89572164	30.36747752	21.92242662	25.85987347	35.83398109	34.85728612	21.68963957	24.22608563	27.93018195	26.43833626	20.44054172	21.11047526	32.76203037	18.03369	22.52587955	43.32837249	49.33751002	79.77210095	27.56690567	39.20194065	28.50270804	24.52283653	22.21348172	33.33833463	18.2640122	20.8039606	18.19119678	14.90022298	24.29977642	73.29254501	28.76239261	22.66623803	20.61210954	30.67386762	29.80149304	32.72076731	18.65966686	36.64091999	22.41166961	16.50728871
3.245	160.0735589	3-Methyladipic acid	C7H12O4	HMDB0000555	41.71817154	55.67186307	82.62888306	129.7420147	54.34144078	41.40803358	125.1105092	51.70647264	44.91084478	63.57078611	62.38011933	49.03450372	102.7434287	44.00829186	92.71920838	67.59447386	43.32178094	85.1111889	50.01838224	41.58939198	56.62213912	46.17644668	43.38404284	84.03778507	70.01111394	66.02266087	58.50819342	80.32277673	88.05181573	38.43944206	54.0540627	41.20606075	59.42356895	54.33354797	51.07723328	60.66443475	32.27145859	72.71390925	66.36955458	39.67536194	94.20086424	52.72146286	55.36929228	67.1206493	58.30299133
4.805	160.1099444	3-Hydroxyvalproic acid	C8H16O3	HMDB0013899	306.3901955	153.7824408	153.0695701	342.6106151	132.6489045	210.7970152	293.3723959	190.026687	157.2871166	159.9668528	1381.475154	783.6719728	1146.829326	406.2643689	462.9065517	776.1246183	612.4573258	207.6910856	350.7419173	175.2471737	514.9589907	601.5437842	210.9217187	175.4282581	84.19098266	99.31030839	195.9143251	125.0444554	89.84236984	96.13188463	70.85413193	119.8796114	97.2854614	120.4890181	94.35308318	76.97651299	54.9838008	101.0453848	64.98397438	79.59303327	112.9368803	110.2334322	60.94127641	111.474302	111.1889641
1.228	161.0688078	Aminoadipic acid	C6H11NO4	HMDB0000510	63.33621973	45.610949	43.6519838	117.2192158	36.33984527	39.79880037	48.1971557	34.53698217	37.79355649	59.80791854	47.28976778	37.42411924	67.91918851	69.78446396	67.30224725	48.3803267	36.42899791	54.10300862	43.09522792	40.21307863	44.25737168	44.05344239	34.96983739	61.24438789	45.625781	45.46736455	68.01661559	53.67987245	30.92592311	40.58715761	30.20395861	29.47129291	54.00435858	47.79096199	40.13013427	53.09961379	42.45952491	55.98193462	59.63624968	59.27139727	71.43463087	43.23787482	45.27143229	35.02677736	53.72107747
4.908	162.0292494	para-Trifluoromethylphenol	C7H5F3O	HMDB0014023	0.400636358	0.315904941	0.3383768	0.31911244	0.478777355	0.332271588	0.35445003	0.38512893	0.360463866	0.450431779	0.479664549	0.362572034	0.438275901	0.417051363	0.595647162	0.423769236	0.337615426	0.327963777	979.1883131	0.517755394	0.486181476	0.413117483	0.296094732	0.468667652	0.535671667	0.437310254	0.394150032	0.408220648	0.481592202	0.420855722	0.484501566	0.455747233	0.439484379	0.446422425	0.460902584	0.427494904	0.450592946	0.471550299	0.588744626	0.697257667	0.437621496	0.505916171	0.482504004	0.429677363	0.499885486
0.933	162.0528234	3-Hydroxymethylglutaric acid	C6H10O5	HMDB0000355	647.0248615	943.370651	529.280721	1364.106678	518.6359526	946.2269534	2560.658557	634.0844776	350.1170747	619.3536408	503.1334579	362.8239983	807.9664963	510.6280003	390.527037	764.74756	1640.353662	342.0843126	386.5604378	459.4935722	315.2710465	772.4749619	401.4469053	552.9404775	401.6094811	450.1581806	589.8266663	488.0826745	313.1622166	238.3071706	439.047579	385.4134003	347.9198656	383.7827399	410.6832975	459.6509275	375.1762424	423.9982732	316.020063	346.8381576	542.2531436	334.0138536	307.2011031	411.7996546	405.7517204
2.807	163.0633285	3-Methyldioxyindole	C9H9NO2	HMDB0004186	36671.59523	30016.75678	27717.91217	53273.95106	34843.04766	27954.2075	24851.62885	41450.79179	25161.73676	47739.15232	32955.92008	38382.0596	37559.87501	35547.79212	50960.1666	43960.48123	36023.24103	30807.88597	36104.7387	36051.56275	36542.15033	32274.51298	51690.38564	41479.72452	38799.21241	33806.57889	24701.92863	35116.62119	37862.28904	36953.92802	44795.61769	53304.01988	40319.97776	63071.83253	45437.87627	37834.83197	47220.06813	39379.48041	41096.0728	34376.64173	69749.04283	34102.21154	62989.36547	53960.46472	47759.39307
3.26	164.0473441	Phenylpyruvic acid	C9H8O3	HMDB0000205	36.07544069	4.495937433	20.95693838	25.08327453	23.37201054	3.937482871	47.00893536	9.683920031	16.60113492	23.97498215	35.41231903	46.18192912	46.81691608	36.83070976	37.90114275	39.01796664	43.0782295	20.38987424	33.60169581	18.20115734	67.00803494	30.22920852	39.37762818	29.21580419	32.03003297	29.86056005	37.06541461	22.98698675	19.22289922	14.94177467	16.02476895	13.78132878	30.70194495	22.1473451	10.30954708	38.46703712	60.01115202	45.60335152	24.37638645	20.10197291	22.78552254	42.97279763	41.11639526	30.01778836	48.16977644
6.611	164.0837296	4-Isopropylbenzoic acid	C10H12O2	HMDB0035268	1.541484947	2.856778238	4.549308989	39.59157706	734.7286694	464.8319554	703.5047889	940.3771354	4.483454801	2.539265817	5.766796561	2.477505134	3.197722737	2.122795399	4.36604289	12.86626413	7.202775528	1.626831155	6.060930781	3.363836575	2.905386725	5.638557115	7.14227013	4.07163348	4.549996789	2.227380401	9.305035206	2.702645562	2.430098869	2.84165092	3.624608412	2.86789372	2.213910998	2.631956803	2.441235517	3.011995048	4.396276738	13.67652373	4.027262474	3.767054049	3.704972564	3.66837947	23.19278839	3.467709836	3.241004769
1.778	165.0789786	L-Phenylalanine	C9H11NO2	HMDB0000159	8618.594289	10995.11551	12563.59017	9798.770012	7320.65641	6730.628122	8956.579392	7358.794571	10620.08884	9372.12899	9310.083017	7497.972171	8894.675085	8092.088429	11888.14186	9603.22982	8848.1307	5874.581191	6784.876013	7768.397501	11129.45036	10955.56281	7382.977598	9888.250218	11485.02932	11305.87411	12654.33609	8599.675888	8299.252524	9938.782327	12908.70243	9098.660549	11463.00897	10272.20531	9777.603633	12150.30215	10895.55104	10326.93832	15177.81774	9148.524101	16828.6328	13989.06969	12049.90284	12315.07175	15540.02407
1.613	166.0490755	7-Methylxanthine	C6H6N4O2	HMDB0001991	31.21641691	70.91428518	22.72205038	132.0513496	80.13733941	16.48193972	50.74706544	4.402498335	175.7033813	120.5497669	37.36918325	116.1123681	177.4840738	424.8687431	95.36355674	42.77433903	149.8102465	15.25780251	76.03244542	52.07790556	124.11751	107.0775037	172.0788649	3.725769227	93.90002532	96.49738628	88.14642953	47.99967875	71.96832692	84.44396456	145.2136313	170.2067643	223.029005	167.6038335	328.3589505	228.3481766	327.9204153	274.9564096	65.61768053	163.9563381	13.08113944	71.77615057	594.8921329	150.8596618	17.45852958
3.74	166.0629942	3-Phenyllactic acid	C9H10O3	HMDB0000748	176.2253534	179.9590573	312.32528	762.8084329	216.6027438	201.5659975	547.7837759	204.6176985	492.6013483	886.9655698	789.0925072	433.5130467	199.0748307	173.4176541	331.72057	408.1529413	662.5889069	365.2999738	194.3631019	135.1027832	466.8524932	630.4964606	240.7133357	210.8918529	353.4379486	564.6813141	1480.833977	282.6200049	169.2378751	197.861124	236.0080486	176.6817813	658.6418845	273.6784712	263.6609543	249.7059832	664.6102893	464.495009	544.806157	340.9747304	474.7015952	518.3534236	779.8801821	26.19800337	394.7610755
5.219	166.0629942	4-Methoxyphenylacetic acid	C9H10O3	HMDB0002072	13.02482399	14.11670408	22.70760687	13.05586135	2.053188162	3.211884946	4.793209837	22.60481614	8.929156309	7.389208298	3.8932003	6.065995635	7.035483141	5.906755795	13.07942347	18.70188618	42.62292188	16.63348362	2.289391744	3.462758395	3.378797003	2.643482498	6.372573528	11.0205786	22.62902633	3.428083773	8.413876816	35.95902234	21.56132047	13.28361686	13.41574016	101.7231504	4.892114315	16.66883708	7.438887163	14.62038828	23.05294161	38.52352385	12.46844278	54.14052906	83.14690158	32.60472516	14.26825736	5.230393789	120.3178041
6.571	166.0993797	Perillic acid	C10H14O2	HMDB0004586	191.4342399	147.0152741	105.0198856	68.48725824	112.5208836	96.43098464	120.0399358	197.5748645	116.8828514	431.4563767	268.5472506	46.37267524	403.1586867	242.2626333	201.0977873	133.8169637	108.3514231	83.69828556	286.5359977	97.52053797	57.18814514	392.2671033	85.38359626	495.9143165	47.7419462	158.3565242	326.0484672	240.4825085	75.11032347	353.3788251	56.06882453	191.2747323	287.4691705	172.9097192	185.07778	187.6732728	39.36516649	143.4626096	30.85963416	332.2234378	287.8953416	66.58184711	65.16658501	351.2700049	248.5943278
1.011	168.0009839	Desflurane	C3H2F6O	HMDB0015320	12.31620567	12.82168498	65.83597497	8.522419256	100.2951862	7.642969756	22.6276754	11.39298107	10.69634208	13.41778005	9.930019768	37.46716646	20.17403613	9.413761944	10.72879236	13.85766032	15.9239262	10.25003032	12.7740959	8.2565026	11.55478087	9.785861171	13.07354223	9.609592533	16.91502076	12.78927116	10.65648939	12.24756766	10.94083223	9.946782819	10.65814293	8.485208223	9.602036234	12.61882197	10.13596659	12.02452333	10.29208093	14.8931827	9.391888626	8.888199895	10.90409067	10.36171983	11.28030897	12.91732559	13.40759075
0.989	168.02834	Uric acid	C5H4N4O3	HMDB0000289	18866.83275	17775.90818	16724.68507	14660.0544	22157.17824	20079.46353	21272.00149	21211.03346	15892.30596	20524.68543	23230.80462	17692.46829	23785.03249	20638.54202	25513.91538	22080.45172	16457.31919	13974.99742	16533.37824	22176.53501	28460.81426	19138.89161	20848.46844	16942.35308	16919.74084	20402.68765	19141.0154	17934.89379	20840.48614	16098.97926	14155.12163	15022.10369	17473.62022	14415.80081	18685.33294	22750.78391	18342.22272	23310.69019	19717.88827	20926.13345	17423.36288	19812.56997	19575.92884	23094.06088	24154.18699
3.571	168.0422587	5-Methoxysalicylic acid	C8H8O4	HMDB0001868	25.65199663	30.08557576	50.41376314	114.2914998	38.18592645	40.91854208	29.38756863	23.76141261	31.43278736	20.26419536	32.08485145	38.37549981	24.36400562	102.1817827	25.74496135	54.06830715	24.02799598	96.77190132	44.47021323	37.577967	101.6109131	23.00235025	49.77193389	9.829998074	15.33214366	28.52681184	139.3056277	75.13374362	33.28152111	32.78960086	35.60833761	10.76453099	26.88751392	13.44786356	15.5179983	34.97552873	14.65497599	45.79461973	69.44766899	26.89781933	37.95209422	21.20495167	25.45487057	23.32072898	8.178369941
1.96	169.0375077	2-Furoylglycine	C7H7NO4	HMDB0000439	12.06207587	6.385666311	29.4051812	5.665833042	4.363737741	2.026639233	14.83964014	0.844815055	28.84737612	18.4945862	6.833363156	5.816689327	393.8645083	25.53414113	7.174155073	34.64327251	40.03327597	19.10725951	29.00280364	6.625999524	14.63675059	55.20287943	7.03936787	3.865952546	5.331302079	8.82217727	10.13357387	10.19097108	5.340182945	1.855807738	2.645907962	4.431720841	3.442666912	3.329321016	17.32958201	22.51053859	163.1234517	58.29111772	2.829861509	5.716353568	4.013152021	14.93537207	17.61144475	65.61825292	4.560524664
2.937	171.1259288	Gabapentin	C9H17NO2	HMDB0005015	0.826699234	5.408218695	5.27861706	1.326614437	2.059232184	6.576450101	1.098442483	0.676189122	0.696653811	3.70537368	0.629354834	5.491952079	0.746019368	0.500948372	22.10359107	0.715031395	5.092953304	2602.799054	13.37734786	26.37598435	9.415569627	5.163225736	7.101087919	15.83005562	13.58752957	3.465455722	0.905198059	13.60441958	9.420488166	14.53271482	8.45496133	17.28236764	16.79846885	15.19433297	2.999545759	0.624447565	0.81762194	1.074455299	4.869743475	0.984763789	3.16790705	9.900137459	26.61671923	4.781803143	7.150312288
5.992	172.1463299	Capric acid	C10H20O2	HMDB0000511	14.9603203	55.29004398	54.32798366	58.83090603	81.7528773	42.53171462	56.45412822	81.38739734	22.37899655	24.46602623	38.43177912	30.76131254	17.86064121	65.48264183	24.30404578	8.667584822	42.72274709	58.15646697	30.12645524	153.5271816	26.3171508	19.456477	11.58583231	52.08654198	4.93610669	26.99965509	41.99618701	53.96108283	25.12913679	62.2622199	22.10044413	48.29168129	71.42175649	20.57020089	15.02326681	25.46399633	7.947711783	4.860854726	11.92582946	41.88103346	25.88395146	9.749122782	5.626457155	59.63202623	8.150819998
3.599	173.1051934	Hexanoylglycine	C8H15NO3	HMDB0000701	5.961919481	10.32065335	11.03340686	16.55494082	6.820624108	11.77924589	7.568027801	8.989355902	7.122312888	6.265593352	6.274069566	3.472904596	5.036628857	4.662788353	8.696460415	5.563157281	10.48232439	4.85429145	4.745559101	7.615027731	6.474142322	9.680496763	6.555133098	7.689575802	4.594275326	9.783826215	7.735088049	5.794541557	5.240009315	7.134831599	3.672737869	7.626291638	7.525144253	12.01294827	3.597112435	10.27945858	4.562642241	9.434755423	6.9407151	5.867176546	8.82813966	10.7549622	7.441613205	5.436418075	11.91566849
4.091	174.0892089	Suberic acid	C8H14O4	HMDB0000893	167.0737039	42.9368212	128.9663398	176.4939903	72.97113681	123.1372395	140.8106307	89.95290339	73.11826577	315.4547143	223.9829042	161.6980069	167.2632982	174.1213694	289.8896042	139.8243013	155.8854386	198.8709528	149.9366642	193.8583732	262.6936795	145.0205256	180.3816612	179.9631815	120.3890462	124.3429219	214.863623	194.2204142	116.2978751	223.5955739	130.5902873	80.39400213	187.3595919	143.26625	90.67645802	294.1159907	90.63085603	147.4068151	170.6499742	129.697555	170.0964539	111.013442	147.8821544	179.7515807	78.99354019
0.983	174.1004423	N2-Acetylornithine	C7H14N2O3	HMDB0003357	3.601996959	24.73112574	98.67936197	9.612240249	19.76417563	8.018247114	28.89962174	4.728954322	28.26662514	59.25420149	40.37263515	9.572059929	37.22582398	166.9276563	39.64195711	59.05877991	3.738787647	29.53415645	11.41213776	15.41101782	52.47254176	42.74865476	105.8186307	4.690984386	12.36940604	13.7484258	47.48048539	16.75402854	17.02855331	62.28588372	34.09521166	29.14382442	25.88803593	7.698547574	21.65850724	37.36079306	40.70200059	17.33117562	59.56972307	37.42414122	39.17645203	119.564893	354.8129149	81.15209023	42.93700731
0.88	174.1116757	L-Arginine	C6H14N4O2	HMDB0000517	265.6405155	123.8968632	82.00455806	49.18521131	24.67912804	41.44859585	73.87764614	87.91251525	74.02790991	78.12293955	58.05620811	69.17547915	84.43154182	90.39653604	109.671265	65.80678785	76.06325064	44.95324005	61.50954679	89.58370785	150.4568258	162.4836688	60.58054505	154.0393176	229.2055901	176.0663578	253.2615137	83.99664961	65.9313052	93.88838661	110.7356225	93.36077339	179.4769914	110.1578825	74.09593077	87.29694168	144.8613919	162.0363314	121.3076423	127.7987658	119.2073281	154.4449725	101.7007374	190.0178405	225.737258
4.327	175.0633285	Indoleacetic acid	C10H9NO2	HMDB0000197	382.7244497	114.0701469	131.9401091	142.3673784	115.4218911	165.9103789	177.1207883	96.35458297	126.1703895	136.7143692	144.5308942	173.6425001	237.8123106	220.874601	954.5051622	128.9651325	142.2953406	305.5359725	72.02989469	207.7614821	375.3184752	397.7887749	181.7980253	621.4469038	263.7424142	268.2003771	235.8100625	325.914981	187.5623045	213.3331897	325.071094	189.9315344	302.0304027	1056.437021	360.6372667	214.319579	100.6700349	209.1316887	203.4497508	444.1369295	401.2865006	97.32635702	173.698039	215.290459	196.0721625
0.948	178.0477381	Gluconolactone	C6H10O6	HMDB0000150	67.81113229	138.138331	45.21579468	69.36272138	46.27252069	79.37383147	184.90233	47.72323005	40.23644441	47.82218455	62.79131284	40.61297051	77.99554229	54.54492051	25.97563041	105.9529563	204.9323709	55.01182442	32.53842832	69.02647368	37.19829252	68.52937632	43.46280519	64.19291766	31.75561172	46.59576725	61.31154092	54.70015572	19.04358515	15.77576385	34.09198874	25.30826058	30.0566681	31.12943922	35.84542558	51.98161628	52.40676078	58.19215149	30.36111892	36.74196942	31.5489313	29.95840155	41.53724699	46.90849977	44.51346917
3.205	179.0582432	Hippuric acid	C9H9NO3	HMDB0000714	2789.606382	675.5779816	3938.42194	5793.936555	2491.55151	1757.887945	497.6020849	944.8974208	5613.084933	3213.333596	2581.872504	2731.563044	4286.74678	3191.356083	1035.842765	1911.474573	2175.858666	3983.205969	1401.15357	2404.82718	1760.869193	2583.749511	2222.912595	1518.264465	3033.806084	4287.54277	9015.407009	5330.484947	1330.536214	2569.096794	7173.461154	3585.053831	2256.122365	2986.109032	3742.674357	849.3817931	2347.412341	2889.969872	2011.221142	2239.10152	446.3434531	2143.917622	12572.51052	2561.414611	503.3293279
0.943	180.0633881	D-Glucose	C6H12O6	HMDB0000122	35119.22956	39681.35969	24543.99753	25172.3958	36412.12587	33030.25234	64162.52958	35823.83338	20196.3108	29288.85477	28513.79564	26838.11032	27877.41812	29892.95922	23626.47437	37712.15667	59023.71457	22405.78574	25607.52228	30434.60867	26755.51473	35728.03683	19691.07071	37456.97763	33694.81949	28072.7399	32982.25407	26675.05892	20748.98855	20067.79104	21470.9223	23657.78585	25819.03286	26985.8559	22522.43778	26712.8897	32398.86162	29695.88742	22634.52218	29177.80256	18444.24865	25035.07545	23423.20119	26731.46784	29020.338
2.811	180.0647255	Theophylline	C7H8N4O2	HMDB0001889	265.4610718	162.0080391	537.5519729	799.9494906	332.8548232	146.4672491	311.6816156	116.8431582	439.2275893	433.3802216	156.7567471	526.0935908	489.0248896	825.0299254	529.599107	328.4558803	708.0483781	47.60221648	275.5755544	296.0391363	429.9103135	356.7831001	278.8357917	11.81697513	355.835511	919.7267945	507.7198482	564.0237672	416.8258457	468.9183817	809.1578176	1416.43923	1374.672108	667.1994259	1837.101064	546.5903464	705.5266733	891.6325776	246.8552022	482.9797852	84.03661898	393.1113174	968.1487446	1091.648876	203.4388037
6.364	180.0786443	Propylparaben	C10H12O3	HMDB0032574	91.32778076	15.80783245	5.356440567	17.73213363	76.80686543	15.13240481	5.445043166	2.007842627	40.61777843	76.86570929	282.6178714	86.54632247	172.6378263	75.93643408	164.3882196	442.4461841	159.1843348	110.4417978	30.46186545	206.5110962	253.6339256	108.6988929	12.95126668	125.4590661	394.9549903	119.5061705	107.5964143	151.7272026	90.62572328	56.09471121	348.1595941	142.3928145	109.2559649	177.9105034	236.7586963	75.34134582	62.04118796	65.49545243	93.75445517	124.0713076	515.745404	100.6568344	146.8713658	531.4721656	105.9329372
1.248	181.0738932	L-Tyrosine	C9H11NO3	HMDB0000158	608.4132632	528.0371485	376.8936308	1967.106109	824.0203818	117.0562594	1062.72216	649.3122754	466.6233599	463.8501579	456.2821084	510.1520141	735.745171	558.1715137	746.0664024	470.6715761	589.2892848	297.8528452	381.303094	551.8948145	444.8558957	546.478501	240.5796713	615.916118	1853.992009	1044.02585	1379.965269	464.5184249	550.449442	563.8807118	788.2502239	440.1137119	582.7066447	657.6953105	587.154513	650.2409881	447.0583762	611.2805067	822.4423382	835.0234786	1847.110622	774.4137144	708.3910464	720.3819115	1192.272085
1.379	182.0439901	9-Methyluric acid	C6H6N4O3	HMDB0001973	43.79889129	100.9853628	134.9908664	276.1355834	127.2577145	42.28249952	86.55952984	17.39969124	386.3185467	183.4980253	60.19399891	129.6210112	166.3128694	465.9467232	109.5724354	48.72904059	182.2949745	7.250356356	81.40232422	78.22366254	123.6907024	128.973973	257.0404892	8.338633741	65.27126395	101.7166874	129.7429128	62.65605496	102.0974894	75.96629425	68.67914102	138.3336038	209.5834491	161.1029122	321.4638542	249.8995095	281.8551825	244.7280037	102.6208796	232.0088853	21.50895944	94.27251789	635.1238231	142.3137824	33.94368228
2.691	182.0579088	Hydroxyphenyllactic acid	C9H10O4	HMDB0000755	265.2807921	482.4179433	598.5347674	770.357373	341.7450709	407.3921333	520.9684846	326.7054609	451.0836365	384.3989967	353.2127259	539.4221212	444.4643865	341.952583	377.7119167	365.2811346	497.7744087	272.5180671	301.2775862	246.2126016	433.3304148	276.6629216	210.2453949	151.3050701	348.5209573	613.4169614	533.5045856	484.0748894	313.8932203	285.4891167	208.5798047	214.2464283	253.4248214	245.5296764	333.6754425	396.9881843	420.0367559	347.3605134	519.0909691	343.5496565	875.1116921	402.2234631	488.7796165	348.4071668	440.478218
1.362	183.0531578	4-Pyridoxic acid	C8H9NO4	HMDB0000017	13.13153567	11.24434722	12.57093627	61.04024939	15.29124092	154.4135333	28.72571148	13.67415039	12.50772474	13.55707615	22.86053487	10.23845085	22.1358151	19.79578063	27.6728052	9.991694505	10.5766687	70.49938111	6.751869532	9.563713411	21.79264323	13.20236644	72.43106235	12.34795186	7.798005681	8.680052442	12.9204522	12.42789925	11.81450402	10.858604	16.71727389	13.20435642	14.62830906	6.890716939	12.98024659	14.24207898	7.118915811	10.42960578	13.56927376	19.89733519	24.74519832	3.898848906	6.231617235	10.49953855	8.359791796
4.654	184.0735589	Vanylglycol	C9H12O4	HMDB0001490	4.220666942	3.841888633	6.195588427	6.373858894	4.430864236	2.890231351	1.893579062	21.68637354	3.256606302	8.309236215	2.787441213	5.53709427	4.045636922	2.961587808	5.237682486	2.209791856	8.853432863	13.25927171	2.822361789	3.029648109	1.791596043	2.469025395	4.043622638	5.191600087	5.085017673	2.606108027	7.280608851	5.047805338	5.708647421	4.179666595	2.134267411	3.092178371	7.933903959	4.245741886	2.972699384	3.62516542	3.21660126	6.192953228	5.098110376	39.8533377	7.130432085	2.111406839	2.047952214	10.09125236	8.368225925
8.754	186.1619799	Undecanoic acid	C11H22O2	HMDB0000947	17.87423915	45.13096068	39.80154909	110.3727422	14.35461134	14.37380899	93.19845706	17.08663394	10.65433115	83.83775031	24.49594391	26.09922535	13.54077109	16.22124236	32.27736109	31.15463688	16.4886436	17.27075821	30.02079632	17.70275214	15.98577114	23.54648039	19.887502	37.66574144	24.19852559	22.63593053	14.71463057	26.01519755	36.79557229	34.66414698	28.70974681	19.02190109	36.72758446	20.87677282	25.98883848	16.71025418	21.93526595	15.0774609	20.81057902	22.43504565	17.51492249	22.84007409	20.60299805	22.43566625	27.73027219
3.708	188.0143294	p-Cresol sulfate	C7H8O4S	HMDB0011635	37320.23847	349.6199711	74442.18567	25090.88171	3446.855748	88614.04988	2791.645546	446.1442989	57407.37412	562.7454873	5343.0871	48648.01235	21788.12373	66615.46552	7300.536295	6921.505737	11767.52982	102790.2971	33468.93247	40542.06094	39922.38902	37274.12938	72841.58909	36720.09847	34748.81758	37599.98308	23468.078	66331.00139	71069.25417	80779.48965	47157.44735	43992.10722	20008.87037	21003.91013	63792.08815	22833.96859	5263.3575	11080.63405	34060.17004	29780.18631	1343.786033	7752.074002	24925.17738	5961.026356	2412.686828
4.186	188.104859	Azelaic acid	C9H16O4	HMDB0000784	576.383054	679.520895	558.0034045	621.8961038	733.0982461	1292.459848	1407.166827	552.4344761	865.4087473	579.756562	819.8359452	780.0280439	1430.937722	509.6307365	1661.154908	668.6810259	1434.78941	1513.840546	887.7571169	1315.628967	1259.940564	735.4752565	584.4836858	1365.367474	2228.151438	856.9836214	964.5423692	1474.345488	872.5203928	1739.469789	830.8768245	773.1471661	1177.125442	1187.61964	558.1798241	659.4284013	603.1421284	979.990144	2315.698422	623.8024873	1272.636166	946.6512106	950.4812221	902.0073845	1019.821217
1.474	188.1160924	N-alpha-Acetyl-L-lysine	C8H16N2O3	HMDB0000206	164.9716548	15.7535236	9.204151495	7.753684719	3.693204234	4.243756022	2.311605419	11.46185556	25.15834013	3.419646855	2.692227901	2.478543269	4.463145252	1.68332487	2.627577736	2.150147102	0.611674604	0.347220459	1.836618739	1.268414452	42.49453608	30.9130744	2.661583969	18.50828608	24.30847204	75.17445368	202.220869	8.815485071	6.353928635	34.1542538	12.88759818	9.507680306	193.7700805	32.34302164	5.541161407	5.159141655	10.35348017	6.471727356	10.03952643	13.5475966	198.7377071	37.87754998	10.62623168	133.0731272	23.13610488
1.79	189.0095784	Lanthionine ketimine	C6H7NO4S	HMDB0004823	10.87106727	30.39419811	41.43664477	47.68581485	15.28438516	7.142055901	8.955903761	13.0407782	62.90075961	19.65897722	153.5707162	22.57456756	10.11765057	26.80058002	22.47555776	54.19847399	6.978164752	27.97246021	7.534330991	35.53632784	45.21754568	22.78553601	7.795300424	45.68617634	8.534423923	8.266119172	13.35897051	27.13357797	17.88036842	12.15876918	9.978391723	28.38550675	35.67171033	21.52236445	14.62621232	25.11446841	13.95779436	17.28113006	41.49368705	50.6811207	81.39266425	32.40295731	39.72923721	59.85686959	32.88603167
3.158	189.0425931	Kynurenic acid	C10H7NO3	HMDB0000715	8.124368345	18.29940728	8.85543732	20.12514224	8.197942903	9.711906254	10.42456432	9.698832858	8.264925502	4.945999859	5.433724057	1.105665827	5.442283957	4.754700032	6.347107334	5.841751123	3.405371157	4.906955227	4.435384984	4.806907925	5.507501037	4.617942182	3.226691848	5.24698712	11.58535106	5.020433048	7.172827802	6.992031721	9.535600218	4.419677792	11.83008376	14.65530409	8.91274711	12.1712451	13.59596905	8.013980672	9.998123195	3.453229306	18.03755234	5.998395231	30.20848009	6.465544533	11.61213188	8.383943282	7.008571429
4.901	189.0789786	Indole-3-propionic acid	C11H11NO2	HMDB0002302	527.3812087	805.2355304	219.9917155	335.6980351	1146.911855	779.7122363	3.362566758	421.5179393	593.1199464	354.9369714	1290.462178	528.2586209	295.6091357	291.6697268	779.9402976	776.3566982	462.2992077	397.1901311	674.0337957	1667.602187	696.5073659	380.9731416	145.713678	807.3355282	849.6266967	524.2565344	688.9823937	397.241187	1606.565011	382.9111478	1325.704389	1494.95708	968.0143012	393.9554342	172.4160498	322.4487435	258.941298	956.2233672	1907.042863	686.2449593	1003.622904	1069.635229	722.0132301	400.0464292	958.365818
3.141	191.0582432	5-Hydroxyindoleacetic acid	C10H9NO3	HMDB0000763	10.25304674	7.90282864	21.39918749	37.02802691	12.62357604	15.72582622	52.77234252	16.4528101	17.34758598	15.82333869	14.21586696	6.157100696	15.86250188	15.51068166	21.23772106	5.163169395	13.27886273	19.05194398	4.242999132	12.63161962	12.41921624	8.596057813	9.379998276	4.884542627	19.5311857	16.13409014	23.17069138	31.49265224	39.64720293	38.20279661	27.26783353	24.34239115	16.56691236	21.95538947	20.88974243	24.7397444	24.18666799	14.33011042	60.7531554	39.17044002	51.83350091	28.90347657	36.22650151	16.96906815	41.72030812
0.952	192.0633881	Quinic acid	C7H12O6	HMDB0003072	28.67355041	63.37645563	82.44401837	26.03822883	34.8739094	3.605993314	34.70433853	7.896143901	143.3289942	84.59216772	13.35561411	30.09784947	98.03318797	53.68420944	38.52378889	38.28456291	166.8358136	4.784634595	48.94739424	16.80981439	21.66843683	89.32572899	89.82830424	4.987083617	42.24552105	49.21030055	64.59820185	15.30895128	9.36074268	16.36415661	17.61827195	68.1070527	25.54868161	13.85149464	139.1187391	153.4867249	146.448344	151.7912246	4.454925952	67.81392287	11.35680951	17.67919689	152.8494127	92.49408094	12.15931467
4.346	193.0738932	2-Methylhippuric acid	C10H11NO3	HMDB0011723	383.5819053	119.5395172	140.9382549	148.8587883	115.9319714	168.7550523	177.9042371	97.07452516	131.4083108	137.9161088	145.9951367	176.1454301	239.4050163	225.733904	960.0239306	156.9093865	142.7889455	311.3342589	76.41296403	213.0716265	377.7106064	398.7145952	184.7493359	624.4762227	264.2333242	269.6329638	237.5256626	330.708413	190.9445705	214.2167156	341.0725154	200.6007835	302.962111	1059.761359	361.5016893	215.7463495	102.1615596	214.0038933	206.5752463	451.9365232	409.9764017	100.6934945	177.3411778	220.3647661	199.6328097
4.497	194.0579088	Monoethyl phthalate	C10H10O4	HMDB0002120	7.378616215	11.78723272	19.97266915	6.741635811	1.80009137	10.1996329	8.867403554	1.59685575	4.770495445	3.325769688	2.582714794	5.915715234	4.316378277	7.476104582	21.95303483	4.367656647	33.57556254	4.719807508	1.141564722	2.129297513	15.75507561	6.583722964	12.32986194	2.019714358	2.853620195	5.272359783	30.38208662	29.71817902	1.310452437	6.747490638	3.924470057	2.311368199	96.04291812	4.06161577	18.98567501	4.024007483	2.764696323	4.637375811	6.641982422	11.48384086	1.452445852	4.995903673	5.625989197	8.790302245	27.12004848
2.529	195.0531578	4-Hydroxyhippuric acid	C9H9NO4	HMDB0013678	35.46121594	9.106211713	55.29946959	657.3143541	60.53246177	31.36419905	107.8360701	31.85231591	34.40286093	520.3035395	193.5896613	133.7993275	18.67307326	31.53217328	64.98320489	101.7060942	186.1596005	109.3503663	20.15258103	22.21159022	28.93736132	56.2544148	50.78503151	44.69979201	72.44643638	56.47522053	339.5802516	29.75749279	31.76324723	47.0496697	37.71534457	61.02028579	168.4038888	84.81294293	120.7573434	22.30555119	304.3351381	93.87638746	104.5493661	158.3438523	46.25146019	103.8108225	384.8206524	149.9441013	37.25847962
2.463	195.0895433	Metyrosine	C10H13NO3	HMDB0014903	1.434707598	6.619959935	2.285175737	1.945894914	3.135135245	1.697416501	1.805395637	9.953237636	1.425831918	4.517796992	3.282982226	4.166263571	4.422377182	2.770180156	0.825745681	9.555717007	1.90280801	1.233042981	5.697261247	1.150855647	17.86131686	3.909063847	1.778834032	3.134159485	4.289212175	3.880286519	3.665658147	3.02889511	3.796746451	3.275108117	4.370588513	1.138774291	5.640753533	3.07308623	4.018546111	4.397516399	3.110386865	3.937444608	2.970766957	3.940823913	2.23466839	3.262785755	0.97830535	4.379226743	4.758779158
1.205	196.0583027	Gluconic acid	C6H12O7	HMDB0000625	45.53947157	295.2551833	62.78186947	22.35173053	47.74718713	50.66176595	111.1676652	29.05978737	12.72739559	45.90580784	124.9830712	81.70750451	33.97594726	57.2809995	54.62243112	62.77040649	202.6798629	26.83631337	25.0072877	54.89306437	81.97516529	56.42065748	20.02831863	30.49156232	28.40744116	30.16722969	12.63897442	14.21882604	28.96242227	20.77133053	14.38084448	13.57555343	12.54300294	19.60230323	43.7383738	38.59320354	36.79230744	218.8655693	46.87597723	8.865892006	24.02291108	36.5341254	11.76948889	14.15262603	31.48181587
15.861	197.0324223	3-Hydroxy-2-methylpyridine-4,5-dicarboxylate	C8H7NO5	HMDB0006955	605.9530722	723.5545732	658.1509679	288.3689454	720.6128414	674.6696268	688.8834142	552.8058783	496.0666857	698.6137395	874.4998005	708.7648031	961.9865882	966.0018042	1256.732734	976.1066825	844.0926265	420.3629518	825.2773209	683.3639662	1098.177497	793.7134501	653.3866906	614.434302	609.4629392	736.7673439	700.1194609	770.7672941	1014.406724	836.7255169	525.0151515	836.4587287	704.4824571	744.5289472	650.3703578	635.7151358	566.5733664	872.2123648	656.5975482	818.3445854	346.0162849	666.2141689	896.3181465	895.6863832	1002.318704
0.984	198.0752902	5-Acetylamino-6-amino-3-methyluracil	C7H10N4O3	HMDB0004400	57.98469659	50.54728743	64.35884743	39.58597172	98.29975218	44.53057877	45.46720279	14.32844647	172.7513269	99.16441886	23.37569401	49.72958714	122.5346429	225.3823783	35.52774554	91.06893548	250.6916527	4.710488301	65.26199416	29.15853885	97.14088215	126.7041688	90.82420882	2.516664579	47.59543771	46.61148503	55.20888389	51.75299	39.41066712	43.65041271	135.6697092	82.42935029	101.6026556	79.14822638	121.1649901	130.4354874	112.951373	102.4871907	52.83009188	112.7217944	9.406064208	83.79734953	264.2275207	44.16043802	49.62747699
4.158	200.0143299	4-Vinylphenol sulfate	C8H8O4S	HMDB0062775	80.81641203	266.9183546	66.02674598	103.2852354	244.8007564	63.90961712	113.2997938	43.66624814	406.4687972	210.6208706	190.7429214	56.2759049	135.4481516	510.7623662	69.03344989	219.9582792	133.8661888	47.36041753	264.4613003	90.40210942	337.7523076	50.63697935	484.1620099	52.17545815	88.22292708	168.311649	1195.328521	109.0220117	96.69340407	181.4594735	35.58525936	572.9654044	109.2151037	79.33293557	66.07475931	258.9846537	773.4161389	175.230917	132.0387952	206.760668	183.8040868	521.1229188	387.4682552	2530.441089	58.23652897
5.98	200.1061964	Hydralazine acetone hydrazone	C11H12N4	HMDB0060606	1.805432441	1.585810665	1.149623359	1.046566517	1.691959204	0.493997343	1.60772026	1.884999017	1.498258737	1.405731736	1.148075792	1.349299135	0.994055978	1.765579402	2.247441426	1.662684982	1.502351146	1.326077021	387.4417101	671.0458593	205.3023189	731.6682339	33.76913865	3263.922848	1.742900327	1.28788252	1.752465187	1.521967809	1.80258491	2.042543601	3.191009033	1.915524271	1.431127385	2.248706185	1.626132735	2.106029563	1.783977302	1.133115399	1.663901589	1.658590944	2.861297234	1.67684259	2.451293391	1.308715506	0.835421224
9.5	200.17763	Dodecanoic acid	C12H24O2	HMDB0000638	366.1241807	912.6939737	702.1309564	1218.173724	905.4164388	1038.764318	1403.305593	1902.353437	636.7988798	611.6378372	922.743178	649.4161257	1241.126106	494.4021954	424.3382344	1449.721086	3038.91495	757.7434799	748.1524903	520.020048	490.180869	464.4759047	657.0487848	799.4894966	492.9606475	402.2143276	654.3260146	680.8518723	625.2627577	433.2640512	751.2993367	753.800418	865.5433425	1039.136858	1458.733552	929.5387488	638.4313022	428.8801345	412.9737451	905.432461	896.895289	460.8341158	319.7811058	667.584382	984.5323386
0.793	202.02998	4-Ethylphenylsulfate	C8H10O4S	HMDB0062551	1229.818858	646.606095	615.4180795	835.524325	1027.890102	600.2051632	1072.741466	1270.575987	889.8081033	1558.140208	1273.814076	1008.183308	1104.333803	951.5127178	1751.379673	1021.945315	695.8892422	463.039017	1468.233116	988.0249832	864.6718506	1232.184703	440.7724461	1093.632836	1286.22535	1302.362368	1453.035293	2105.519191	1413.66054	1789.911295	2208.794406	1430.118003	1488.297175	2108.497465	1355.77223	1114.424789	1769.93501	1388.371856	1774.67643	1885.270202	2308.121803	1848.548048	1702.802289	1440.954402	1606.610361
4.731	202.1205091	Sebacic acid	C10H18O4	HMDB0000792	111.0799339	105.3915441	207.6797945	135.1567832	109.1931171	121.4245315	752.3138125	132.1064512	97.02050564	133.5032599	149.9797411	98.320285	46.68522889	147.2737978	305.1083634	110.0170372	105.6237931	177.6981803	97.04347251	132.9487835	135.255912	114.5710175	104.5078178	139.8407138	168.6764551	143.12369	182.0156862	148.4678616	127.497755	138.9043792	134.598794	140.6107247	107.9981541	151.0631914	121.8536909	130.8822698	147.607874	144.1721085	174.8082804	139.821653	196.2913053	147.6219555	158.4313647	121.7481681	133.9238864
3.642	203.115758	L-Acetylcarnitine	C9H17NO4	HMDB0000201	40.56616123	45.61896804	73.09719019	67.98518686	38.05356666	53.31171953	98.18180988	23.15637311	53.91753328	45.63062894	79.24238823	154.0565219	77.71143021	46.78710711	61.64563325	99.75543297	92.59534308	28.06889802	52.33811286	18.14123217	140.6412714	48.72108083	74.50854032	15.69005077	22.65186098	83.08916844	78.9135967	19.44386789	12.02401705	30.43123301	15.15901565	19.23247224	27.73921613	19.54381019	32.00904234	44.34875713	34.59119007	49.22167119	29.40807589	25.61477514	43.6599899	62.38475523	29.36953907	25.28592929	53.03638044
2.624	204.0898776	�L-Tryptophan	C11H12N2O2	HMDB0000929	8183.470393	6503.982739	5495.801557	11274.14037	7037.48225	5269.86419	9245.417482	7162.081026	4918.982047	7291.582736	7289.600603	8361.399978	7882.572023	8613.087212	9511.471669	7782.817344	6301.951636	4777.168434	6774.02415	7141.967691	7207.259677	7179.777244	5733.133576	8408.255977	15434.77864	8849.895746	11187.9556	7345.544877	6911.084811	9028.690477	10326.88608	7550.16067	9478.065711	8633.842744	7155.185045	9477.162061	6848.709152	7836.463096	9591.648376	8689.975537	13874.11617	10494.42406	7565.123764	9824.897939	12236.89879
3.857	205.0738932	Indole-3-lactic acid	C11H11NO3	HMDB0000671	370.6652094	464.7000421	896.9727796	864.9479919	357.1156885	397.0217158	857.4819765	293.3824185	600.4653099	516.2862735	727.6193363	734.8605722	413.5969741	732.4870803	522.5149024	521.1153437	438.6105433	483.4507307	381.4375427	524.0218571	1128.862743	419.6036367	444.6334207	331.1255108	442.5463202	776.6813113	553.2801407	599.3373223	457.4920121	382.4846264	380.8063973	398.4670361	518.4559913	319.0921739	393.9295108	585.8153209	546.6912479	592.7849245	608.7374733	518.2543686	796.8101651	543.9426231	719.8693334	548.931174	644.2559525
3.732	207.0895433	N-isopropylterephthalamic acid	C11H13NO3	HMDB0060608	12.7839321	8.766784287	18.22999549	33.31998223	15.20604285	14.87890507	16.65948788	14.06945239	10.68668093	14.47637622	9.03797073	8.975821437	8.55847115	5.195363896	8.561748878	6.52725115	14.4203652	7.890223929	7.120123932	12.94489952	2.599166331	12.65647766	5.197662093	7.274510082	6.876993583	13.04505241	10.71671137	7.685857363	12.80408001	12.73997507	5.451387415	15.24644695	8.195011854	14.6891666	9.472705559	12.82201063	10.61429678	14.88089847	19.10286741	10.84152385	16.51912261	14.77961452	20.33550828	12.15322072	12.51042394
1.76	208.0847923	L-Kynurenine	C10H12N2O3	HMDB0000684	70.93765839	61.39699106	156.282361	167.3592589	81.78891504	89.91029943	115.1461923	76.08429439	68.7667567	95.03446248	147.1216481	113.7991208	111.1214445	83.21509422	130.9110139	122.0742305	91.42829169	110.419588	78.6397557	96.86732666	159.7820212	81.09263456	83.41022987	75.27935868	72.73589608	114.7864327	112.3434	106.284441	90.13872482	84.0784332	71.51119222	73.49540229	109.0810176	81.47483976	102.9945182	84.55513054	83.32964922	94.76297948	115.2752748	157.9598159	156.568391	84.47287125	108.1422582	117.0481556	116.6271803
2.911	210.0752902	1,3,7-Trimethyluric acid	C8H10N4O3	HMDB0002123	11.75785747	8.646887744	27.1679753	16.47182419	12.9161377	6.61780963	7.657856559	9.089126962	15.94090494	14.1671097	9.296404215	13.3860352	25.05156225	26.52499265	25.47010205	13.76891487	26.41276009	9.131300806	27.38689266	11.1406141	20.7055602	20.25824622	75.24656969	10.45939261	16.45252828	21.02172263	16.1777426	16.68205543	15.75722527	13.58655442	13.7252424	26.98773698	30.83519254	11.55074918	41.65445512	17.00670012	26.6307912	29.60938501	10.61278298	19.71324732	8.774446666	16.44883822	23.16538101	26.91560411	139.4168827
5.976	212.1412445	Dihydrojasmonic acid	C12H20O3	HMDB0033601	19.64368085	8.552677594	10.24361113	23.86701192	7.05332906	21.91032889	4.391575696	28.81854361	4.263795546	5.420213918	11.03098952	16.46277875	12.57970865	2.18999205	58.02670155	6.84703956	112.7940396	2.945758169	7.909983702	11.07994034	3.770965321	8.929046052	21.20862093	9.247308912	6.400159286	24.77396742	125.7262587	21.35350435	6.686757469	34.61025763	12.52804013	29.96235928	22.6056119	6.590184258	9.716488576	5.89642603	4.087136086	11.40237699	3.082221477	29.72246638	3.549100193	12.68515394	9.609966592	11.42524727	20.14697013
3.226	213.0095784	Indoxyl sulfate	C8H7NO4S	HMDB0000682	6770.733147	652.9388953	9015.658336	16662.37171	1186.029594	8362.844964	9294.184607	2008.752667	9947.639947	6171.579137	18972.83152	7849.259442	4867.120252	4894.984109	1327.96995	3342.202969	5633.524335	7115.502584	7413.75205	2711.146402	7532.679986	3912.791807	10833.32978	2383.331775	6408.48573	8218.031458	7291.432678	1881.28807	7484.12005	6811.758976	2746.83171	2847.383386	5770.852502	3373.722503	4401.228854	5220.865941	4344.0991	4828.295366	3774.616318	4280.293294	995.1793765	1314.249252	6326.937821	3349.840121	2911.191564
7.607	214.1568946	3-Oxododecanoic acid	C12H22O3	HMDB0010727	46.88271159	40.08627971	19.96557453	44.2833896	50.02083274	18.1248678	30.54050797	13.11238767	83.08250238	55.72820796	69.13899379	24.98883706	56.58374879	26.20802169	45.37652845	29.29277336	12.7449342	29.13239184	49.66151745	20.00337795	22.11077801	19.65023436	13.49839879	16.68127518	13.12617044	8.187549522	103.6693073	14.96194257	10.3428519	44.65647039	29.45828994	17.22883782	45.75581082	13.6226201	9.626849934	14.50601846	40.1063319	23.50765001	16.39533943	8.952364347	35.42030373	12.85007645	13.06567186	21.70791407	17.58400325
10.063	214.1932801	Tridecanoic acid	C13H26O2	HMDB0000910	41.11931337	56.41652859	45.34416629	43.30357747	53.7460824	41.54032964	79.10967263	49.95839901	35.87334404	42.79244874	53.21446921	48.81235388	47.38916326	92.27441383	48.99698048	53.04114842	45.41873329	42.28526664	47.7936603	46.89431046	50.26094567	43.92995874	46.60181029	53.64727388	49.81699053	28.15429958	49.08304389	49.1832057	46.76725855	43.23872589	54.83931826	45.52302513	34.1296889	51.27694525	79.85508702	55.16821778	48.39366801	42.39402446	30.69428737	52.40168321	24.16070314	29.65245417	45.48750868	51.92084888	63.91076331
3.209	215.0349209	3-Chlorotyrosine	C9H10ClNO3	HMDB0001885	11.50632033	2.948863992	11.70751299	34.27474095	11.13398057	5.175922537	2.582274128	3.79403561	26.11879567	13.24023673	10.26124341	8.943682511	15.88259382	15.55790417	4.333656622	6.577162445	11.57311434	17.54588048	5.036213713	12.10830643	6.955094726	12.51165572	7.547815067	6.128721671	13.22422767	21.80328203	41.96627122	23.20655365	6.519208847	13.5771073	35.83036489	16.02982409	10.75294519	13.74658788	16.14534333	2.877369517	10.84343861	11.25946908	9.584951568	8.746199674	2.240076815	11.82010578	46.32793241	14.94687841	2.512315373
0.945	216.0422587	Methoxsalen	C12H8O4	HMDB0014693	33791.94632	38593.49695	23777.51387	23180.84603	35170.4113	31384.58727	62765.03066	34927.05546	19283.33274	28337.0214	27353.58585	25510.2352	26439.67371	28462.33628	22909.86669	37401.72243	57082.9535	21693.7353	24807.76011	29376.444	25605.41636	34571.2834	18396.50302	37101.692	32517.88842	26748.01325	31825.64171	25454.61234	20045.98558	19075.14694	19882.06661	22613.34929	24716.11519	26008.07525	21526.63759	25628.84697	30846.57841	28579.39746	21794.71519	28314.31393	18155.96576	24184.15966	22623.48976	25512.07881	27956.12014
7.741	216.1725446	3-Hydroxydodecanoic acid	C12H24O3	HMDB0000387	68.12004966	207.4754987	113.9623616	180.80744	132.8265978	213.2713783	124.0380456	261.0398012	175.0909811	90.36172848	216.9495759	195.0970789	170.2395759	89.28523588	86.75923738	234.7255952	160.5153715	102.4174518	115.5864418	101.063816	119.0913534	143.4458683	86.26623846	84.26241835	22.45295458	28.75975982	61.56462038	70.87156913	58.45579733	89.0365952	56.95930845	113.219309	108.0946663	46.29453909	77.92471888	24.58223187	24.55215827	20.81284665	38.20389803	47.55057652	56.21047375	35.42054258	15.87767466	49.57519804	25.3534455
3.59	218.1154237	2-Hydroxydecanedioic acid	C10H18O5	HMDB0000424	14.01470188	6.316668668	25.46397541	22.47975369	12.19042136	13.44977681	33.67178978	19.9489657	13.07678948	16.51365397	58.10588822	41.21752922	87.36670474	28.58671555	44.98806831	38.92645303	33.06404464	22.15314211	32.62931071	23.54036836	29.6574674	30.36023828	19.85882127	26.39744444	13.89128602	12.69955363	34.58686518	11.30469115	12.25556729	12.37777374	10.31213709	17.36950158	12.59931112	16.21630737	7.116623046	14.70978426	8.03825919	8.352293132	13.53520475	11.47730112	11.779888	9.339838765	16.75548778	16.97387423	12.72425053
1.79	218.1266571	Meprobamate	C9H18N2O4	HMDB0014515	76.07064105	17.24149682	4.596743692	65.74518304	30.65047319	28.66927499	28.04582889	14.43540897	19.5937465	4.759729409	5.805871062	3.94631694	5.661391652	3.628376846	11.41696938	4.859804503	4.381266019	0.966121837	8.838592374	4.427336925	17.15584981	11.70572211	10.87042803	8.153908733	23.44459641	22.63714488	63.27536448	25.16510334	12.32606687	37.86965589	44.73255681	24.65869046	52.63570237	33.00542223	19.32350691	18.02721617	15.01109306	18.35946337	26.09292283	12.46552356	97.64310467	13.68615145	16.59570264	30.39788605	72.83846053
2.188	219.1106727	Pantothenic acid	C9H17NO5	HMDB0000210	51.49885903	53.27143091	81.3778142	107.0178039	67.50245937	75.65966644	72.32199893	64.62444944	52.77116336	80.64997907	57.26892304	60.8739477	142.5535224	41.19526084	69.25298941	66.40406226	49.55910044	99.01798472	50.37201303	42.22256127	84.48350916	42.52558476	99.28458857	36.92052684	25.5578379	31.36056642	104.5415893	41.82928508	61.65763455	72.92216823	46.62770847	63.73998911	42.88000104	29.8974019	24.68551529	52.35964157	38.89433835	52.98992565	62.76930078	51.37013515	85.69438776	56.22683389	42.37660339	44.3008949	54.52186936
1.425	220.0847923	5-Hydroxy-L-tryptophan	C11H12N2O3	HMDB0000472	15.7252727	22.55855944	55.86817679	43.56111315	21.67262022	23.65367402	26.88485797	20.73001316	32.85952243	25.1940377	32.65279803	27.18556578	25.5675357	24.46511292	27.95284786	24.89494635	22.44617851	36.07644276	22.29290622	18.91922136	32.06233515	22.15620408	16.70853448	17.29356848	16.67097736	17.17742324	26.28640593	28.66103264	23.17919683	26.74068669	21.30341847	16.71107897	23.4043586	20.75007159	25.28682817	34.68553079	14.74951723	19.125882	31.25679241	36.31238335	54.80117577	23.03994819	25.1172433	23.39628773	21.21795013
5.731	222.1255944	Dehydrovomifoliol	C13H18O3	HMDB0036819	7.989652967	43.40300132	49.2861829	35.92492131	19.92742318	32.40741084	30.30052138	40.13924802	24.49376814	10.71322233	7.298963721	3.558184536	9.102168395	6.345209592	7.40432725	9.235815613	7.059689846	7.442635986	5.697179663	7.182397728	9.009150915	5.592012553	17.5167701	5.027645662	13.8513541	13.3997533	16.57797725	16.77467915	17.12323806	23.06726747	24.88278449	37.02856849	19.72130947	25.74548465	37.03610638	25.66312146	23.09938121	27.70133883	38.03164189	14.44893622	45.69692726	17.33326155	14.11803027	15.87772334	16.56881623
5.505	223.1208434	Cerulenin	C12H17NO3	HMDB0015168	7.445708688	3.468150334	5.911766475	5.526162241	7.261532311	7.623648085	7.173105979	13.08620078	5.208174535	35.92914456	15.0549217	8.044337497	15.9741227	50.23324017	8.107930403	3.376068125	8.026748178	6.116486267	11.91159009	7.450287479	6.617046043	14.93191994	6.658728605	7.825616311	3.547441972	9.063601444	8.177746504	4.603927225	3.454866602	20.60818791	3.228681358	2.093049338	7.650865666	3.387872313	9.450168255	9.283803189	4.921681249	5.989092465	5.973802399	26.49912945	3.954459177	0.929949399	2.948916182	10.80408376	7.597487858
5.226	226.0702048	5-Acetylamino-6-formylamino-3-methyluracil	C8H10N4O4	HMDB0011105	12.42652008	5.011578452	3.948976403	13.43192028	0.556725145	1.889673673	2.555217409	22.41070472	1.783952675	4.85975117	1.4696117	0.375098002	4.572738064	2.661187983	1.274833729	3.675229775	0.991644605	16.29616778	0.383888748	1.735915903	1.886784209	1.666187103	0.925520362	9.953626862	2.239508705	1.560149297	3.184947713	31.3954093	1.030072468	8.808201568	0.745472034	2.565782855	0.559272172	1.611958023	2.745936138	3.3631372	1.892593805	4.579311356	2.648661035	3.861527286	9.122655156	4.731952013	11.07185725	2.536379454	8.583331821
1.767	226.0953569	Porphobilinogen	C10H14N2O4	HMDB0000245	77.11077602	68.69832576	170.2550002	181.7231903	88.792577	95.96103501	126.6061855	77.88654548	77.79257424	105.3613366	155.4483718	123.6871851	132.7086405	95.97793537	142.7944359	131.7478604	104.2904718	120.5684547	89.7427009	103.0797108	170.865901	92.01046091	90.2232785	78.6101234	75.19820946	121.4087426	119.6681363	111.4343411	93.79412544	88.90399553	73.96612916	77.44647881	111.8976685	87.76701034	110.1337377	97.61654646	93.76687145	105.7819125	123.3961626	166.0626232	171.4249742	92.61088738	120.6543443	125.4890193	126.1208852
7.515	226.1932801	7Z-tetradecenoic acid	C14H26O2	HMDB0062243	32.29089146	31.04457351	32.37910417	98.81511426	62.23554814	48.76762889	129.7987037	62.03507085	31.20225674	33.86944006	42.16422306	31.94961443	33.03907468	40.75422251	55.04440589	18.40558282	70.88936946	97.18614071	27.55565534	80.89798316	34.32229971	29.73962419	33.11247904	46.73582136	58.59973214	36.47986204	40.36457049	67.03102228	90.4893444	49.98855116	22.99780317	41.61889971	60.46016387	43.16753125	38.94645504	35.30270555	14.56934059	25.01734639	106.7444691	37.17203764	46.29611822	28.07832587	24.51268441	33.76226549	23.75142617
5.445	228.1361591	Traumatic acid	C12H20O4	HMDB0000933	157.4766193	138.160742	211.128155	637.1193581	185.6126954	132.1091882	211.2525546	124.5224749	100.6908099	379.816623	118.513528	189.9696317	168.97863	200.4927943	174.0450923	73.79194087	167.2722645	292.9214345	127.7709815	132.7927878	95.46524292	145.3590348	203.4012003	115.5596352	92.45018473	111.8063928	205.1091137	140.6590049	223.9838163	117.6527568	191.6257167	75.32072795	287.9480945	50.11724445	156.9058011	231.639771	62.73718286	335.4654934	177.7048246	187.1633898	525.5973872	106.8431455	128.1130978	124.6697114	103.1760578
10.587	228.2089301	Myristic acid	C14H28O2	HMDB0000806	1381.761806	6276.661911	3206.724337	1645.082176	4481.64798	3050.10686	4586.221467	5071.839993	2332.291632	2141.818763	2211.841957	2547.408785	2839.266091	2631.774632	1654.397994	2487.557103	3018.722402	2915.37486	2466.307152	2149.701398	1568.439527	1342.685527	2088.801989	2739.200018	1159.5534	1567.151208	2331.16746	2552.04792	1670.695791	1641.544157	2631.38909	2620.768157	2771.610156	481.6163048	4709.918015	2582.776863	1741.868766	1898.865751	1428.504739	2339.39092	1799.018473	1671.311366	973.4890548	2466.810286	2589.864875
5.859	230.1518092	Dodecanedioic acid	C12H22O4	HMDB0000623	45.48808417	53.19274939	2.310537441	68.33000943	64.20500199	76.10340645	203.9775716	204.5759569	76.39391606	49.1272236	104.2062279	42.94764168	342.9275162	84.95738423	82.2140406	100.0695748	116.5800703	130.9220924	54.9625429	57.10298417	68.73561662	58.0080782	77.18119358	77.34977625	136.6949874	62.09215947	43.48258501	106.2046589	51.11528283	76.34857459	61.09608091	69.38304307	61.45074039	118.3924795	96.75486231	114.7350764	63.7675056	79.69609506	120.0461939	68.5118765	93.28513008	61.47348016	43.59289881	62.38267084	68.31994319
1.912	231.0201431	Paracetamol sulfate	C8H9NO5S	HMDB0059911	1.339782973	1.191401685	18015.35997	7342.278998	2.82667578	2.715653704	3676.237168	8.937801362	2.285640628	2.152300711	9.683441432	1340.203331	929.4123891	15.15546678	6.626934067	8544.348872	3.405624357	1112.850342	10.49241428	1.202413347	1358.468213	1.06151755	2.038196482	2273.265227	2.332674127	2.483452513	3.048740333	3.462763228	1.018183985	2.380903985	2.990619461	0.896314253	10248.93318	1.670003238	112.3800133	2.369030951	1.568194461	115.9605292	1.823188854	1.889881195	8.487349843	2.771718879	6.496745989	1.348148619	1.967023292
1.263	231.1106727	Suberylglycine	C10H17NO5	HMDB0000953	5.041165882	9.929813205	3.275411329	2.666261016	2.317452847	2.908208297	2.163524412	2.465284295	42.33301584	24.56650101	10.75818743	8.894732398	5.676090929	6.322802374	20.39132125	12.40733217	9.292256585	2.683821394	6.824205216	9.770374045	9.165056426	20.38309034	13.9315641	14.20818186	2.563065283	2.660601834	10.90101192	15.62127708	15.45225379	28.98615375	26.57692411	29.21914167	24.84268022	10.2831833	18.15524227	15.99412699	31.58505085	16.57498259	31.43474475	15.15018711	132.5857308	30.0761737	15.24918904	11.58916568	25.27832725
1.303	233.0357932	Dopamine3-O-sulfate	C8H11NO5S	HMDB0006275	7.812371839	6.943417427	8.289211262	33.35227913	8.297956777	3.332097628	48.35703296	3.187184807	14.25960491	9.868625306	34.03893474	11.97622111	27.84065299	7.943639722	89.06059327	19.23840163	114.4231016	4.685993125	4.440846662	8.465448155	16.40911512	15.68223473	6.035478464	11.48188323	23.85634555	21.81131837	17.46218369	4.089129058	9.928878815	2.520930201	3.839792831	4.689052449	2.194055585	1.792801829	6.21650315	10.53199052	6.137027819	10.99308453	5.245110138	5.378275085	13.66503906	5.925116859	14.69125961	24.85112662	6.925064755
4.877	236.104859	Carboxy-ibuprofen	C13H16O4	HMDB0060564	12.00397921	11.3141873	8.285531852	12.75910285	16.13892379	15.54352924	8.774141932	10.22559237	7.804660597	14.51732419	13.48410079	13.76552941	12.98624387	11.53871421	16.2736436	13.0889484	11.61597533	14.1025065	22.01041852	10.89176186	13.52291217	13.15810901	27.14963085	13.31153333	14.72234048	15.7657184	9.696652608	11.92963449	20.86691244	11.14150677	35.15618376	10.3968304	19.41972971	23.80973253	11.09212493	11.19165305	30.97379458	13.93372198	16.93552202	18.41775304	30.88046364	17.78238602	42.42680999	27.92039989	23.50461493
3.773	237.100108	N-Lactoylphenylalanine	C12H15NO4	HMDB0062175	49.42083747	24.66003571	93.16927844	68.67414363	37.43407416	65.88007069	117.0605781	27.90804911	67.13565446	46.34724091	102.3472724	188.9183612	114.7936426	44.34340984	74.65109556	131.8670204	118.9312464	36.84210464	61.68915442	26.59769893	140.4885179	70.40478908	68.52323076	17.15494409	27.232218	68.70166264	90.8039224	21.82131631	17.25306153	20.43687278	17.51272003	18.89099926	23.27963019	16.56185459	26.28640741	46.56198495	52.52593781	61.26998742	36.97670646	29.18013319	38.60874959	83.65725082	24.81963723	23.56726152	29.56927226
5.816	240.0997736	3-Carboxy-4-methyl-5-propyl-2-furanpropionic acid	C12H16O5	HMDB0061112	2327.131955	652.2174506	564.8895924	4961.544775	161.8591643	761.0489834	810.9591015	3560.471413	607.9581735	992.6791017	401.0064995	154.6163254	1015.929365	1718.257041	527.4084559	1363.708215	454.65428	1803.541765	548.1630266	488.0926358	279.8729449	1002.771075	189.0075045	1546.468218	501.952503	727.5029937	442.7788788	5075.665093	405.4423622	1600.06122	110.0570093	263.8970167	261.0433624	227.3604744	939.1081392	1216.445408	365.5896081	637.4764684	1107.838578	446.0052929	1391.191625	1071.273553	2068.641297	634.2600855	2397.61652
1.703	242.0902716	Thymidine	C10H14N2O5	HMDB0000273	1.346857659	1.25084152	2.169273824	121.8202905	41.18504513	40.87784324	35.43224787	86.4314481	1.837912539	1.465471613	1.557250094	1.527102176	2.801236281	1.43495562	2.395940113	1.892028672	1.553647749	0.96386744	1.423323716	1.376544688	2.126110036	1.42813774	1.004610142	1.798121853	1.851011542	2.745731563	1.374353148	1.298935769	1.525498509	1.386645066	1.360972784	1.33760145	1.587699927	1.885383484	1.484560256	1.611054765	1.641540028	1.655393594	2.209427859	1.604242454	2.469842986	1.848965705	1.881209216	2.6113418	1.709100934
8.468	242.1881947	3-Oxotetradecanoic acid	C14H26O3	HMDB0010730	92.66763819	223.5923529	123.6563817	167.4553415	161.0767878	212.1817592	146.4931218	240.4860616	129.1644042	95.12078268	297.3263492	250.8499692	201.2752294	133.4317907	91.64683983	220.5928436	245.7408336	129.3575253	113.9231468	141.49838	102.9490609	238.1789791	68.33061181	100.4178911	5.387893177	18.66320183	86.28362948	77.09401522	54.59041942	95.29508524	50.81202437	124.2359341	109.635601	27.32176137	71.85366608	13.58380942	11.7087566	16.97234041	25.97825733	45.91942817	54.93474489	30.83711582	14.7993062	54.34206832	18.35480936
10.933	242.2245802	Pentadecanoic acid	C15H30O2	HMDB0000826	206.676921	312.2976207	330.2239324	372.3469407	170.1536868	222.5625117	931.2286199	242.3459886	151.9218097	292.6225572	265.2982295	241.1910727	297.2143563	881.2241948	254.0174318	367.6549892	188.4399592	238.3719868	231.046279	226.0552969	280.2849117	225.5629099	256.8465643	273.3838831	263.825794	214.8320163	279.5018698	333.6211236	286.0376618	206.4656573	292.3186514	187.7338495	352.1506813	214.1354418	467.7856153	253.3362343	220.6363481	199.1345885	180.5113023	245.3818718	151.4330401	269.3640954	151.4319949	221.1404402	296.4826651
7.042	243.0855205	Cytidine	C9H13N3O5	HMDB0000089	25.99020138	29.22024949	24.85457693	23.44423463	28.37050981	21.86262487	25.69590931	33.13667633	24.11619711	33.07277675	31.93436302	29.05961175	35.00219258	26.81500029	44.38099252	37.30246503	18.32352891	19.15148908	30.54769927	33.85553588	34.97034365	38.47751615	27.33260214	32.55516631	30.95313727	26.35295571	24.35381354	28.4480441	34.58210675	28.14394094	29.10444972	29.51132818	25.97090936	29.86178861	20.36177785	28.35893454	31.26402914	32.13753729	30.16016825	32.18105982	30.27969256	36.32654204	33.75631544	25.94038394	27.98538841
0.984	244.0695361	Pseudouridine	C9H12N2O6	HMDB0000767	670.9127005	652.2783853	448.4717137	468.3102278	643.8090989	405.9934994	570.4576416	540.0808228	791.1586749	660.4959373	432.9349786	471.923604	645.7438745	460.6850574	572.8995631	565.2493699	535.6912028	428.2423035	467.1010492	489.0655777	498.7860019	550.2301575	435.6758058	756.2667375	636.4884826	383.3421698	403.1829071	559.5357475	526.5624459	684.0778026	755.1409349	539.3734883	838.8871476	491.8440057	477.445198	535.2330916	490.4070268	407.1197975	980.5246783	641.7159274	855.2836187	450.6764654	634.6665858	507.8586711	378.2423562
8.999	244.2038448	2-Hydroxymyristic acid	C14H28O3	HMDB0002261	40.68589758	139.0419468	98.2715954	98.54503778	70.18315548	144.6875641	87.62583397	134.0158375	89.24079212	52.7310053	96.31506734	105.5046813	66.06162725	54.86940872	49.52899351	87.76411895	82.47609905	58.59918678	59.85506134	50.80428299	50.29249698	57.75218359	61.51714638	49.08200916	17.59662935	16.50830403	37.04391679	47.98677785	35.43479131	48.68335709	36.76653605	65.84064089	55.40218336	27.25788345	50.39811363	24.17882934	19.66806049	19.44757001	22.58872673	34.50201224	32.27959686	30.39231901	17.14658341	31.36698867	18.11556081
3.441	245.0122673	4-Hydroxyclonidine	C9H9Cl2N3O	HMDB0060555	8.943439462	2.32574811	1.226288105	0.913320266	43.39589375	1.055575982	5.350899021	1.290580341	9.721224565	1.564563572	66.72973251	1.281342212	237.9886077	142.8522067	2.242157944	56.13747629	13.48020026	2.830643792	1.346396897	46.71764192	4.143434344	2.904728316	3.995808794	1.525302194	16.83309327	34.64683733	47.62271533	1.619306377	6.680261722	1.964951129	1.761383734	1.266893114	21.49561686	1.631553921	1.901780055	1.479757546	21.13046538	237.1752325	1.554290627	1.615087062	1.666173471	3.813180506	3.171720558	1.425734143	1.570231992
1.34	246.1215717	gamma-Glutamylvaline	C10H18N2O5	HMDB0011172	155.9676222	115.1533548	59.52481066	571.2464318	126.0497125	173.1538662	187.3849216	157.1381625	145.145772	83.23970288	98.58386141	121.7263618	79.05241921	154.533721	193.0954863	88.2604316	142.3332674	42.89309277	56.71100351	95.30867347	90.55887585	102.0671428	60.66608466	70.84267667	153.9503297	327.1050325	239.457161	139.1648161	125.6488685	124.5258892	135.7307977	96.73447802	117.7561439	113.2698294	114.6523667	117.5555904	161.7758345	181.9296148	93.38174387	82.14011678	315.2738084	192.1619102	79.65791951	158.0998947	183.2103916
4.498	246.1467238	3-Hydroxydodecanedioic acid	C12H22O5	HMDB0000413	5.186384239	4.218853025	31.07877646	21.66865353	5.442877962	5.843656514	16.9426706	12.42848305	8.020772841	10.34441359	36.93735165	23.95738883	47.91558466	14.30995752	21.58712982	29.47598704	15.24675401	6.289218718	8.921535511	4.861088041	12.88478286	26.05609517	10.98999665	9.729850247	8.34779833	4.572203187	10.43049502	4.42920671	7.713226999	4.417177099	6.410996223	6.932346889	3.673261937	7.860350838	5.6940917	8.927425474	3.660273021	2.339489831	3.855503928	8.514249332	19.14519736	2.685749511	3.248073906	3.641465682	3.953209723
6.569	248.1008362	gamma-Glutamylthreonine	C9H16N2O6	HMDB0029159	15.24576957	8.59901142	3.984413501	2.586567547	4.070365456	9.218907138	7.943767123	13.57670134	6.77193816	27.10102763	11.290345	3.549939919	12.67755263	14.10208558	12.05144329	7.559872446	6.543212502	4.744402305	25.25227091	6.934230651	1.706096714	15.84548594	2.690964401	19.54891926	1.326302842	5.930166691	18.70354315	13.07499762	3.363894049	10.86725756	6.905909572	9.608242607	15.43799423	9.95698734	6.615253475	10.69483583	1.420607646	8.846679969	3.06771812	25.47416626	16.94177974	3.556894634	3.309332984	22.17974834	15.92399391
1.777	250.0623423	gamma-Glutamylcysteine	C8H14N2O5S	HMDB0001049	46.78428501	60.30967729	49.2939963	55.63561372	34.90948155	36.2271566	45.36272365	38.43859947	56.08936322	50.44316204	51.48059083	37.70578283	49.32377724	43.14417335	64.85753906	49.25553179	46.10151824	27.40063378	36.41879822	47.84418509	57.82026774	56.28756813	42.18189912	48.97431291	64.68903224	64.074643	69.0646869	52.13806315	44.0563789	57.33948409	76.20794721	50.59151558	65.2822773	55.53371793	57.53630547	67.02862058	62.31501901	65.399465	85.17657023	52.94721825	84.9429465	75.66032245	67.96690898	72.39015534	106.025112
4.989	250.1205091	Ubiquinone-1	C14H18O4	HMDB0002012	4.69399744	1.41668074	2.20368997	3.025132874	2.540587578	3.889822116	1.947420217	5.03346777	2.394112753	10.74232583	5.694072344	0.875210419	4.861878251	10.94572276	2.074588342	3.022451938	1.412984185	2.489859078	1.022311463	2.769322197	0.465470005	6.978083169	3.582714927	1.775492652	4.283963634	4.62180557	5.491150979	5.114096712	4.170593564	6.742867687	5.215520325	1.076995544	5.891611365	4.059391802	5.498841589	4.15200647	1.123413011	7.855976169	10.43660277	12.65222343	8.841949758	2.574560547	1.175750662	5.479980647	3.613027758
1.442	252.111007	3'-Hydroxyhexobarbital	C12H16N2O4	HMDB0013940	43.66250853	0.671205522	0.438300057	0.628061582	0.451345716	0.412670525	0.520006973	0.491394249	5.46257049	1.588487289	3.436755996	12.57559139	3.254966069	2.116890957	2.665578908	16.18699885	1.512428998	0.379489923	2.003547868	2.657302728	3.045271786	0.879531137	0.703346156	2.30281563	9.768884171	28.54179652	164.4200452	6.78999802	1.988897497	5.625192816	3.895866292	5.500965763	3.804860285	2.235895113	4.365334467	3.018432785	4.237297324	4.397608145	7.401233762	1.833556227	5.685463363	2.422186201	10.14578109	2.363826848	4.586407814
7.795	254.0902716	2-Hydroxyfelbamate	C11H14N2O5	HMDB0060670	23.36002273	4.99984215	17.35578422	24.86391418	52.18338309	28.62091002	10.11811344	33.17591925	4.341527427	216.6461683	7033.997984	66.3115477	46.82949263	189.4897122	23.13740375	24.76611428	30.7678745	5.895253014	90.21094036	22.36210051	651.2577238	99.5709028	18.41741366	14.4967469	21.63385769	35.0853062	29.28334863	22.83133515	184.8888972	1575.855065	144.5764451	33.91203009	206.6585081	680.2330439	19.1352204	262.1814551	68.55794036	73.02387053	119.5512747	24.08537136	70.31804786	16.0407479	27.30493879	74.52359549	19.47302839
10.777	254.2245802	Palmitoleic acid	C16H30O2	HMDB0003229	3988.422999	19044.68198	10735.20587	6408.176411	20017.97598	13339.32384	7676.725952	14182.50169	7325.667046	8695.100098	7167.655944	7653.119424	4213.912586	3356.199912	6936.858177	6388.500825	5862.006336	10440.29659	11720.78827	9882.861132	4055.430727	3813.680348	3169.613369	9051.922185	2330.116957	3552.748326	3432.677481	5499.198064	5165.923255	5554.188752	8486.236137	9363.980809	9688.232307	9264.010465	9088.31374	4561.672067	4893.152123	3742.514565	5600.925718	12467.07259	8072.646971	4004.169546	2439.983696	7857.810997	4007.196898
11.505	256.2402303	�Palmitic acid	C16H32O2	HMDB0000220	10192.11779	20601.2054	16214.24376	4556.899303	21936.86238	16614.52371	15717.07207	22915.88145	12915.86461	14661.4264	13698.78423	15339.19091	12039.79171	12442.52421	13307.89931	14155.58557	13208.25471	14036.10709	17656.11101	14136.93356	9669.969426	11755.15601	9987.1411	17795.21375	8549.48422	11791.18493	12899.51709	15524.85404	13513.05323	15007.53558	16011.32608	16321.37156	14793.40024	14594.06802	16642.1252	14145.84208	10379.8188	13191.81364	10605.92642	13535.79056	6296.06913	12783.62403	7977.605467	15383.26643	12945.21309
1.41	258.0851862	Ribothymidine	C10H14N2O6	HMDB0000884	27.2604187	26.01913234	21.96134245	86.73017537	36.36225089	21.57597293	23.08914283	34.34932046	27.31631849	24.55193603	29.03321758	23.94822979	23.62490591	30.70750808	43.12696581	22.68502254	16.94077168	19.54393633	25.31416728	27.14296483	32.00917801	27.51390813	16.92159854	36.56156583	36.68682396	37.14297861	24.61121206	43.25939608	35.41712879	26.64867672	47.02337329	32.40486032	36.14160458	35.95354256	33.90666813	30.07995718	32.36601339	33.61359207	48.12703149	33.37538778	92.99015342	29.49490288	31.56139825	41.87960244	32.41552428
6.8	258.1831093	Tetradecanedioic acid	C14H26O4	HMDB0000872	582.9936798	31.05423109	865.7283159	2197.081805	39.00004153	98.55277302	825.7205805	43.23837736	385.4619768	230.3063503	1061.335164	186.2368036	240.2098646	145.5586387	196.5804522	138.2932889	50.79934231	471.7411305	157.113985	353.3369827	255.8487128	82.59674902	29.15389183	207.9626206	113.5215581	116.5331933	169.247895	556.9773021	158.0563259	155.2560913	1006.062538	245.8787131	200.2808807	177.3378652	114.4919865	71.61663204	87.79991168	80.37096256	145.5200477	27.10187411	88.97649322	161.6770165	96.7095626	113.4342458	42.24130299
2.796	260.0848725	4'-Hydroxyflurbiprofen	C15H13FO3	HMDB0060917	15.27040634	7.298176947	7.85503155	4.228300135	2.807758022	1.950935115	2.007148252	3.031526435	13.0886447	3.76281294	2.414251943	2.679723845	2.816002387	2.811319473	3.713053832	3.204393615	3.171024296	2.060810124	2.619115419	2.394433394	9.646084498	6.524741778	3.966647504	3.205555653	2.544547901	6.532471808	8.358318639	3.046478297	2.88423559	2.600106959	3.926901008	3.792702568	3.040266056	4.966034653	3.341483439	4.284135398	3.586017804	3.166344667	4.566118113	2.821301165	12.13205955	5.33505263	4.96847384	3.844706029	4.662092103
5.504	260.1259884	Glycerol tripropanoate	C12H20O6	HMDB0032857	0.465391538	0.39312887	0.382128483	0.341809881	0.699652491	0.42356119	0.658272548	0.565564787	0.498060702	0.551457159	0.510578842	0.560714661	0.561664986	0.494791318	0.783895621	0.523020587	0.467290902	0.375065912	0.491073697	0.464107154	0.61505191	0.479512907	0.376231669	0.639570349	0.594970071	0.537852169	0.460210457	0.499252255	0.525706417	0.566425673	0.512058324	0.439576247	0.575509015	0.607920931	0.486387296	0.545401282	0.552549915	0.538091405	0.551354972	0.619817574	0.418144022	0.559740554	0.518802569	0.511898458	0.60176372
2.923	260.1372218	gamma-Glutamylleucine	C11H20N2O5	HMDB0011171	392.3144471	391.8354162	288.8334176	1079.845872	624.8115715	476.5754987	644.0017076	488.0898712	529.386389	261.2699098	313.6516591	326.9602125	282.4797652	439.0946144	542.7930634	293.3627661	356.1644852	195.7957594	266.2269731	338.9207055	292.3008311	385.0170395	235.1177553	284.2496496	483.4818914	926.8428414	720.2504842	370.5502111	361.7130429	409.5859827	420.6156909	288.2215417	350.673592	360.9969945	328.4560214	467.0119867	432.0770921	483.8309262	340.3340627	312.5700978	685.1696894	636.8970972	277.5504832	459.978158	602.1169063
0.99	261.0307078	O-Sulfotyrosine	C9H11NO6S	HMDB0155722	41.00464691	49.554236	101.4239163	43.43456775	77.72383316	41.09412743	48.19113093	44.60175814	59.09147311	142.223761	79.70460975	53.1925671	32.87832192	35.87974504	93.59180163	37.11875536	30.27683631	67.85122513	44.72392938	89.45225317	106.4534917	46.76583807	37.25087758	48.92203083	36.73665207	67.50415038	84.43362812	54.1806924	76.51829004	60.77012206	56.05043736	40.48279539	42.27120957	34.4731962	36.70176627	61.42903735	54.87850018	46.96254113	67.11901583	86.06741267	59.66015192	64.00639611	44.65833696	52.05042204	60.825384
3.067	262.0147234	Dihydrocaffeic acid 3-sulfate	C9H10O7S	HMDB0041721	55.70444047	507.3250611	26.33444122	21.40983194	79.89055292	9.87466203	53.02255727	26.36303607	38.0618129	61.58325311	38.97349711	31.55924816	46.47106897	39.19396982	11.01925089	38.23813715	60.25361391	26.56239529	60.20417231	21.00203295	19.19624342	30.8478306	28.74665975	7.523385958	27.89019853	23.36282902	50.74356008	18.17950302	12.31283926	11.23425903	82.07083119	96.38387267	44.40853136	50.73533804	20.81768139	12.78498681	108.0349091	95.54050996	33.0678778	50.75163175	115.8606188	72.24068302	122.6342003	21.87232886	88.50884953
3.048	262.0601143	5-Fluorouridine	C9H11FN2O6	HMDB0060396	0.638737072	0.341401576	2.451849056	3.461379143	0.392485923	0.669355457	3.172335016	0.541771214	0.358529431	0.430635187	2.514377723	0.38371001	2.402957525	0.284752802	0.580527455	1.686253519	1.397005758	16.40511049	0.435770183	0.783692159	3.062330982	8.892062226	2.593733443	0.391104326	10.96649877	7.045177865	4.648067334	0.577776701	1.009148569	0.467202298	1.644771277	2.010737917	0.330070829	0.330455644	0.667557875	0.504844187	0.751783002	0.419265051	0.506336318	0.884960283	4.514610738	0.44062269	0.427115506	5.613703644	0.559340261
3.195	262.1317425	Methohexital	C14H18N2O3	HMDB0014617	92.66083709	13.26788874	26.36725141	15.9686823	7.217676981	20.0035535	14.35823334	5.850604946	44.52684561	11.67581513	8.634921448	13.01170504	13.26319514	12.12541354	12.3186793	10.93350603	14.36786084	15.47096722	11.57446408	10.36683815	24.06887426	35.66145928	13.11423752	21.93705069	31.02513849	84.29435849	64.8768412	27.08752421	20.92513065	35.51959638	22.10440784	21.30509804	26.92231766	28.93117744	12.83792093	12.23334026	7.832669643	12.94040412	9.6688429	10.50565569	52.20972239	75.30306886	17.50522237	39.87949961	59.13956847
3.964	262.1416384	Phaseolic acid	C12H22O6	HMDB0031897	46.88286471	41.70602059	23.80564996	53.92699083	41.50283232	118.7869435	57.69825751	42.55902248	76.02448268	23.49300034	42.61874309	51.11383721	35.80331876	21.71647217	80.25966429	45.52568404	208.6311663	228.1835419	26.93578495	38.33492781	75.16692373	25.06023189	40.73031154	45.91307779	159.1189172	29.0099421	29.86679361	102.3776659	30.87258375	85.70846109	39.40966949	34.03035129	54.2182236	68.24408936	33.83879224	31.07406439	33.45001492	59.13100586	404.692824	29.2357869	86.60363949	41.13582657	63.98418225	30.74483823	60.96342585
3.221	264.111007	N-Phenylacetylglutamine	C13H16N2O4	HMDB0006344	1914.301879	57.09565467	4157.019248	2901.05105	253.4225107	3318.897945	1563.324308	72.69257702	2808.873234	1661.078206	1194.070387	1533.142376	1596.499146	1856.908659	302.5838863	380.8317511	2028.883234	3999.99503	1869.662865	534.9173857	1875.963605	1475.643607	2139.636554	1614.431373	1236.417315	1090.487612	2465.06545	3094.52774	2229.826079	2257.890432	2263.594527	1545.782595	668.3268778	1113.867121	2144.249271	1136.430825	404.9097876	647.4018052	740.4444153	1210.939661	293.8433092	392.5992301	1518.408413	645.8613448	248.8966513
5.524	264.1361591	Abscisic acid	C15H20O4	HMDB0036093	104.5216227	10.58019436	28.59184783	45.21153706	42.78322841	64.72053369	39.07344823	72.95754903	27.2828658	65.79581156	75.46847886	28.22772193	70.68518665	79.43831834	48.65342191	36.32075797	13.82239181	56.47451865	52.39432472	56.76329161	26.92333243	62.7332964	30.55664889	26.98289128	26.54673047	37.32464636	40.13212346	70.8389349	81.77167445	58.53768254	64.61727103	24.32534102	90.88847613	58.8337809	50.87272136	50.01083595	25.56993659	74.3329241	145.7807708	84.74153396	67.62137472	71.90417389	31.99723792	48.87653183	61.29013412
3.1	264.1473925	Vorinostat	C14H20N2O3	HMDB0015568	325.3118261	51.80304598	65.6901567	22.6166776	75.46903115	20.87599265	9.781380225	46.38148435	44.15142667	27.18452608	24.80489816	53.57434257	32.13080808	7.991658565	13.45851563	88.10786805	50.3068313	39.34244181	29.8634998	50.39771325	77.80088428	72.40920822	102.3423152	92.44207925	75.61848786	277.1093322	624.7799732	23.82481549	144.2462287	47.25405601	37.30396538	34.34641923	135.7227335	74.49444223	35.7267641	31.64630663	50.46966975	38.56672064	47.12364625	43.88874475	106.3053545	196.3468915	114.1627073	83.94345949	58.9536078
9.123	266.1518092	Deoxyartemsinin	C15H22O4	HMDB0060569	55.66796099	40.41906314	40.4939401	28.3973588	52.3585123	33.31154067	43.8673595	60.3729048	42.60269525	62.45514357	60.31232405	50.29799199	58.22600064	52.88731488	63.40263932	58.03972939	43.95319255	36.09973019	49.86102189	52.33365695	56.45571533	56.98691082	37.70341055	57.06020195	64.37119849	47.64773212	45.82675994	50.98160356	49.93752247	60.34863086	43.036906	44.71075488	55.34989527	52.08708054	51.61074044	66.10241308	58.54615899	54.34028282	57.87253336	67.18789677	37.56868297	46.91969335	49.52736559	57.80435355	56.57955283
8.111	266.1881947	Tetranor 12-HETE	C16H26O3	HMDB0060055	2.808377142	29.5466557	11.60880674	17.21144724	12.64415456	24.65505006	6.428159531	16.04594381	10.24917875	5.725763246	3.95694606	6.503578114	4.558530453	3.849022369	4.241890235	5.355675125	5.556692401	3.018727855	3.314539551	3.460569986	4.342226099	6.700281313	3.516607363	3.631093649	6.473426824	3.801941359	3.914895039	5.236005875	4.158011699	5.109830035	4.118158144	3.820025414	3.145695077	5.70568363	5.982511878	5.31964743	3.863037222	6.532221363	5.54535419	3.703146391	12.33179135	4.238445726	3.278493679	4.577399798	3.261001008
1.251	268.0807695	Inosine	C10H12N4O5	HMDB0000195	138.4627767	6.837780581	15.1724404	67.207505	14.91600312	7.355393683	2.671698458	7.546814446	87.10137705	37.43290189	85.85116535	253.9335957	283.3866013	18.4514841	259.3608894	17.08590748	41.12184594	113.5628626	57.54549657	158.2844161	193.7424181	49.38887753	255.6285873	227.6955193	1536.625465	556.3811756	69.14390174	16.86354411	9.131959269	12.6052034	80.49114166	24.10854722	8.80424181	29.94006671	12.5888988	7.359265715	415.9334637	759.2814213	27.70939992	7.184287565	67.98730525	17.64653191	11.67530632	217.5927596	68.5770431
11.227	268.2402303	10Z-Heptadecenoic acid	C17H32O2	HMDB0060038	405.2989438	1800.461777	1291.643069	964.7498239	1346.379831	999.0742079	1872.467198	1218.705193	775.0956486	957.0391838	755.7153586	897.934829	513.8717249	1451.219626	768.6458413	763.6010535	109.1616113	1066.787903	1120.447869	854.6223736	563.0553293	523.5072879	526.6399697	1159.43293	322.7739048	397.4544603	654.4465685	884.7624469	961.6779487	583.9139394	820.6979961	1025.64551	1213.985786	666.1721366	768.7094255	527.5289681	691.58606	573.3036812	421.1426542	618.2302706	599.3215721	385.8244306	264.303774	830.7572101	515.6794843
4.211	270.1619799	Estrone	C18H22O2	HMDB0000145	17.86578843	1.87995794	31.01030156	31.96999538	12.94783539	23.66222944	16.25691421	22.72419565	14.40824535	72.49922789	28.70286713	7.217892118	32.65683145	55.89464276	14.40270842	5.563892702	10.14466381	7.479255477	22.97882839	10.59377164	4.625902462	21.68299527	5.469683266	10.25806508	3.352923048	12.65726812	20.6367263	10.98169989	12.37435785	29.45278876	4.52968983	4.479963551	13.75244397	6.528220314	11.0839008	10.11872654	4.745062853	7.356841924	11.87647316	30.01543757	9.311190097	2.298281435	15.86905108	12.1422147	16.52424486
4.909	232.1211778	Melatonin	C13H16N2O2	HMDB0001389	29.62523214	41.16710284	11.940344	15.39872273	64.30215318	44.61116948	0.311319207	25.03038892	32.97073774	19.36246097	72.4677289	28.25791542	17.76781144	16.22606402	42.62638727	42.8557086	23.49037151	19.9186726	36.45329461	90.81152336	41.58983821	19.32704021	7.526183482	45.38394236	52.77225829	27.16859028	36.8643759	22.33281073	88.09777535	21.2730007	70.52421489	81.99878356	55.25130079	22.09550522	7.664201801	18.57032603	15.04979268	57.88294869	103.0399526	37.32765971	49.24936372	54.37448093	40.27903041	21.66384049	52.90033214
3.927	273.100108	L-Thyronine�	C15H15NO4	HMDB0000667	21.79782584	6.223008598	1.626793247	1.61932791	9.124788538	10.96319173	11.69439911	4.552341347	29.91901253	0.980134751	2.541641435	8.203952895	4.641510994	8.653728451	0.833534149	1.416228852	3.560482082	1.26466537	12.68561309	11.3849281	7.143907574	1.794191741	10.87607455	8.640797986	0.905107335	7.564763519	0.909748779	2.180691276	4.883589472	9.471120307	1.403485509	6.414816662	7.185031552	2.072953151	3.384846125	11.58294819	19.43837553	11.35736656	6.54178667	4.436960332	14.59136326	4.62196268	14.15372737	15.28674153	2.861503807
5.358	273.1940084	Heptanoylcarnitine	C14H27NO4	HMDB0013238	0.324642154	0.54393287	0.524770669	0.232847163	1.261823663	0.268868514	0.315091446	0.407155106	0.354516102	0.403720953	0.992214075	0.866214234	0.380454558	0.348085036	1.627963116	0.988423209	0.820237912	0.699247879	0.415763858	0.300082428	0.360304065	0.375599343	0.607696129	2.953279815	0.604215532	0.34749133	1.011579178	0.910132444	0.446524808	1.999742211	0.806889621	1.42885813	0.999632446	0.950744297	0.522342725	0.337102494	0.588787925	6.3080582	0.557039055	0.531209662	0.373364624	0.571888548	2.338164502	0.820282534	1.003133305
5.753	274.1780239	3-Hydroxytetradecanedioic acid	C14H26O5	HMDB0000394	3.588132219	12.35314882	14.33339304	199.6411745	4.608160073	6.164223453	123.0993112	3.9840773	22.15406432	26.1465044	13.4085596	4.50996553	3.471635793	2.04573582	24.34834408	4.604478323	1.594768559	12.70454334	3.142325498	7.685582183	6.635277095	7.201711099	3.001071009	28.82758346	7.929529377	11.48313342	7.080533354	5.26760631	4.852028085	7.685809839	6.06975477	4.641238624	18.19304664	1.389532438	2.267235347	8.145395511	17.06079688	36.45045652	5.782282674	3.616025076	14.35006056	11.48786162	6.358257566	6.159937092	3.050804613
3.15	276.0303734	Dihydroferulic acid 4-O-sulfate	C10H12O7S	HMDB0041724	9.032896406	155.6530344	11.976815	22.13652512	17.74535796	3.748527212	19.93880933	21.93988915	26.52909547	12.52847254	30.68517999	14.84510052	8.566797744	11.37423846	24.41434317	5.679084215	43.56249926	20.10288671	11.81821882	7.111893557	15.41535321	11.74151709	10.01311854	1.828783313	10.02355679	18.70474371	37.17279646	4.503222499	1.913788398	2.849177102	18.47515978	4.972957703	58.44185415	15.69340161	5.156626862	2.551006058	15.02223953	25.07576354	5.47324178	14.96982606	42.64815298	12.56280304	68.80550978	16.28522666	15.64729618
1.293	276.0957509	gamma-Glutamylglutamic acid	C10H16N2O7	HMDB0011737	80.75129458	53.59905099	12.04283989	121.1125133	68.62189252	68.31584583	46.09634149	49.84803434	62.11116436	45.68132053	41.20089189	53.06533658	45.66352275	53.50822289	40.78827094	44.21601461	28.55282701	22.55904919	28.97996491	66.54774308	17.57837695	56.26332815	23.22695021	56.97958197	133.5472328	141.820037	140.11589	73.47915231	58.52874962	68.22707183	63.669463	36.23872412	52.54066811	62.50969634	50.19511745	67.73718547	73.66696559	74.44637632	75.43629792	45.99141821	110.6092719	95.68332575	56.83772482	88.25719255	85.80721188
3.479	276.111007	N-lactoyl-Tryptophan	C14H16N2O4	HMDB0062178	43.7837379	105.023145	69.5208357	10.90354635	8.647081185	8.643964801	4.924992133	7.155975841	73.61389732	15.61571051	13.73405857	24.92888388	20.28229296	27.13735553	34.29437233	39.77703199	12.84301423	2.557084343	22.16990629	8.877755668	18.88475182	27.07711018	10.64088064	14.17414906	35.6840317	23.34692985	38.27905667	46.63285183	44.67986924	51.96231797	61.60417548	44.79282616	71.31950608	56.66983399	47.10414846	63.22746793	27.04795426	23.64622613	76.59131426	54.6112618	149.3934405	35.81854556	80.3870901	100.1650643	119.9225774
9.903	276.2089301	Stearidonic acid	C18H28O2	HMDB0006547	52.41216259	450.8406092	111.4782428	67.39377171	112.9126295	121.251347	67.32247091	212.1482529	65.8655294	76.89695172	37.52219299	49.94576084	20.14228421	48.1578016	48.08209789	42.30259433	54.46952328	75.36075277	50.6764922	58.94999948	30.58685935	35.65507132	46.29061058	88.72872935	25.2682963	39.34716317	32.15437285	70.69446934	126.1333764	109.0413815	61.17807057	61.80726596	80.82492674	42.40423549	83.25204002	49.9502028	39.65762149	53.26304959	56.37576902	98.11453723	75.51591968	50.81496157	29.83645001	57.27017507	59.11136979
6.443	278.1518092	alpha-CEHC	C16H22O4	HMDB0001518	34.83204463	15.74979821	33.77150502	75.72711506	31.30558025	36.55303482	30.01785792	24.56837905	26.56048551	30.02764432	44.16092895	34.32813313	24.78752917	27.84258314	34.21824316	19.160149	16.62561798	50.07096073	26.2766915	41.71219277	28.58069477	17.98417609	17.95294516	27.27306485	25.20350205	26.70031899	24.49346534	25.15377724	34.23478514	30.34314805	35.7404205	26.81358622	25.26541703	16.93811768	18.43617892	26.14240959	21.89575309	22.9017184	33.97316647	27.6178835	32.02212091	26.74873916	17.61026133	31.59047524	19.86446731
3.48	278.1630426	Leucylphenylalanine	C15H22N2O3	HMDB0013243	421.9756776	34.89881139	17.27113916	26.9728927	13.98733018	18.33510594	9.981340022	56.78516863	406.6533509	68.02936514	84.12112233	95.95506799	67.10378172	58.26865191	178.9536463	107.2191468	48.46533952	12.60519397	63.82277224	42.46279322	193.6557025	280.4896848	54.80053342	277.8780196	151.0037194	324.9148992	289.8737288	183.950043	169.4687892	277.0831704	177.5125988	229.5324223	277.7372697	148.1073173	155.0176461	230.6804347	116.6536754	65.5032475	186.0053696	163.9446056	403.7616644	565.4051307	214.410081	221.2200973	222.5946013
10.425	278.2245802	alpha-Linolenic acid	C18H30O2	HMDB0001388	2445.752684	14264.12189	4841.048449	1832.344465	7560.186039	5968.782289	3003.761388	8792.313774	4255.345062	4207.026792	3046.262951	4021.553365	1376.639739	3700.829843	2367.521092	2440.405917	2166.828126	2385.411463	4932.310494	3106.691828	1140.379455	3257.602721	2123.789646	4602.125516	1190.755921	1783.930996	2730.05596	2577.306205	6558.378434	4322.263411	2742.567236	6134.542085	2940.696711	2867.75408	3098.549332	3543.596648	1902.090239	2547.042805	1958.309443	1664.193951	4746.10526	2525.026228	1354.409546	3865.497336	2449.054856
2.803	280.1059216	Aspartylphenylalanine	C13H16N2O5	HMDB0000706	102.4189389	27.53499279	21.41909222	7.698514086	8.604283865	30.58470532	11.65423195	6.419479046	520.3832256	103.4926633	176.911499	289.2777813	121.2968115	109.6438276	359.0813779	159.7748084	57.30453681	13.20804647	127.4485408	75.67011649	100.8780657	137.8942329	184.0391739	68.84908565	34.60466678	55.7962477	81.40576635	406.216866	312.7041593	309.1873109	409.0414161	407.6305437	325.1864654	260.8294549	488.3325847	499.595127	319.2802419	156.9229367	450.2655655	118.4481003	877.1359284	336.602281	532.7419895	103.2943193	137.4054959
11.004	280.2402303	Linoelaidic acid	C18H32O2	HMDB0006270	21321.27784	69951.94607	38117.50019	18559.24726	53300.92284	34538.66903	27394.94282	49899.871	30713.8186	36311.58303	25069.11159	32994.56317	25131.32534	30393.44592	18650.09624	21340.59	26073.7608	26162.08136	36234.03369	27170.69131	11135.77986	38192.81349	16848.96509	33990.46866	9195.064988	16459.45198	33301.64788	29129.94864	27097.80834	25108.37059	38651.16159	41317.94858	30213.35466	31881.20156	38677.82126	27482.73918	19441.52393	23048.78796	19777.81452	23214.21318	24178.54929	27466.46625	18783.84653	30312.60366	24244.74079
2.923	282.1215717	Hydroxy-lacosamide	C13H18N2O5	HMDB0061146	35.35281007	36.47491328	26.56790462	81.39918211	59.19576874	47.39740958	59.89121416	50.76607702	47.34889372	25.47396404	26.52241569	28.07489256	34.31691085	41.42350925	50.28330744	25.78116244	34.51408362	16.82950169	22.51920919	31.33955644	28.38362011	32.99561091	18.48910183	26.25262003	47.91919635	82.63492966	60.6733462	35.84379381	33.91948771	38.59056268	41.28042301	27.77894281	32.97297901	32.57151424	33.30715644	50.27320012	40.73754134	48.37762317	34.72123702	28.29085919	65.6193017	49.24079061	24.88772317	40.22290029	51.08976882
11.64	282.2558803	Oleic acid	C18H34O2	HMDB0000207	17806.42516	44075.11062	26284.19638	13288.48267	37399.97263	28176.49438	27466.34791	36242.15939	21179.9248	31129.13904	27510.0441	26172.34043	24391.43854	21345.00772	23551.90783	24123.80402	25607.09384	31361.91329	31706.50429	29706.87446	16376.81775	24337.54985	16943.20817	38053.85798	12505.54331	21052.4453	23900.2092	27385.27286	22978.26382	24435.27013	26659.25451	34820.80761	26757.86452	25902.47733	31217.81779	22971.99691	19913.9007	21282.83605	16709.7679	26108.38988	16684.30801	18706.67174	11947.40353	25678.27835	20131.49559
12.33	284.2715304	Stearic acid	C18H36O2	HMDB0000827	6714.062259	9514.685541	7289.276419	1537.168949	10252.5799	7771.167457	8901.998583	11819.69477	7233.601432	9281.88753	7895.20242	8493.08618	9335.759643	7231.430161	8476.854396	9277.739608	8655.339541	8387.722124	9501.638673	6946.936686	6105.548683	8238.659171	7186.379838	10685.9679	4872.563821	6797.824752	8027.73053	7881.681318	8968.002352	7736.518544	8426.692084	8339.321035	9582.417996	8496.294452	9521.400564	7901.114658	6785.987849	7083.6034	6014.077764	6582.50649	1177.105766	7951.571307	7014.034861	8155.483375	7504.374792
10.109	288.2300595	(S)-10,16-Dihydroxyhexadecanoic acid	C16H32O4	HMDB0037798	10.03175851	5.666800965	11.05371624	7.36323977	31.64258361	10.61979208	4.475314176	11.01469494	2.528315564	6.765917958	7.540983918	7.251103359	5.751169465	3.737014849	2.01285129	2.823382757	4.488432973	4.610297666	5.797395841	11.18975041	4.20734441	4.379697051	2.759858155	5.726687797	4.634974117	5.60827625	6.892246512	6.007940241	4.313770327	5.937483623	4.771621138	18.73344409	9.449263423	4.068195225	3.364436498	2.510652436	3.306580109	4.345945054	3.070118836	7.081172609	8.539205892	4.65283708	2.299694826	5.591440094	3.02782321
2.996	294.1215717	gamma-Glutamylphenylalanine	C14H18N2O5	HMDB0000594	54.87327236	127.8146498	141.3033718	165.8958305	94.28349952	98.76074274	112.1703771	81.73365516	121.7514847	67.74451175	81.53405441	62.91409871	75.42344388	77.35586047	125.9626369	72.93957881	72.83286605	57.01584407	44.38093833	64.42511679	72.57034078	70.92412373	47.0655881	51.22092293	73.7133429	121.1394033	116.1998583	72.79901749	68.0245088	71.26680714	95.71992268	61.61702424	82.53803355	80.87229225	73.07950648	92.0898533	90.23139464	94.77468798	116.3072606	67.1181732	172.5170005	115.0332035	91.09343407	99.11078735	109.0676672
8.9	294.2194948	13-HOTE	C18H30O3	HMDB0010203	49.29418998	306.88073	178.9984446	81.56536529	93.01600324	138.645753	77.94163578	154.5275191	88.64100483	17.25695704	12.87937887	32.78101365	23.50617859	36.82141628	18.71240345	54.41090531	28.29121415	10.71724799	16.80670462	10.76031049	72.76148496	40.6900888	10.09081528	17.88644759	62.85341007	47.00841537	70.68038229	69.10152832	100.1980706	62.8459568	149.7351655	133.1416446	57.55407315	88.47158439	191.4587782	125.8963641	55.73510903	92.33110768	96.53884299	35.29300557	164.286372	71.43060841	49.07685768	61.26659966	65.72723551
3.571	295.1183988	Norfluoxetine	C16H16F3NO	HMDB0060551	132.1943776	51.66037778	57.36176539	21.50108274	113.3592944	117.8415702	30.3035253	54.16223362	75.09451923	4.639480984	105.0753778	59.58548559	76.42360494	44.24379561	8.193462736	30.67449518	68.18720738	44.41107957	136.9726583	87.57387547	76.58892155	29.44196261	32.73461121	147.4248021	14.32284012	35.87725122	37.79961158	20.1170174	95.29599407	133.0313689	16.27628215	52.53108091	55.81615358	28.41601651	32.53479452	56.98700728	131.9024202	81.3778495	187.9424064	159.9899652	96.82648734	35.15118712	45.9561668	77.22369593	27.28391955
8.706	296.2351449	12,13-EpOME	C18H32O3	HMDB0004702	236.2180344	4561.998099	2709.746278	721.6791853	731.2712049	1092.795675	660.4115098	868.2160777	680.4833733	71.19822691	84.51895525	82.58203896	72.65839772	74.33439841	42.24302103	116.287922	120.7374941	32.83674944	37.22984149	42.29776309	33.70526735	143.2197149	25.0063518	38.83697668	315.5540316	365.4666349	463.6599432	374.2829752	302.8968766	207.123498	519.3055018	597.3097252	166.9598401	361.570388	579.6949174	506.7773576	420.9610302	326.8197561	372.6774214	158.6552743	660.9926609	353.5329251	266.2541988	239.7596161	287.1465332
12.036	296.2715304	10Z-Nonadecenoic acid	C19H36O2	HMDB0013622	158.733518	436.2003493	279.6273097	164.5083342	274.1390162	252.7328118	433.3230524	362.2517923	202.1578704	245.9069351	205.0404309	306.8164027	167.7747185	152.7009555	171.8008508	160.3268665	156.5455281	303.090916	322.3363638	169.7111686	107.0051338	138.0003991	151.1466353	336.2502914	61.93739515	127.0634759	164.2474854	229.1556524	165.8847187	150.0854455	210.8559526	274.697716	273.2766227	128.3923579	245.762649	111.1980268	169.8389546	95.5536366	104.7263348	130.9286075	74.80945921	147.2652949	43.26408235	159.3833728	143.2451966
3.032	296.9644748	Hydrochlorothiazide	C7H8ClN3O4S2	HMDB0001928	2.149548086	1.123332852	1.324987628	27.825121	21.08070834	185.9959482	10.67588991	1.823227938	44.21123798	1.449220785	144.4456287	1.291303031	1.843118963	0.958281375	1.553575056	4.338518455	1.271765861	7.013178577	1.466501638	2.18272431	1.757371135	2.651856885	96.97169888	1.316187194	1.312519736	4.45342985	2.488434359	1.944397555	3.396097502	1.572280442	1.253690765	1.223616726	1.110790573	1.112085596	1.247233613	1.698957057	2.529982656	1.410956756	1.703978538	2.978165456	1.627550813	6.716880477	1.437375971	1.339007297	1.882353225
1.778	297.045312	L-Cysteinylglycine disulfide	C8H15N3O5S2	HMDB0000709	31.51912733	32.11857734	30.26848982	17.14949376	23.14111717	23.51877034	30.82202051	28.40117767	29.2837942	35.53638046	34.00619815	25.97684968	32.2154662	25.99769705	40.99336969	33.77136504	28.25556588	19.4053596	26.37709386	27.61526017	37.08343047	35.59256511	24.05678751	35.29366622	38.36813919	37.8542107	37.7372274	27.95832331	30.21500716	35.04291474	40.76347811	28.3017318	37.62327105	33.98529844	31.03244939	36.87686571	35.4392432	36.85567884	43.62646501	36.06018693	28.95882357	43.31674305	40.68276659	37.36179888	46.38620671
7.277	298.1780239	Artemether	C16H26O5	HMDB0015643	7.322816355	5.213116245	4.923225413	23.48313864	3.995813019	5.904338708	3.321178005	3.710743519	3.391027853	14.51259368	13.42456817	4.611965741	9.033904278	15.8600336	2.741484136	6.290714275	5.846191122	8.201797917	3.274149905	9.711167318	8.22576163	9.084076443	8.500392189	6.175854967	0.641075151	8.346767921	11.47811328	6.339082325	10.46998789	4.085345527	8.717495346	6.144315361	4.351752716	4.236290731	7.999752325	3.379372898	4.950204738	3.183285042	3.899927233	5.169512801	13.3402448	3.924355498	2.422207885	5.39537441	4.591136032
8.986	298.250795	Ricinoleic acid	C18H34O3	HMDB0034297	177.3809239	242.6220738	146.0322524	475.036976	709.9382211	569.2998116	400.2286932	329.5132431	432.0955691	183.4621449	356.0850203	363.0793591	193.3613514	195.6576796	206.9928101	224.8948105	197.6895957	369.949025	226.5725389	487.4789045	143.0320956	175.8662309	161.361369	211.0969287	121.3584542	138.24221	544.344898	514.1267157	174.2811672	240.5872498	295.8072137	375.4300553	216.400314	283.5832479	301.326976	193.2532983	86.61178162	188.1569189	185.7145309	258.360035	519.3503809	228.5955248	124.6089244	385.5553534	151.7173166
9.527	300.266445	(R)-2-hydroxystearic acid	C18H36O3	HMDB0062549	50.86255389	41.0533902	79.21327406	52.3852637	263.173106	150.7861156	213.5551389	172.2289308	126.1452924	56.52983672	89.15117358	59.26411844	78.22542159	97.3249431	128.6084438	179.1323229	120.0851323	116.6553362	32.95147671	84.94165943	73.94347312	104.4213133	37.38060003	30.7598063	154.1246082	115.893779	92.61794456	133.7232747	57.48711117	138.036362	28.7614345	143.8653454	133.494332	234.9632065	169.1477904	200.8799831	136.9287002	144.0011462	67.66099086	97.83262257	64.17385113	191.2961879	53.11335275	181.6118617	87.06238931
1.4	302.1378905	Histidinyl-Phenylalanine	C15H18N4O3	HMDB0028892	49.31988991	0.484599622	0.481891812	0.473545398	0.45645533	0.369273973	0.468422008	0.545230943	11.79205227	0.656131684	0.514979944	0.498621011	0.486643777	0.463643403	0.71038241	1.475003803	0.48744376	0.357716304	0.426482565	0.386042675	6.285254249	12.57536181	1.215488181	1.882074962	3.798831946	35.9661192	43.25173371	0.866853802	0.392847629	4.05420679	0.639798575	0.53383236	5.282287285	1.331863442	0.426280379	0.472235826	0.45011276	0.474647695	0.477306999	1.355447157	16.76929401	25.60311254	0.695670219	5.440743041	9.8177697
9.408	302.1729386	Glycerol tributanoate	C15H26O6	HMDB0031094	9.175345227	15.43998153	15.50998786	14.49498398	28.8141977	15.10232066	17.47295476	32.19958317	8.370304079	6.779771202	9.034952398	6.630289923	7.826218888	7.781865511	10.23166817	9.463965806	4.51062551	5.279289381	5.371900545	6.003294427	7.134360679	5.457766355	9.946719595	6.632408536	11.34483904	8.596089815	9.482809055	14.50087773	15.05925497	13.70533742	18.93606283	13.2444966	10.85876411	14.28470889	11.82141773	12.9541071	17.14227002	11.8512496	13.11689158	10.49094611	14.26677813	15.09606677	28.56209973	54.41932554	16.2086674
10.302	302.2245802	Eicosapentaenoic acid	C20H30O2	HMDB0001999	550.835508	2376.958238	1359.61526	401.0434095	816.223873	740.124843	904.8274866	1765.282292	453.0185088	388.7134357	324.9086561	307.428396	140.5852388	246.8011402	353.8454388	297.0921245	255.4717275	337.7913144	307.4720104	318.2877527	407.8179982	259.9318775	240.4612984	443.2362223	338.0381368	560.9954725	318.11666	358.7914182	480.6671448	1171.575753	318.5989693	390.0882114	714.0783391	233.0884845	218.1849516	491.1823588	467.492844	712.0772422	326.9920951	623.4173173	522.4208008	331.1749422	296.5666437	505.9142995	735.0891894
10.862	304.2402303	Arachidonic acid	C20H32O2	HMDB0001043	7825.285016	22722.67902	21070.06736	5057.734605	11749.45464	9073.520543	7769.529281	14686.12801	8320.991792	7280.855299	6609.504907	8174.230541	5940.329858	4643.499478	10266.03132	4116.539512	5826.765032	4389.410049	8412.490548	5781.474974	4406.184996	8343.002972	6894.506865	8708.598874	5989.217456	6189.13031	5868.424911	5675.623794	6515.796457	11181.55546	10707.42037	11919.69703	12172.2606	8142.90605	9778.559549	12260.7035	9437.931909	9896.66543	9167.525073	6380.15493	9181.112656	9996.752535	7677.699664	8582.420127	10226.60294
11.25	306.2558803	5,8,11-Eicosatrienoic acid	C20H34O2	HMDB0010378	1159.359437	6778.140797	4913.325661	747.6869784	4048.944907	2500.310857	1977.374682	4327.521568	2029.321626	1156.166665	1047.359666	1409.081725	858.5667768	997.0085629	1153.454028	978.9158449	1164.091184	847.2023838	1721.565514	1078.213192	718.1784991	873.1727723	935.8250929	1406.213184	647.5623744	1472.938652	885.9544684	1289.078115	992.792928	1478.565668	1923.510286	1717.429136	1749.539285	795.3522502	1163.127045	1616.263919	1420.443554	1117.778792	1089.44168	781.9464445	1035.07511	1295.973838	861.374762	1056.327418	1531.805741
6.805	308.104859	Warfarin	C19H16O4	HMDB0001935	1.05215798	1.47684937	0.797436492	0.844547687	0.901157169	2.270995177	0.67198397	0.782455489	2.320146543	1.216324835	1.319621567	1.085906684	1.617846614	1.167161783	1.110404723	1.026291359	0.922874857	17431.22799	2.079668484	0.772080218	1.069917565	1.288344278	1.178397442	1.264640466	1.167512453	0.61199183	0.57960416	0.923544898	0.80602456	0.906350569	1.163080854	1.102788627	1.241908401	1.377345555	0.770191545	1.008791476	0.96829498	1.137347399	1.160976341	1.023341717	0.585026324	0.82465882	1.003631239	0.746352873	1.016668145
11.777	308.2715304	Eicosadienoic acid	C20H36O2	HMDB0005060	581.4547282	2551.139342	1243.444694	305.8248481	1475.248833	1069.605931	583.4689159	1972.424346	1252.915091	954.021691	616.7731008	986.9191004	754.2935698	651.8919397	439.2739635	456.8317156	699.1674258	617.4706897	1361.811423	660.2272436	238.7757176	563.7987031	521.9400986	776.5706915	174.8609734	367.2705932	685.9660154	587.8773212	535.2515882	607.0118519	1129.939092	1158.625658	730.79332	665.556803	791.7512261	613.1379655	547.1796659	262.5500967	435.0711014	424.3435142	399.8475887	551.1649333	390.9248106	487.6237454	408.5245391
3.05	309.0848518	Indoxyl glucuronide	C14H15NO7	HMDB0010319	5.715120741	0.878227767	8.073377433	47.44837984	0.635008116	15.40298243	18.7960452	1.146721054	31.87996097	6.500294561	33.97239792	9.298821145	4.814518363	0.596444629	0.655122023	2.417871698	10.8805778	13.80587044	10.15701985	0.91628424	1.892222237	6.307918039	20.75362357	2.160053578	4.065074221	7.204708243	6.731997476	2.653713615	6.656198813	10.48635202	3.192150253	1.365829856	2.334453863	1.880751506	2.859778405	9.580517315	5.751498146	4.354403961	2.266434008	1.907297086	0.602628135	0.53862627	4.264082899	1.522340942	0.684301534
1.625	310.1164863	gamma-Glutamyltyrosine	C14H18N2O6	HMDB0011741	14.68194077	21.45770196	20.67074399	46.70085411	39.92944805	25.60136459	39.02148391	22.60242542	23.26646871	17.51431468	13.92340657	14.24268686	24.29153895	17.45776412	21.3905473	17.60309857	18.19608068	8.579681859	10.10463025	9.637754633	10.15179793	13.2041922	7.920315201	8.089837198	34.18048956	33.34514627	36.59165904	17.6942283	16.32508335	18.59980363	15.88992927	11.24722424	18.46517652	17.17847908	19.89395412	19.95535254	15.04668591	20.56994016	26.16551884	18.91828721	43.44553552	22.01858035	17.923046	18.77175589	28.63057574
10.587	310.2144094	12(13)Ep-9-KODE	C18H30O4	HMDB0013623	81.62381976	261.6047726	156.9668147	77.01428626	229.6256491	143.8912403	259.9988134	253.6751208	115.4559741	126.3070301	126.5838588	147.3261127	148.2779805	149.7468938	98.11254877	141.9018864	144.9919475	150.931233	132.9282185	119.9472679	86.95033156	79.48381148	130.2834984	159.8334944	73.42646567	88.47927308	117.0627255	149.5813817	103.2122966	94.73222535	136.769256	130.9480574	152.5290665	149.7427388	239.228342	155.9781546	101.989815	111.2248857	79.44013758	141.6531192	80.41661402	95.54022975	62.30013817	144.4820155	164.8636578
12.431	310.2871805	11Z-Eicosenoic acid	C20H38O2	HMDB0002231	735.8509056	1606.584678	721.9212936	267.6882613	1402.267373	766.4995981	753.3764272	1564.012599	984.7455423	799.4755947	795.5389378	1007.332853	721.5353147	596.1833598	408.9655745	711.8001486	615.1971524	920.1040617	884.2650361	899.6036848	471.2590289	530.4592466	382.247456	1032.450171	175.2508634	405.9668897	596.5023643	634.1791368	401.7406478	413.347735	676.3181094	1157.409231	593.2893712	501.2873098	822.3972136	700.3763308	569.5857725	709.1261393	328.5648654	381.3685139	359.6049951	463.0633842	244.5395473	478.0632056	343.6998864
5.252	312.0633881	Aflatoxin B1	C17H12O6	HMDB0006552	3.087756967	0.363052957	0.418821808	0.320226658	0.541614953	0.374408303	0.918249466	0.452215097	0.404860085	0.552157463	0.556249717	0.426863382	4.796571668	0.561366419	0.645360396	2.477935661	34.91451823	26.26581139	0.415119192	1.768954597	60.04977867	35.95106896	0.335005088	1.410431464	102.9264174	78.01573478	7.088520836	0.94534729	0.465194174	1.775781965	6.300213698	15.33081528	0.523421156	0.510158352	39.83637164	36.88239818	1.527848219	0.645057151	0.513160545	0.778111234	12.18865816	0.530692774	0.657006007	0.57813526	0.534731161
3.581	312.1473925	Phenylalanylphenylalanine	C18H20N2O3	HMDB0013302	1134.471886	729.8635312	117.7071816	12.27301296	9.399518311	8.357129587	7.146538587	11.15918676	1749.697789	921.9863833	1028.318819	1273.353631	1089.939835	889.508751	2528.533274	1415.731046	579.1048282	90.35549307	898.0266619	550.6554227	1030.052105	996.9531182	696.0859345	758.6022937	779.2432133	1312.585792	744.530643	1410.288635	1758.948317	1831.360739	1818.601463	1983.171927	1482.945059	1206.217479	1967.461599	1841.435156	1862.54399	2012.459901	2207.840136	1350.135679	4674.743092	1141.333639	2050.899343	1849.831951	1816.528654
8.85	312.2300595	13-L-Hydroperoxylinoleic acid	C18H32O4	HMDB0003871	77.35501731	371.3484363	202.6452913	97.09862619	116.2732295	167.4433925	89.83967656	174.433389	101.24021	45.65830465	106.9921842	86.0919423	35.6334145	101.7519824	79.10380759	111.0349367	45.08203808	38.71857428	25.65938328	104.0007858	111.3316472	75.07241546	18.3145771	82.68014415	91.22854483	58.04457243	134.2525719	111.1258641	132.2482353	88.32857491	186.0392252	162.2633628	99.83844701	108.992124	240.4726994	160.2773415	84.17397945	102.9710466	115.2819835	73.4002874	254.0940103	147.5754599	102.6833953	88.99407686	101.5883513
13.251	312.3028305	Arachidic acid	C20H40O2	HMDB0002212	160.7102514	333.5873287	118.9909401	25.02841033	261.1306695	140.5917025	257.2911363	186.5834766	198.0029575	176.9403979	200.7189542	210.1774938	264.8369539	216.4179924	146.2231482	246.6485577	269.8378305	167.7364233	147.3752947	146.4229849	116.8879847	235.136355	189.1363838	189.1786326	177.267882	156.4963956	263.1840306	165.7999816	136.5905429	137.2347907	151.1870099	160.1011311	162.6144533	262.4373411	205.1811377	241.5923698	164.5193456	217.5954602	166.0747957	106.0326908	22.32758522	185.9806659	180.2979225	169.0691752	178.9421003
7.857	314.1881947	Momilactone A	C20H26O3	HMDB0036748	2.884931048	0.885831018	1.981842189	2.767131624	1.54136045	7.375304012	2.162466196	1.884807342	0.454099163	1.42310879	2.228957016	2.654692916	4.577522394	1.416694335	3.024878938	1.628706073	0.383942423	2.008659513	1.475069804	2.138732923	1.194565521	1.032560204	2.51074934	2.498696214	2.583401973	2.493239842	1.555594306	2.517155165	2.371816303	1.565763706	4.584680987	1.795567002	2.363909705	1.930783827	3.837584404	9.504685803	2.191562541	2.234627564	2.413855596	0.467370146	2.056307266	2.1358283	1.474094276	3.459858082	2.846792807
9.176	314.2457096	12,13-DHOME	C18H34O4	HMDB0004705	57.31203477	71.76583589	57.63438616	54.42225385	84.16462182	109.5154063	102.063063	79.23943797	74.76604945	14.70567266	112.5066534	36.07593355	91.01491564	147.530934	55.30546522	37.97027644	46.11784184	72.15576406	41.23814021	70.60738024	24.52687498	41.43512165	40.6840547	65.24196368	31.98462328	2.696388473	20.01441555	126.7844477	38.37924957	35.6692365	45.49761724	54.17706324	22.83167388	40.19450466	54.03979002	35.33279142	18.65885382	50.57289317	6.192477439	27.38997745	30.41771752	7.220593471	7.998618613	38.37245079	5.068024826
8.028	316.2613596	(9S,10S)-9,10-dihydroxyoctadecanoate	C18H36O4	HMDB0059633	18.16604897	14.88696807	15.63126755	15.58071037	23.39909038	20.25740808	17.37225493	20.09962277	21.1264105	19.30183459	17.06266752	13.91521196	87.63510233	19.26808505	29.11730316	23.15804833	19.16323292	13.12433378	15.97737481	16.00748479	19.28645415	20.83086632	10.27874428	19.60522561	26.53511533	17.15357996	23.100866	21.60090873	16.78649065	18.87608476	20.72785425	17.29554536	23.64592788	21.75774028	19.17495193	20.22113378	17.50368636	46.66757655	26.98932713	20.15229237	32.72145287	21.83034199	17.72587768	20.68484212	20.17888891
3.951	318.119127	fluvoxamino acid	C14H17F3N2O3	HMDB0060950	0.56144215	0.396823188	0.565291835	2.152336788	0.54961595	0.435424782	0.492927588	108.6773044	1.052539823	0.886092281	0.977170609	1.510718013	0.818138751	1.172460175	2.119634096	0.739358984	1.011514896	2.016405385	0.612618458	4.111009974	1.072072353	1.495014601	2.321694547	1.489469636	1.279740523	3.261675773	0.766345361	1.24125931	0.64587837	1.302451148	0.717547765	0.59668944	1.373635061	0.606285118	0.494558234	0.576799149	0.559820657	0.536085757	0.715545303	1.016640741	1.323133273	1.078818895	0.607754384	27.66572758	0.664190759
8.676	318.2194948	12-KETE	C20H30O3	HMDB0013633	15.40925526	174.6660857	62.73826692	98.07035952	27.57530513	116.6294446	39.42682626	95.37560841	24.01522221	1.975700018	2.025951949	1.680540898	2.148797439	1.949239384	2.500056331	2.045775739	1.582318656	1.290586815	2.041841296	1.641598906	2.271919228	2.008816214	1.58616648	1.792996776	44.69601058	17.0196331	8.223350401	19.93568836	23.83328666	30.33764071	26.32327687	22.95040141	6.885677574	14.96110809	17.24557684	22.41551102	14.37893891	11.58639076	41.97339867	22.1235297	32.92269072	15.89385148	9.605750486	10.89465033	17.21385786
4.733	320.1471177	�Valproic acid glucuronide�	C14H24O8	HMDB0000901	0.396181861	0.292141328	1.192424414	0.799748447	0.357427759	0.270914765	22.02614989	0.346617391	0.9111318	0.61503101	0.366114743	0.391742658	0.556714444	2.426005828	1.242667023	1.054542236	0.304301715	0.8378046	0.340879674	0.973931855	0.409659241	0.330001723	0.255817555	1.997209418	0.477722203	0.387261019	0.746534403	0.353014634	4.073156863	0.378458029	0.353020227	0.335957045	0.36864578	0.359337057	1.301445191	0.381314335	0.421806561	0.461872528	0.427928025	0.437524723	0.736787283	0.407027246	0.399176184	0.382109422	0.428423344
9.265	320.2351449	12-HETE	C20H32O3	HMDB0006111	339.5967673	3546.497613	1814.289502	2785.316861	807.0163575	2891.696457	668.7322583	1861.748165	743.6498472	7.695707426	4.443201904	7.212319368	6.270211819	4.544466403	8.182743111	4.733606274	9.139675085	5.201186315	7.144861264	4.098008918	8.950994792	6.007131421	9.648040946	6.817741854	1481.994144	364.0670383	233.2742425	692.8571076	709.5761567	497.8634245	1472.741795	1304.121389	208.8010034	1040.400964	1389.082779	1053.048984	647.3809804	409.4302983	1667.659498	488.0624026	1198.960858	762.954002	394.8537554	394.0893688	469.0420242
9.276	322.250795	8-HETrE	C20H34O3	HMDB0060052	15.19597233	267.2749825	378.2076973	76.19207412	127.4418179	210.1621698	73.15770268	164.3744822	94.40737617	9.027735422	4.881025514	4.211527791	4.953002635	4.223608111	4.744244459	4.054907282	3.443399953	2.469971731	3.666652028	2.809613274	3.209279199	4.274239774	5.046290866	3.735520702	28.04947433	38.09382675	10.98142421	50.12656713	19.73499565	47.83100778	67.66670526	58.16517712	46.32701796	32.48540534	39.3912636	58.18933972	65.77696188	18.64239082	57.16863455	11.696095	85.42108861	29.58403196	33.36909642	22.0008804	21.35464147
4.197	323.051851	Cytidine monophosphate	C9H14N3O8P	HMDB0000095	26.55408689	21.36420838	20.15977504	51.75441132	28.35475066	19.5598505	18.12183228	29.56800752	18.7755953	39.39451007	24.96348485	31.02682739	27.90516575	26.47657452	37.40792567	39.17189452	25.73019832	25.55132979	28.97886927	23.68522699	26.60530249	22.29019515	41.78278648	30.60655721	27.59355092	27.25057292	16.82147314	23.06345243	28.06103721	23.43381478	34.97959017	43.62998025	29.58400387	54.06847304	37.14211828	28.6545161	32.70356596	30.15859012	28.27500952	27.38085838	62.85393279	21.90037121	54.34689435	38.15860636	39.15738473
10.233	326.2245802	2-Hydroxydesogestrel	C22H30O2	HMDB0060719	4.653464339	19.40288905	23.1386209	2.425367988	14.20403678	9.657205154	5.541592257	23.52569884	7.967000668	2.038415058	2.391453721	2.873871767	0.58988254	3.031233257	4.398853691	2.645741892	3.486046389	4.036162677	5.575551103	4.667804238	1.549861867	3.328251057	2.254300775	2.364545788	2.901053753	5.027761412	3.356323107	8.477177783	4.788797018	8.00568652	5.500414478	5.406153114	9.08757388	3.999952714	5.309893647	6.011105729	4.032823187	6.472416787	0.5547688	2.883631741	4.317859567	4.594118346	4.135920702	0.642867836	8.641222347
1.034	327.0954165	Acetaminophen glucuronide	C14H17NO8	HMDB0010316	6.076484071	5.289526849	2324.309954	4127.840404	7.139217555	7.593001134	773.2217345	8.051296941	8.699122934	9.046424696	6.707444755	417.965776	301.6181908	6.196928208	9.929442796	831.2067663	8.544965668	349.7273217	8.465529009	6.357086967	117.7172558	6.304035326	7.878921608	567.3989584	7.088684536	6.294703906	7.790277443	10.49929299	7.582058682	8.697625481	7.805498009	6.51640442	1460.348115	8.771046217	15.66633563	7.931639318	8.884268167	6.166322817	9.287597846	6.512167571	10.34050415	7.729469416	9.994300109	8.061216911	9.895824618
10.683	328.2402303	Docosahexaenoic acid	C22H32O2	HMDB0002183	2471.676102	7339.495077	5240.060608	1662.377082	2907.850205	4259.673146	2479.83514	6871.707432	2269.536708	2317.330133	1446.403445	2204.99196	927.7715111	1733.868641	1957.404081	1614.235871	1851.428284	1869.190629	2149.172699	1954.618343	890.2413172	1644.651066	1180.979301	2420.541871	1010.26541	1273.323285	1530.717891	2406.631719	1826.335471	3881.597571	2176.31193	2445.892894	2634.706853	1129.864214	2094.790186	1367.376984	1747.967235	1586.189047	1454.165948	1234.986693	1814.301127	2179.546599	1784.918192	1628.825677	2295.998897
7.695	329.2202231	6-Keto-decanoylcarnitine	C17H31NO5	HMDB0013202	16.713241	37.15259013	93.33956508	195.5300016	38.97331522	10.52526558	13.5328597	19.67611885	8.481772777	99.75178724	13.61811608	62.29872393	22.22488771	7.025870643	48.74485359	19.73734254	2.58523549	5.423634925	193.3087562	67.8466379	14.15226767	15.48983393	22.37054875	68.50803497	15.94526516	65.5108355	50.38436102	8.931642706	45.82830883	59.5829388	79.99294648	76.28150023	66.67165787	173.8607453	73.76372783	48.33413214	42.80644886	28.68756693	13.41854216	13.37902459	9.730243129	38.88310816	33.04605949	15.10672515	11.22455756
5.688	330.2406242	9,12,13-TriHOME	C18H34O5	HMDB0004708	82.95139652	52.46248495	32.93361248	38.12201253	42.31444103	72.05120396	63.44178612	61.66069632	95.27356391	31.55845253	25.42345545	45.83724919	51.66210004	30.32152528	49.88118081	70.72761298	53.41126026	39.70346767	38.66378101	34.1381538	65.77446548	44.4649621	22.83442593	34.39825211	69.8877201	36.1320725	46.93014089	43.76759574	33.08640936	36.61021546	54.68949224	35.73176153	40.04776274	38.30961104	30.96401316	61.38879813	44.24261821	86.87321655	94.34439155	37.35720296	286.5708096	50.09674746	43.07768938	70.13857777	35.17041526
11.206	330.2558803	Docosapentaenoic acid (22n-3)	C22H34O2	HMDB0006528	279.5675166	1236.564075	897.8831518	296.2234601	1085.988796	687.6664816	362.849321	887.3377575	447.8581305	307.468423	290.5279449	838.3413499	189.3705994	267.0899837	558.6591805	236.6749452	281.1974181	366.4982158	647.8526306	313.3380292	194.4390846	255.9051327	268.1538116	465.6866433	227.8553368	237.4683746	253.6221384	318.4746162	336.5544268	408.3678845	604.8270972	640.5654319	797.8793956	420.5016387	517.3446058	259.0469457	363.6763328	266.3660805	293.8583486	336.3553613	241.6522811	336.5499437	195.3346221	316.8709364	324.6176917
6.578	332.1835033	Neomenthol-glucuronide	C16H28O7	HMDB0060012	18.02949091	23.79315664	4.456470398	31.21796783	21.1909146	19.49624285	8.841136535	6.802105456	35.97656377	14.63723073	36.31530127	14.33271112	18.47746018	13.15808825	9.043728974	8.602043396	15.6940561	25.63764668	11.22358095	34.2779162	18.2733973	10.37577597	15.27501049	63.55976426	7.9405812	28.30765631	21.45276276	11.74389304	10.12267961	15.61897863	3.882059232	18.36032753	18.29948979	5.908889956	12.97780002	13.73361774	19.90973216	7.496546021	9.567901974	36.01542655	75.28579909	20.39452484	14.19849717	14.6694405	12.90211891
6.579	332.1987594	11b-Hydroxyprogesterone	C20H28O4	HMDB0004031	16.62104317	25.72270628	51.20831834	73.90765689	27.01431375	13.13385232	26.82762635	11.01194699	60.23159976	142.5300711	14.75375808	40.19965424	51.36055279	40.30793973	16.9565002	24.46178834	23.55355953	17.95390219	13.11307724	7.463426797	13.58397713	82.38395742	217.5738134	3.354272254	17.31026457	54.98057011	86.91177024	37.24404386	8.320730361	47.10619451	211.6085049	107.7242711	57.3147978	29.28550431	170.6133539	42.36691067	95.62024508	78.34756995	4.5619223	23.15361588	50.93510273	43.57379854	69.810848	82.27384141	16.13794087
11.489	332.2715304	Adrenic acid	C22H36O2	HMDB0002226	310.1558995	2044.928249	805.7280139	249.6149172	974.5245421	823.9695294	425.7326635	1542.338773	671.2662146	407.1868519	403.4800538	731.4933972	293.6661547	373.1019578	512.6290102	267.378476	368.1992304	485.1489632	740.164148	365.3295012	231.8238874	357.9192449	321.6803714	551.0031773	159.5129511	233.8001415	271.0673393	303.3666918	330.3474129	457.0491569	544.1782333	573.0425755	586.0801925	369.719222	457.1566809	421.5971019	283.2059553	238.771432	297.340121	317.9477063	296.2395735	393.2627771	261.6607792	334.285216	330.4974697
6.825	334.2144094	15-Keto-13,14-dihydroprostaglandin A2	C20H30O4	HMDB0001244	3.31330939	34.62506873	12.85996443	19.75845883	10.48547778	42.00151605	5.411559288	28.16427174	27.65524957	35.99809042	3.272708348	8.459976264	13.90699111	12.36805369	9.346954989	11.48422584	3.292764059	6.310062134	3.004803384	3.39494728	10.59623272	12.61155183	57.34829318	3.257708059	16.05731414	8.520125058	13.34580567	35.68691193	5.253769721	15.02916218	103.0935107	42.09536362	17.79512274	15.15598836	55.72478242	13.86268185	18.67083733	71.64742902	7.475957582	7.546495097	12.73247847	10.91615822	16.64996985	21.91598227	3.608052861
11.978	334.2871805	Docosatrienoic acid	C22H38O2	HMDB0002823	25.8583006	189.7263797	59.89534034	23.1503026	103.3285328	59.25691586	63.68711318	94.49532895	60.65861182	57.2396474	47.52776901	44.38071016	30.6100111	48.83117481	64.74433213	25.75364872	32.54105981	62.55898023	93.0093249	21.25030617	17.58785488	34.38048328	49.83359947	40.1455201	7.816072313	33.39678023	35.14281624	47.61252428	25.76517464	43.25869121	47.86343981	57.9260158	63.86071531	44.03754402	46.15551805	61.50781772	28.27906414	27.95260033	27.08493963	14.28592768	18.3153135	42.22732143	19.17320478	30.97249497	36.78144008
10.777	336.2300595	12(S)-HPETE	C20H32O4	HMDB0004243	162.7999526	546.8389479	352.6460152	246.6497705	649.9713819	467.139244	303.7659783	488.0525761	266.0310915	328.5033767	301.2684754	328.566932	164.2623553	160.0495172	296.7074883	282.6849633	236.8305243	395.7037599	422.25309	396.1794689	220.7323973	133.0399118	128.0848239	368.8177914	109.5550964	140.3536022	135.1633945	231.193553	226.1650774	245.0856515	367.9467023	332.7157421	363.025531	366.0340444	334.0435302	221.4978629	216.0270717	179.4697974	282.4577842	512.0379927	282.088362	168.7296796	112.7475957	346.6656813	170.2120813
7.151	336.2300595	14,15-DiHETE	C20H32O4	HMDB0010204	11.17649839	205.4971566	166.0933814	135.5023981	42.62053914	150.7452688	29.48177139	89.92052667	41.6881032	4.786540095	4.121674258	3.552179262	4.035213749	3.702451688	5.665887214	4.558449502	3.137968962	2.227350072	3.86347628	4.338763126	4.429296354	4.028715963	3.468865136	3.941088873	39.62478659	19.89618782	16.30144388	32.32188403	21.26056036	25.1869706	43.93527738	61.74554905	12.05472707	42.92692354	54.87837228	43.32958886	43.90285538	15.93162835	56.55388764	15.18893666	46.2416733	25.34984608	12.98777434	19.19333564	21.46371411
12.546	336.3028305	Docosadienoate (22:2n6)	C22H40O2	HMDB0061714	36.77246426	111.1555538	41.79126476	10.73940904	68.46652783	42.68494177	32.09931612	91.57905274	69.74351977	38.26398528	27.52027192	41.75944482	37.04448827	26.96410479	21.53979615	39.65498228	31.26541517	29.73254893	51.07789748	29.11485459	22.00768089	25.27490735	24.39601709	35.50416727	8.926339258	17.32035032	25.59023841	25.87500966	22.56537547	23.94549316	42.86011657	36.8515053	34.8109178	20.37034909	30.69805619	34.55527557	30.53691655	37.0682169	19.29096572	17.18241075	13.58583374	26.84815832	11.73341904	24.13584585	14.76791218
11.508	338.2457096	14,15-DiHETrE	C20H34O4	HMDB0002265	333.3553727	321.4148281	265.7652691	146.4456456	421.8198652	289.1485642	371.7738028	481.0548184	262.9774236	346.6620235	388.761322	362.4404245	360.4803583	331.9526591	424.006689	398.7488995	305.3534138	233.2599207	376.3258468	308.1789041	331.5546916	330.4406262	234.6130376	398.1049802	315.5497818	329.5111518	293.2366193	359.3307393	353.6878728	334.7366511	383.1113731	374.8593052	322.3394201	395.4618072	255.488823	318.3010029	352.7762192	386.6296323	353.9503799	420.9755982	186.5002245	349.1636592	280.4367649	435.9374008	408.9949967
7.349	338.2457096	8,9-DiHETrE	C20H34O4	HMDB0002311	15.52318477	35.33574096	44.62003948	12.62557154	13.20357058	35.34404532	7.895072454	22.93656632	10.1438098	190.2646156	0.938457256	0.90063626	8.30337397	1.105531424	1.207530108	0.911275509	6.09671323	0.674365413	10.1121583	19.24719783	1.067780352	10.10635274	0.680621479	0.972456696	63.8710494	5.057039328	2.414008731	31.28882302	3.190890839	43.98660619	77.82147893	8.642418791	3.365984036	4.260627997	6.74335368	7.602175207	9.13268901	3.543652926	6.834919134	262.0397229	7.055481779	3.913464618	2.393674986	3.185464274	3.615990577
13.334	338.3184806	Erucic acid	C22H42O2	HMDB0002068	1669.379454	793.6851843	96.16519339	83.1301122	857.3109245	508.5258532	541.0921826	1701.081437	1068.059574	135.0968868	74.23524434	479.2240875	445.7193167	231.2134161	45.67919069	1328.6961	58.04120258	103.6886698	148.515702	180.2199584	1262.888775	97.93877532	50.24725586	73.75021389	45.47465033	116.5569282	129.6270916	118.6693666	33.90462867	43.00769924	293.9832278	274.8812209	103.8747726	42.62505798	224.4472986	932.8870076	158.1794629	1822.482897	115.6336353	81.69497259	499.2481105	138.4513343	32.68593426	128.7196314	129.9131616
10.678	339.2773441	Oleoyl glycine	C20H37NO3	HMDB0013631	6.304886312	12.67693919	7.737964989	3.919306007	13.3627325	11.89077107	6.806002857	16.28875633	7.084437324	11.30022691	7.207726931	11.07900195	8.718341055	7.606954122	4.562757939	6.405283316	6.605874101	10.09908282	7.929027899	11.25117397	4.073421097	7.146719935	5.142793241	13.71996369	4.370235808	5.464079573	8.360519974	5.079104968	6.529087281	7.355326668	8.121394754	11.8156006	8.273155778	4.820836276	12.69221927	7.007427293	3.996600957	7.32388421	6.271047314	9.909530232	5.211248048	4.876493431	3.486144706	11.22634014	3.594213626
14.377	340.3341307	Behenic acid	C22H44O2	HMDB0000944	107.4997262	159.8892481	52.98876094	17.85183481	90.01915649	59.26622023	161.0549929	99.41617921	111.2583591	105.4093503	97.24160858	100.3301191	167.1708258	184.3544461	78.76949155	127.1460596	131.920594	78.98617185	60.94750975	61.23298422	97.1673387	260.2172442	83.7475684	75.14332357	122.4451428	82.48936557	216.2368308	71.98773594	57.1022451	68.93072757	71.34624689	62.82805051	58.54699253	91.25113072	91.7072368	115.4161564	76.89336038	98.75067498	103.0901886	46.70350225	17.7900516	135.6627889	84.90052175	74.88071904	96.00078332
8.938	342.2194948	17-Hydroxymethylethisterone	C22H30O3	HMDB0060710	1.326978356	7.420816841	5.698145597	3.772033458	1.438401185	6.567583378	1.168638469	3.050734836	1.055649383	1.412361628	1.428268109	1.245077182	1.488277515	1.305401153	1.607071925	1.139931947	1.322829316	1.004312581	1.221304876	1.28818507	1.440142467	1.392462818	0.974526135	1.514016258	1.625316804	1.415100794	1.290308695	3.169445241	1.626930498	1.378510949	2.686606875	1.606552993	1.384220067	1.911336641	4.995234299	1.486107248	1.377856473	1.374811209	2.132602453	1.356665633	2.650030611	1.502829675	1.644412541	1.406610677	1.604120269
10.017	343.2722587	Dodecanoylcarnitine	C19H37NO4	HMDB0002250	27.72847941	23.43502822	24.91788757	9.267741461	23.24567899	19.45167723	20.40145792	28.46702492	18.64095784	22.59946682	23.81346628	23.1262285	24.52028504	18.55349887	30.42399524	17.0455952	16.21528676	22.31958667	19.41551971	23.32855791	24.36507822	17.95541558	22.30903643	24.89447516	30.16356771	27.43823377	20.52039918	23.08239586	22.37992765	23.6059396	25.41227067	20.16800051	35.79954148	20.72539113	19.74299579	24.32990223	20.81280374	24.09719671	26.73603694	30.22373655	15.67760351	24.60167684	18.60162776	25.90458335	22.55859854
9.361	344.2351449	4-HDoHE	C22H32O3	HMDB0060049	112.1603621	609.5739444	532.0471782	399.7960103	146.3949372	767.179698	91.017	404.6278105	156.8210602	1.111440502	0.924816953	1.576206437	0.970819683	0.858668249	1.203824589	0.895223044	1.843126514	0.786143851	0.995389736	0.920373172	1.151362129	0.86481065	1.667699711	0.939102459	297.2630531	78.81510208	36.48534612	223.2317031	123.3518639	162.2995164	253.8216645	230.2754686	40.17056497	119.3303029	197.2624181	174.1352906	128.8495265	49.32564458	279.0644325	51.62461243	160.8698862	119.6912707	77.33227001	72.86379425	67.95066409
4.911	347.0630843	Adenosine monophosphate	C10H14N5O7P	HMDB0000045	7.873162413	9.681195375	2.884093648	3.586370281	14.3806448	9.044358934	0.371647284	4.882317732	7.317208421	3.156196214	16.6118323	5.708705106	3.108323332	3.686516607	8.144552592	9.3367609	5.159873204	3.886569616	9.904297098	20.59382904	8.167078679	4.647145241	1.825702344	10.26205753	10.27160939	6.204414692	7.525783104	4.130656486	17.97630681	4.796859314	19.4482156	18.24481381	11.46565269	6.05512829	1.617283338	3.086288388	3.441986649	11.47719159	26.09760552	7.769812007	10.22333886	11.02120543	7.727459718	4.297753243	11.26649149
8.078	350.2093241	15-Keto-prostaglandin E2	C20H30O5	HMDB0003175	0.628201487	7.150563589	2.335246752	5.419231425	0.700693334	6.888566671	0.672221525	4.494434548	1.284312522	0.64983784	0.776133578	0.534149266	0.621601167	1.584696474	0.884617991	0.728810469	0.889010308	0.441806788	0.655612865	0.583839653	0.691981713	0.972098378	0.634590735	0.729269697	2.528495425	0.746468987	0.755215796	1.768689181	2.695830637	1.183991908	10.51392686	6.626382573	1.791956418	0.845194873	6.123433995	2.597112557	1.799788852	1.861850929	7.77992577	1.141853841	5.58004476	2.321886631	1.836135782	1.335798023	1.655562558
9.098	350.2457096	Tetrahydrocorticosterone	C21H34O4	HMDB0000268	45.94434375	8.904551846	19.06733808	40.48430203	18.86731218	16.27831012	7.121826804	22.74371332	11.01871502	25.37652204	20.15396497	13.6423126	20.78473936	24.4525692	7.809209996	5.850704381	14.05588847	8.305511118	16.50225084	14.87986405	5.910205952	12.92487427	13.38751141	20.76078324	14.6085605	27.09346694	45.08687837	13.60210688	14.40345743	30.3811993	17.83725075	13.54330632	35.567028	13.79502085	21.09920901	25.51554644	15.26299295	17.75238686	30.93920505	26.11551727	23.70360834	10.47102247	13.13601334	22.69263937	9.319866391
6.908	351.2174597	Sphingosine 1-phosphate (d16:1-P)	C16H34NO5P	HMDB0060061	38.97876009	15.27508575	20.27401122	17.98911452	19.09499409	17.8042007	21.95082387	20.0181241	19.8840671	33.16631071	43.03400298	37.08173101	45.2311832	34.72002906	31.57122474	37.10310502	27.07425007	20.56016555	24.86288572	14.73895185	26.59701383	38.32378729	36.42564108	30.16627128	34.45676752	21.93504544	22.921386	27.68441339	23.40051773	30.44526111	24.21840419	34.14760596	45.45468472	31.58735716	19.84901107	31.21633427	21.03033231	26.23742815	28.50373438	76.79795014	31.88086269	24.08054916	25.86186635	29.36271405	21.84477371
7.53	352.2249741	15-Keto-prostaglandin F2a	C20H32O5	HMDB0004240	255.9484653	351.7248397	226.3771212	499.6150109	379.6170879	192.5657527	418.6113222	147.4632726	155.4918514	534.8537645	460.7677139	298.9845291	85.22717088	87.18614559	44.85322805	108.1581891	64.28775022	223.6946302	55.25611477	481.0665939	164.4448611	65.5799535	102.4766512	47.01227459	330.852917	255.3437653	205.2182943	170.4610403	297.6597013	108.6751004	121.2274108	151.6436376	162.6423684	129.1467306	123.1333303	147.7959702	356.6397814	223.9746482	160.7726078	1194.692026	161.2985391	125.619672	118.2789908	177.8280169	235.0095083
7.145	354.2406242	Prostaglandin H1	C20H34O5	HMDB0013041	16.14204434	223.8134786	254.3596185	130.755336	57.98252858	174.8025488	41.47983711	130.4355546	54.38910438	10.46635349	8.563098761	8.393820138	8.484518184	8.614120067	13.31925371	8.522362821	6.996802532	5.782510113	8.42933767	8.636006781	9.493513886	9.274022563	7.445226309	9.200966797	45.31043685	26.79256853	22.71066332	39.43240797	25.83221639	33.58184665	60.10672838	77.78229774	16.26708329	46.02229569	59.55704004	48.65774826	50.39520342	21.1355004	57.59448083	20.88227585	52.47994961	29.70110506	17.94167408	22.04926289	25.38749475
10.039	354.2770097	MG(18:2(9Z,12Z)/0:0/0:0)	C21H38O4	HMDB0011568	35.60840345	28.50525993	25.64109847	50.55546721	42.24851649	25.0424925	16.9301233	31.49172238	27.1852913	24.23249528	22.8054184	24.87047186	32.07126884	20.08598171	20.4332334	7.945868654	16.05746723	12.23013937	12.97676123	22.82907688	11.88131455	13.79882638	30.39421801	38.92932104	28.38746224	37.56564922	44.89580771	23.00685106	25.85888946	21.5717479	32.44529553	21.20993518	56.13652941	15.58943765	48.54664184	31.14033647	24.32487645	26.58282435	56.08400517	36.1683618	48.44762982	25.68107567	23.15958096	24.51265887	16.69397062
14.657	354.3497807	Tricosanoic acid	C23H46O2	HMDB0001160	144.980442	107.5094166	72.37572527	28.11490176	87.15568243	59.32480544	56.49197365	46.86773552	66.04146381	96.66414846	78.81436635	64.75217469	131.2718064	101.8567028	162.3629079	53.1278472	55.40406514	26.43178721	85.8193398	54.71933437	47.58422077	74.64373621	53.44932505	134.8284818	59.83357163	54.93689614	104.9996139	75.69410078	66.5463233	74.47240307	61.15933152	83.52579185	112.0643913	77.09057123	87.75754723	79.52044532	64.41007158	140.4230596	69.12247404	114.1403167	65.82369537	95.33457967	97.57113367	71.31656107	68.20235414
10.414	356.2351449	14-HDoHE	C23H32O3	HMDB0060044	132.0831287	615.8910202	142.5116553	127.9647521	432.0263318	263.1979385	130.705209	177.6337846	196.7428607	199.4728018	113.7015744	182.9160388	112.2043349	111.3111296	112.3473474	132.7221885	126.7989727	160.5753954	208.1359452	130.3859017	70.01035988	137.2930686	37.89107792	263.8122182	60.00345868	82.8958538	126.013326	96.84476713	251.3965883	237.6081806	233.8034378	197.4757598	177.2216101	143.2433687	309.4977431	110.1612185	36.02044286	121.2287397	86.18294777	162.620581	195.8550677	38.49382346	97.30888465	171.9834404	165.4047419
3.937	360.1321364	Nitrendipine	C18H20N2O6	HMDB0015187	6.53110746	6.970355864	4.666459815	12.77119861	14.8229247	5.793773149	7.080324344	17.68619693	7.180862363	5.195659554	6.384125263	2.873776017	2.346247663	10.42901477	6.484032352	9.702549438	6.418496364	10.97362759	4.508751886	7.729194494	3.393819271	5.476852846	5.405316254	12.39990283	7.441798987	9.985456286	5.98417713	12.76292865	5.898263725	17.73959309	5.005202086	7.347292581	10.38008366	16.02277448	11.17277294	6.279943071	5.415624985	5.927524414	9.021687483	6.588908511	12.78299235	5.710778372	5.455072491	7.279446454	7.252591654
6.618	360.193674	Cortisone	C21H28O5	HMDB0002802	5.608027364	1.15296369	16.00740212	3.075675198	0.914670602	13.13240215	6.283461246	11.36474393	40.96734706	22.81328839	5.743612484	29.21265833	27.71687802	49.58060694	1.845508567	3.990947569	12.97740886	57.63812352	22.24901801	43.87897858	12.3765071	15.91172684	5.017229132	182.9980699	39.43039897	12.11584374	0.800618052	38.15564219	1.030216323	14.93820733	41.38531506	6.797129256	28.70553078	2.806724942	49.32665784	17.73612915	0.666490831	2.25092266	15.34871793	3.32331913	0.756471846	3.36918481	1.334058501	5.951814341	9.589352329
10.415	360.2300595	2-beta-hydroxymedroxyprogesterone	C22H32O4	HMDB0061064	108.2195653	716.9225242	83.26480097	101.4859901	322.9973255	260.4694546	130.5336735	382.0593467	196.4340889	213.1487761	134.8797751	169.8876046	63.3861654	101.1387801	103.6070597	122.7881395	137.4275355	105.3161308	196.2346227	129.5603716	66.10784559	137.1758504	35.73757321	184.7307967	24.16509607	47.93092933	113.407651	98.61344965	243.522582	203.0579634	145.5690411	290.9032729	175.1696491	127.7762842	163.3161841	151.8408374	35.84522941	138.2264463	69.66100339	165.8135325	181.8277659	39.61770138	36.25548727	192.7367067	145.1823299
4.894	362.2093241	18-Hydroxycorticosterone	C21H30O5	HMDB0000319	142.1551407	170.9663459	321.630798	645.8672375	229.9318264	211.0696754	211.3769291	209.0625909	342.1201714	89.28916799	153.6978416	151.1874938	168.9145593	311.7004689	220.4964071	162.6012268	171.0546095	217.5248804	263.714749	279.6713036	235.7530379	317.8138457	201.4562257	204.3933255	109.1493101	109.3449876	206.4024697	191.1621256	238.964355	177.9775703	232.5422602	215.2923899	107.5455681	284.5075578	220.544881	96.56872098	186.4567219	140.4210662	436.7839726	314.4213572	289.3692859	59.7926235	304.167614	101.2457911	242.9646922
11.001	362.2457096	19,20-DiHDPA	C22H34O4	HMDB0010214	592.333077	961.6494595	688.6283021	442.9488929	974.3555336	689.2726846	731.9586991	932.893657	562.4776238	872.1838266	657.483792	714.4227931	660.8412908	768.01301	622.5010177	627.6106861	644.8707669	578.527129	831.9923535	721.0496145	353.8403494	737.8613171	402.3922194	795.1296803	337.9133917	462.2396099	714.179606	693.1442326	723.2911583	650.7891793	748.8361372	781.7718666	702.6456506	795.6084597	329.0393683	756.7138799	631.286988	664.3698447	585.8975982	715.1927085	540.3737985	761.9010254	609.5231653	721.577974	755.8023027
10.213	364.2402303	Quinestrol	C25H32O2	HMDB0015579	1.137278268	21.93196158	13.27424385	3.023904674	32.15308363	11.73478429	29.38825564	7.844295976	8.369440861	2.278003416	1.597178105	3.121338464	2.614583033	0.731381821	4.921524215	5.242282962	3.452986662	0.814776984	1.560195044	1.581584459	3.566394112	0.641322849	4.792065392	0.494447107	0.929795101	9.229263435	2.972381771	5.733480781	1.569261736	4.437611302	2.808078566	2.895572965	1.941556676	2.40120731	11.08861106	12.14123117	31.55308953	19.95656257	3.417034525	8.562620641	0.979556047	3.640908753	1.964789422	9.814875841	10.1042261
8.431	366.2406242	5alpha-Tetrahydrocortisol	C21H34O5	HMDB0000526	2.514379726	32.06440818	31.20787769	45.45766068	6.684752473	60.31478035	2.284681888	54.25814102	23.63886743	2.474031523	2.46395139	2.141607404	2.363715099	2.405646153	3.016373453	2.392897584	1.920386549	1.599186559	4.371185781	2.438619146	2.506479258	2.767454169	5.131691869	2.357352871	9.082890478	9.144696215	13.1654716	12.27150922	34.97797669	7.962476116	71.11223278	53.84451649	18.28883065	7.011931875	46.00416925	26.81011071	29.32819569	25.30994964	21.54451744	10.34982093	48.30925008	34.9323546	21.65634083	14.34723989	10.17371133
14.449	366.3497807	Nervonic acid	C24H46O2	HMDB0002368	189.8727803	226.433313	164.3625568	37.55885151	224.060624	167.8864524	219.9207889	281.7327571	195.5915514	187.9517136	216.695979	177.7677584	224.8555005	223.1798364	154.8576654	197.3755306	158.1097095	200.161209	177.3806446	191.939388	183.3541831	148.5636768	115.6732057	236.1314305	133.1260986	131.9634904	125.83462	130.1016642	108.3432086	127.0943563	122.8197264	151.9883262	126.3071665	134.4367776	145.510547	146.7490889	142.8259606	177.5411293	92.90878335	109.1690307	23.91479658	150.9301205	119.4709215	160.0231092	112.1782361
12.343	367.2722587	3, 5-Tetradecadiencarnitine	C21H37NO4	HMDB0013331	51.95977666	55.05896018	48.29256973	14.87962902	70.80279979	50.4880964	72.46706933	73.01429403	52.21322128	69.24692176	59.30790479	69.38082941	64.67087598	51.37227153	68.43626607	59.44151347	57.17287917	52.30380244	64.96889143	54.90032987	45.17977934	61.95372645	48.19535646	67.99321779	45.86499654	49.82193648	56.76232781	63.66702	62.60251737	56.36626966	61.40909374	59.06551197	66.82325539	73.05816437	62.35580661	60.58784457	56.67806423	53.87818745	46.25113792	56.09281539	9.964130975	58.49777041	56.0571761	69.92458241	61.59529075
7.52	367.9079771	Triclosan sulfate	C12H7Cl3O5S	HMDB0061387	72.25596093	0.412284453	0.438897257	0.373141976	0.547012732	63.46092176	0.464470373	0.565654365	1.390319758	0.564891045	0.535606728	0.465078357	0.548935196	0.482633757	0.743772353	0.524531409	0.432993014	0.805424643	9.54533257	0.514815407	0.563800677	4.093618135	0.443833768	0.553937349	209.7217632	82.80440667	14.31618692	1.288419922	0.636566102	0.52848167	0.560186582	0.52969194	7.476090244	0.609834767	0.477148941	0.568840523	2.384131505	2.319500797	0.60841817	1.479655124	12.96894918	0.581732295	0.604156863	10.0839257	0.594733833
5.696	368.1657447	Testosterone sulfate	C19H28O5S	HMDB0002833	15479.41452	1101.278865	2754.486254	829.7641242	4883.513211	5330.726028	5828.947494	4568.276083	10059.70725	519.146171	4552.2293	7811.499292	8238.600241	12549.51796	492.8890343	4158.518576	2981.488993	1210.687706	11789.59547	11643.44811	10303.14514	2934.170504	7193.545756	7648.193547	2283.473875	4900.360149	1272.422633	4540.201817	8939.267013	8865.053984	3125.336025	6804.987917	4065.933346	4089.898354	5463.799203	6488.633422	13154.09223	7999.206511	10459.79037	2455.856384	5303.325103	2826.605963	8246.864545	19861.86771	5896.764996
7.669	368.1963904	LysoPA(i-13:0/0:0)	C16H33O7P	HMDB0114764	0.497720167	8.704371984	1.948565653	0.36962329	0.538949791	1.399209043	0.452835619	0.522521869	0.978606314	0.638414649	0.496918906	0.444936173	0.496003333	0.421608823	0.945071217	0.484059752	0.477629469	0.402408298	0.454873066	0.473643721	0.551907189	0.46043478	0.347670087	0.501570477	0.70273997	0.588546577	0.472306347	0.698812472	0.521727457	0.584138988	0.486471794	0.526503433	0.486638798	1.242545474	0.525655345	2.283806827	0.967387241	0.572832938	0.548115015	0.558624336	1.996974739	0.853802556	1.190828206	0.732009543	0.608488218
7.508	368.2198888	11-Dehydro-thromboxane B2	C20H32O6	HMDB0004242	0.914034345	24.62852356	11.16707173	24.24333764	4.595365194	26.09488744	2.159640381	10.467118	3.605045002	0.750700272	0.711783485	0.618056265	0.753626416	0.641386151	0.988420887	0.697065169	0.575417112	0.777911649	0.64018205	0.776238325	1.182428675	0.668200408	0.589823708	0.736143584	9.24108096	2.232032286	0.930466654	3.562039155	3.244568338	3.772940852	9.373694976	9.536809063	1.497416765	4.879276646	6.129472355	7.050039685	3.093910104	1.636397729	9.247209109	2.14100219	4.632888789	2.573972753	2.108966676	0.87616129	2.912891577
8.338	368.2562743	Beta-Cortol	C21H36O5	HMDB0005821	5.076419472	3.39718061	5.973572665	7.877541404	3.416659133	4.752990827	1.176676408	2.751555322	3.035072611	5.501159743	6.722433699	2.730011443	5.12598468	3.545822482	7.874883105	1.999561659	1.087086749	1.743867343	3.719103274	3.772727171	1.69886066	1.99230203	8.326423331	4.301683056	3.922717933	9.680434782	11.17359751	3.352652469	3.870512409	1.788483721	8.326311766	2.170076986	11.91618997	1.438457749	10.17000381	1.401989666	2.546020163	6.342208297	5.359778222	5.362043407	9.065182134	3.745297469	5.211900558	2.536267052	1.84103204
15.345	368.3654308	Tetracosanoic acid	C24H48O2	HMDB0002003	16.23991386	12.93539638	13.43209418	3.619364604	13.66146461	10.64009784	7.200773399	9.077908617	6.012122837	10.50328205	16.07429465	10.74365644	11.98279541	13.89344669	25.62780241	9.669546897	7.392146094	3.40684247	11.67992867	5.76263062	13.3029544	11.17817354	7.558791666	21.78295659	9.64904326	11.01222636	11.41948995	8.678155422	8.76173185	15.73785821	6.543588219	9.470390273	16.16635601	7.345165871	11.14932279	11.14224948	11.78846791	12.12525561	12.35291467	18.22999783	5.318917434	10.31983216	8.104218151	11.71982799	10.90472679
10.282	369.2879087	trans-2-Tetradecenoylcarnitine	C21H39NO4	HMDB0013329	8.955362887	8.284476007	7.664020862	3.387204217	10.12200986	8.649522875	6.287713929	9.265765435	8.649234154	9.810968158	12.06207602	9.842345109	9.888125709	9.920375591	10.68619342	6.168037327	7.314339321	12.0291998	7.467006867	14.19286495	5.156120867	7.403429396	7.150754068	11.92272203	7.833675135	7.763188445	8.355398219	8.303784927	10.88281291	8.668693723	9.111197898	13.06841393	10.65259624	7.124066254	10.46773472	6.977543553	5.275244999	6.524773217	11.81874536	11.7033926	8.755281485	9.007802577	6.322417624	9.15465648	7.143672208
6.08	370.1813948	Androsterone sulfate	C19H30O5S	HMDB0002759	134.694188	4.516828647	26.910408	43.53718651	9.444204941	174.7640332	96.15950402	25.3874092	205.5712288	23.66703471	129.9823041	196.448575	190.4027653	99.84197117	3.832986901	83.33834504	70.01950666	255.8932128	539.1256626	620.1524007	212.1250969	91.67726461	236.3529828	75.68055115	82.86282348	128.861081	61.70897442	83.86042316	232.9715001	198.8498349	35.05190287	171.0951776	10.16372321	63.16606076	255.1733311	89.92902407	47.60954459	282.1198618	103.2488747	94.84767467	206.6580312	41.48165688	219.0974085	151.5784163	104.9041268
9.493	376.1382844	Riboflavin	C17H20N4O6	HMDB0000244	22.03586981	44.56520711	43.70592777	28.30793249	40.88866307	38.14343783	54.92251482	86.63157789	26.88251561	33.67732166	43.16490793	32.99611273	45.08320341	24.60514888	24.64874913	44.02165865	72.83449181	32.15005063	29.24975771	28.9465074	23.02061612	19.41372296	28.89158417	32.61699484	27.58464637	18.36728559	25.32596516	25.17154356	33.1918303	25.37082389	36.19643174	36.75210166	41.4634665	40.13358305	47.1698926	38.44949112	38.71431085	25.89115463	20.9811793	44.07935864	31.06808134	28.89537279	20.20203147	28.27004468	39.36633363
7.898	376.1885886	16?-hydroxyprednisolone	C21H28O6	HMDB0061016	9.170024283	3.265404646	3.385769236	7.306213756	6.241344039	2.249480176	9.965249584	8.044288423	3.831812954	5.560411438	5.37627871	5.439763741	4.247424247	3.150546906	10.01019732	3.178643713	4.484574039	4.531235322	3.536308588	10.06560149	4.078529951	3.216082988	2.651980858	7.962486688	2.560513128	5.467007232	4.420945137	2.283811005	2.807597654	2.886408234	3.880174989	8.921451809	9.382295228	4.765804522	3.134226974	3.470711117	4.7453937	4.304304931	9.485860396	5.814450707	7.317504108	8.042907909	4.786021039	16.72542757	4.877434634
6.674	376.199822	Enalapril	C20H28N2O5	HMDB0014722	25.3247389	33.72896362	14.49192836	10.92450659	25.70294573	2.195980168	9.646070435	8.820314297	13.7060483	18.12742148	7.543786621	8.420546162	10.58883758	22.14912841	4.589372717	18.66306743	5.229183139	38.12338887	11.79832073	51.99773409	24.74118557	8.426647743	38.06325131	44.9050436	16.44540758	25.25397997	5.477635196	10.15196595	18.33975104	16.91860356	9.244886409	6.312068917	37.91240466	12.82211264	69.38682292	34.75156694	18.4814169	16.72895721	18.60116493	17.60250028	14.44369304	28.82346476	22.8360099	33.59903112	20.60517833
5.587	376.2249741	Resolvin D1	C22H32O5	HMDB0003733	6.220964456	12.05457131	12.8754984	9.066649207	2.777386178	21.51720681	3.91789626	8.558034539	3.50265527	2.797993952	2.595838161	3.529450276	3.092803392	3.632324609	2.919368654	2.604112962	1.740275587	3.170964589	4.540619446	5.144239164	4.430880298	2.164133714	2.476542827	3.861982565	2.781004007	2.601594603	1.855342713	9.368950253	4.114238396	3.785915324	4.753643817	5.610624459	3.02730822	3.031166027	4.251483095	3.301028886	5.727605627	4.286485311	4.706022865	2.655878216	6.494506714	2.174813715	3.966688209	6.8914692	3.512993931
9.201	376.2977451	Lithocholic acid	C24H40O3	HMDB0000761	17.59966703	0.576229831	37.26590274	25.50657618	9.776535641	37.58726359	3.140493323	0.820728998	24.21370628	2.577330807	3.907073727	3.064377452	8.408107701	20.45517764	0.812436622	7.550918923	1.54304101	7.339914461	9.574605799	6.424640509	10.59826201	10.05383761	0.466447793	7.494121223	10.32879996	5.740995727	18.13814161	24.63168829	0.569081931	17.04101611	30.07302925	10.64318795	5.583762943	3.141693616	5.526479059	4.960884467	6.061739393	7.949363031	9.180171432	0.670550573	3.331270988	3.234045583	5.894849446	3.539828456	0.900753089
13.188	376.3341307	5-Nonadecyl-1,3-benzenediol	C25H44O2	HMDB0030956	5.657481239	2.255627668	1.095746897	0.938365685	3.303421283	1.550065158	3.951449909	2.854361115	1.589878125	3.728980529	3.732357691	3.838492911	9.470710992	4.669235749	3.334490913	5.853292217	3.917215699	1.034704575	6.062392564	1.852192207	1.686817429	4.455377528	3.21775281	9.119359013	2.448424969	4.045114304	6.156059448	2.056426029	1.988471277	1.584162298	3.567647957	2.69659071	1.908783324	3.20124276	5.94460336	1.807119375	2.392996482	6.683511243	2.82494216	1.783785785	1.41752384	5.251696159	5.314437329	5.2444869	2.187806976
7.984	378.2042387	6-beta-hydrocortisol	C21H30O6	HMDB0061033	0.579780549	1.245539706	0.476602922	0.356277129	0.591407823	0.572824676	0.779440655	0.56553496	0.44101714	0.967613106	7.204335407	0.73690515	0.992043008	0.85506733	0.815798395	0.590786341	1.451877063	1.29887987	0.576331335	2.798435335	8.610086852	0.54733022	2.099190537	2.212392003	0.730409415	1.604979087	0.471115279	1.509031191	0.590543357	0.58309766	0.569296232	1.427322733	0.558973977	0.637070212	0.531482506	0.653261492	0.660441459	0.621626924	0.653932091	0.645321621	0.438880872	0.583857754	0.630931885	0.724965697	0.62266334
9.801	378.2770097	MG(0:0/20:4(5Z,8Z,11Z,14Z)/0:0)	C23H38O4	HMDB0004666	52.77300161	21.81390337	24.65971608	61.51738974	22.76969746	26.83686914	17.40823828	33.80039102	27.37874081	60.23725401	29.26342096	29.59875162	32.68024442	25.18412413	32.67137575	11.18385654	26.86023029	14.25817504	14.41193043	30.95333011	8.163217284	11.97283822	48.75508788	45.56236329	27.09472337	32.6976106	45.91643862	24.29686873	22.38851938	26.99963475	31.4548805	11.18488052	31.24541137	14.36667292	46.65680048	33.44852008	15.63732921	16.39338405	30.34631315	39.08670423	70.2984902	30.58426642	19.04226819	31.33922594	14.10714126
7.976	379.2487598	Sphingosine 1-phosphate	C18H38NO5P	HMDB0000277	467.5874223	343.0670725	346.846312	122.2127732	175.2109982	151.0582219	173.0678493	171.1902593	627.9634329	612.5278321	509.7794537	451.2044643	683.6662266	370.941096	496.0401777	394.3599868	362.3210908	172.8282417	389.3364999	291.521106	404.32708	541.2150554	556.9208616	344.0489596	427.3750958	303.6895182	297.1106854	449.155694	445.2157915	680.6963288	407.3810869	517.7560896	654.8907281	476.3808627	417.8212251	718.0601114	380.7996574	338.4795743	619.3086738	418.930225	400.3842324	690.8293093	583.6106147	490.1657391	375.5309453
8.241	381.2644099	Sphinganine 1-phosphate	C18H40NO5P	HMDB0001383	43.03087479	31.6629855	35.6184483	6.835335097	11.9241931	14.8475807	12.58743559	9.413998191	80.3609292	97.63961425	70.69425906	58.99390608	100.4357911	40.75274931	59.9974644	43.35128092	38.51302913	17.94793607	28.80555599	26.89795839	39.3914546	72.29732376	67.02852336	34.60042431	44.76445921	27.84272693	29.31131072	59.96924687	50.91125876	80.49520392	31.02663999	85.23258666	78.86821343	49.69368276	52.86069687	82.56192943	33.37942777	27.38630682	91.90849623	38.89306098	33.22405768	78.94488175	37.47636295	47.73264853	33.209413
16.142	382.3810808	Pentacosanoic acid	C25H50O2	HMDB0002361	78.47118217	75.3921199	122.6883621	21.07341211	87.05156438	57.16420492	38.78285104	63.02321023	42.53499618	68.95132314	79.11279721	69.82096599	75.53211235	59.91399807	104.8983914	58.07244463	33.77583416	23.55604237	59.12961926	32.17048873	56.71223021	49.45218386	36.99683452	87.51851795	51.48887349	93.52838281	46.53476237	24.93248584	43.64157085	83.15308428	30.64707637	30.14847078	61.61586295	44.80084791	67.77123552	58.35157418	68.38973757	61.2851623	61.54901199	100.7059042	34.5579345	59.2979927	45.44803502	65.4476876	59.21770457
5.586	383.1667477	Quetiapine	C21H25N3O2S	HMDB0005021	1.587657317	7.798688676	0.346564917	0.470031016	0.490436961	0.373045387	0.426743384	0.421130181	0.376868029	0.472854197	0.537513818	0.404586882	0.448857034	0.432824229	0.652733182	0.443605978	0.386784901	0.460914554	0.481151881	0.45688963	0.481560829	0.403324544	0.392006426	0.567316636	0.691883633	0.489482457	0.399169991	0.504954265	0.498213845	0.55126479	1.104855137	0.642506169	0.482160627	0.563501108	0.516678723	0.477379106	0.513844868	0.641627471	0.553025186	0.530671862	0.382988328	0.493732042	0.613074925	0.658251135	0.635617496
10.307	384.2300595	Ethynodiol Diacetate	C24H32O4	HMDB0014961	24.67513985	119.7710496	58.31557335	17.13656941	38.44072929	32.96116981	46.27082174	87.14516876	19.72793144	20.33036039	17.31916573	15.24655609	6.395634187	12.2886255	16.16666859	44.2180457	11.49912265	16.01053674	12.98253318	14.23011437	16.36684336	10.87838521	12.54229284	21.86283831	14.97359984	27.92157778	13.62620808	20.44081401	23.96220433	56.31916664	16.03786969	18.95906024	32.61069322	10.78615598	9.557402681	28.91719159	21.62131346	40.53175817	17.34989586	32.49636881	22.1411116	17.54113334	14.09699996	22.81569717	39.1187427
10.348	392.2562743	20, 22-Dihydrodigoxigenin	C23H36O5	HMDB0060730	5.497157512	13.03149868	8.864137961	7.078199331	14.18630169	5.638366999	15.83240117	6.847725479	6.533496235	6.723160541	5.656569982	7.19888558	3.826515105	14.45809985	6.026038609	11.75860972	4.250921841	0.298188605	6.62952437	5.188606685	6.545447904	3.091164909	1.678810818	0.487590714	0.506724873	5.034766132	5.250229367	4.370238793	5.351433295	2.446343666	3.302878791	4.095960312	3.71100689	1.99904946	12.10853333	16.57257387	14.92140495	14.83505185	5.094448139	6.035923894	4.908757492	5.437682293	6.785232515	6.787954119	11.55581226
12.431	392.2926598	Chenodeoxycholic acid	C24H40O4	HMDB0000518	33.01550171	74.99710189	32.29413468	11.55607111	61.438376	34.96465397	41.75116872	76.87776694	46.92735484	33.92940451	34.62656929	46.40553238	33.95862186	28.81288932	15.06697745	32.65102174	27.70101015	41.45563381	40.41437413	39.8489515	20.03921471	21.01929803	16.61370239	46.96840137	5.000295351	16.21622796	26.8380088	29.09051171	18.3608925	17.70001355	32.20861723	52.59679054	25.75954633	22.89718547	35.35569155	29.59360808	27.9542302	35.6319124	16.59733785	18.04983306	15.56095378	19.37617106	9.107604648	28.19939184	14.12945711
7.875	392.2926598	Deoxycholic acid	C24H40O4	HMDB0000626	1066.971112	7.908448695	439.2577151	3482.234792	593.1037344	1332.791326	378.9778725	772.8198431	860.0501253	126.7163478	608.6443984	693.0367603	667.0554743	452.5733125	144.5689691	169.7411195	192.7269925	153.689121	617.4836768	32.68239236	505.5347046	822.0721051	212.8375234	137.2691683	425.9457734	526.7959669	2977.145588	469.2177431	124.1753217	660.9917261	211.119916	95.60847668	333.8748126	2060.496072	2175.178275	455.1487692	393.8443501	351.526112	1124.071171	166.2704025	447.9560268	349.0674754	613.829652	390.7453683	1007.66951
6.756	396.1970448	Pregnenolone sulfate	C21H32O5S	HMDB0000774	440.0653189	69.34607858	189.8416419	157.3064162	92.65082004	228.4505234	115.2472387	126.5137349	555.1412815	9.888468216	212.653508	237.7993806	120.4900217	501.0820199	20.75652546	62.49740644	109.6424138	130.3044601	166.7997026	361.0478437	243.432539	93.6904643	128.0332133	221.7710377	108.7304833	179.8781773	66.5690732	118.157613	361.7776397	280.7332833	95.68559652	91.38697011	93.42902207	88.74391654	318.1504054	106.8333498	335.2253488	179.3917703	494.7545491	209.7296153	124.0595929	128.9446356	250.5718901	248.1904497	169.8589189
11.002	399.1450636	S-Adenosylmethionine	C15H23N6O5S	HMDB0001185	28.25628413	61.15489896	40.29636282	28.08938165	82.77268377	40.83746303	39.49710778	78.05190084	31.55192417	42.42692241	24.27105294	35.8691062	30.5441431	32.21054531	7.871197952	16.22454154	22.09442494	19.86596252	31.31997209	24.72843437	3.639868429	30.55483535	3.929981139	22.56264869	3.155904979	15.71173212	35.0569046	25.88004781	23.49387712	17.9654441	35.12078517	36.61682818	26.03172443	34.69662456	39.41214537	25.55913577	25.88333967	26.2183536	20.37328933	22.57390855	26.60427226	34.2024794	24.94270421	33.67230249	30.60158859
7.485	399.9438813	Perfluorohexane sulfonic acid	C6HF13O3S	HMDB0094700	14.90032113	17.04372566	95.1444972	24.5334822	13.51360217	5.609584688	9.501966383	11.63692342	113.433163	11.2659197	25.23180786	20.41812681	7.917385152	23.69233396	13.47370618	13.59807709	10.10157379	4.388837887	10.68222555	4.187657695	7.708667159	13.02216473	8.681785731	38.09406921	18.73246252	68.12974716	12.17075074	13.85788327	10.54307429	9.134367225	3.101937664	8.270586446	6.504566479	6.89619813	17.01063446	63.10871506	35.23616078	66.36655035	137.2541673	9.725702294	29.32041589	42.43477177	80.42756046	69.71732869	31.35459531
0.851	404.0021969	Uridine 5'-diphosphate	C9H14N2O12P2	HMDB0000295	86.38101924	81.26011579	83.93983444	47.63323712	98.48155006	77.47279786	78.48618688	88.05805517	78.33890032	91.19609236	74.03106125	100.8966163	84.00413994	109.7740699	143.9669972	112.8715877	112.6536824	66.27537874	100.2272303	108.7236475	116.4811443	103.3873873	73.81857828	80.43693507	92.74913156	83.79435659	83.77466277	103.788494	101.5519598	81.37061204	85.30641877	98.40464205	101.4101195	98.50513382	78.24578668	93.68237299	106.4498465	109.4913	92.16656019	124.066981	41.91295989	69.87602985	119.4445981	116.7725822	108.0379404
6.527	408.2875744	Cholic acid	C24H40O5	HMDB0000619	168.688325	33.97740589	84.30697891	515.9813145	34.95457011	43.10205921	11.92344126	58.9008548	19.03661241	50.58586527	65.27797773	31.19500148	7.260047963	3.412294685	87.4150206	9.289181616	14.08339006	10.36627879	35.79672216	12.51117626	12.56214646	32.20117443	89.17501622	36.08185594	32.48246532	123.3043706	1172.420673	75.22792634	25.23945038	23.38105982	27.77958752	64.72417349	22.07240853	1403.283489	989.1774997	108.2534192	49.43344114	26.77960525	776.9451383	36.26685849	2350.324741	125.9203747	489.4024543	77.90486092	1014.084299
5.57	410.184172	Quinaprilat	C23H26N2O5	HMDB0042005	0.469774055	2.869251447	0.347940387	0.337494114	0.561115393	0.404892619	0.488242732	0.481820591	0.431179679	0.54099872	0.614976645	0.457603807	0.51354325	0.495199906	0.612956171	0.507535448	0.442525703	0.468821947	0.460900058	0.522733449	0.550960093	0.439104428	0.448499719	0.629969678	0.676371208	0.506212868	0.456695649	0.570585348	0.497909095	0.551869393	0.510651281	0.48910722	0.551646329	0.644709046	0.47165306	0.479188527	0.554638953	0.542575825	0.574693934	0.528687651	0.373902116	0.50838748	0.611617458	0.507614952	0.586081723
10.683	410.2433401	LysoPA(0:0/16:0)	C19H39O7P	HMDB0007849	116.9370285	329.5045316	236.5453525	76.41042108	136.5854921	200.9322904	128.8299432	330.9395007	105.887763	108.9414582	72.07081009	105.8567602	49.4142702	87.22683687	102.0989553	86.16443338	88.6041796	96.25569408	101.4771109	93.33215885	46.59937989	76.66557514	61.57874027	112.7099577	51.11330259	59.87576172	75.57842153	123.1295117	93.5979056	180.2993553	106.3034806	124.0849213	119.9828573	59.07807351	99.45289777	69.12524427	95.34316983	85.97279121	77.49644893	67.34025328	83.82306731	108.7364245	102.4538048	86.49819165	130.7003866
4.237	411.0500612	Carboxycelecoxib	C17H12F3N3O4S	HMDB0060571	0.365998601	0.365611902	0.321354352	0.370117588	0.439524622	0.305481493	0.318470218	0.36123583	7.775512082	0.420445166	0.435910697	0.367882871	0.430807986	0.372813988	0.64460382	0.383484484	0.314005938	0.425620802	0.445153724	0.38385636	0.577278194	0.426292165	365.2884815	0.46831107	0.544529074	0.466916247	0.349562022	0.405808111	0.44111516	0.395246479	0.442773964	0.48968033	0.363160376	0.459007437	0.387579291	0.448755927	0.479533197	0.421982867	0.502237971	0.470626045	0.358318201	0.472942324	0.532916115	0.423937933	0.500911443
9.995	411.2385896	LysoPC(10:0/0:0)	C18H38NO7P	HMDB0003752	4.963884104	18.38291202	8.370945943	4.475008771	10.98768839	7.105813006	4.302227995	12.54531226	7.520150146	5.540170118	6.421301951	14.61637979	5.397337903	10.48225957	7.464733804	4.436351868	7.601820823	5.536527925	6.949498354	15.63962602	4.095950486	6.643431671	8.152639828	8.366917215	1.507852913	4.70526224	5.216015426	3.55355309	5.472324627	9.312530263	8.147217428	10.97266264	12.43195407	5.961689447	8.99406444	5.976803494	2.872443874	6.821911636	5.498838021	5.633682774	6.094827261	8.65248766	6.515101918	15.06679405	3.536450145
4.888	412.1957993	Deoxypyridinoline	C18H28N4O7	HMDB0000569	35.53560787	15.70010024	18.17196187	12.95174379	16.47099105	24.44314147	14.92422178	24.39164956	31.63294079	2.243696653	24.87294704	28.90032051	19.24423468	31.31682808	4.710679152	12.98334358	8.524351383	11.76046164	31.5263875	40.1025028	42.5119915	15.94077966	28.2277988	17.9966743	6.967010879	15.58208247	11.12146042	21.30950389	34.27289953	24.18800822	16.35030105	17.86573432	11.67292537	10.52649238	12.93129308	26.13249412	20.67046444	17.6792124	35.7025888	36.43296124	14.93636375	27.88853352	13.12654474	42.53094701	19.25403306
10.664	412.2977451	Calcipotriol	C27H40O3	HMDB0015567	8.223338462	12.02042284	10.70522244	21.33946344	10.53990192	11.81924169	10.7840241	12.94155141	7.972749963	3.339417936	5.09946901	4.046020296	2.707046195	3.180808274	2.573363496	2.890639601	2.67749798	3.761948223	2.677500102	2.946217995	2.127232898	2.570755095	2.188820262	2.243413379	8.721592404	6.951878224	11.45292906	3.802914555	4.608195834	5.386014728	5.822799134	9.442467855	5.821842835	2.515316935	3.801647288	6.822853304	9.276826246	9.016346379	8.45201457	8.267725918	10.86223788	7.397096982	5.675012602	11.23727681	3.69342113
10.268	413.350509	Heptadecanoyl carnitine	C24H47NO4	HMDB0006210	3.980229285	2.886623954	2.761407407	1.103355332	7.163883836	2.536565374	3.324137471	5.486621123	2.466501864	4.350924383	1.295555904	4.953169085	5.193627961	0.828041898	1.983018089	4.066567003	1.844274639	0.917132191	2.671062835	3.044760299	8.261603321	5.449384541	6.611231546	2.080124054	3.572994771	5.789914617	2.885734774	2.946282481	2.745917602	2.803209935	9.288474029	4.359577531	3.140809099	1.845431662	5.420602071	6.60471268	2.790793742	7.813944279	3.230082472	5.953055043	1.61088651	5.677617258	2.283327619	5.441836309	6.095718397
7.426	413.9737024	Perfluorooctanoic acid	C8HF15O2	HMDB0059587	11.32813166	4.155239919	24.83996416	17.06524054	7.489163642	32.65111361	4.159274405	14.48252171	11.73657868	7.16977336	11.20363929	34.24817183	22.88946604	4.743968165	13.10201022	3.267497747	5.181067378	18.39100001	4.275828307	2.110747737	13.2263853	13.19229852	9.304884595	15.27311314	4.360714173	7.76343472	10.83755583	29.42968846	14.04675381	5.330789287	11.65734931	14.33199131	21.61522712	2.937375024	5.536927618	18.80901223	5.239509056	18.29127061	22.31257944	7.737557751	24.67479256	20.63521514	11.51253829	14.4177888	4.262305317
5.074	414.2042387	Eplerenone	C24H30O6	HMDB0014838	795.2218472	231.9135164	377.1393214	306.0348332	524.8119474	479.0900717	399.722716	389.5117344	711.6856201	72.68135778	734.4283096	724.6415612	482.3777619	777.7993534	158.04198	298.1726941	406.091373	102.8671949	519.6143135	903.8569616	412.6055819	197.9617663	362.0679682	462.1659297	91.66094077	493.6740863	224.773447	474.4185839	556.4999766	1028.462782	267.5015554	294.0435732	310.7537411	223.102499	209.7360622	241.4948593	700.7740642	542.2525647	757.4946768	397.805772	489.7268037	361.3324269	321.2046605	1005.70878	400.4238873
10.835	416.3290453	Calcitriol	C27H44O3	HMDB0001903	52.90981235	41.14274636	26.48138784	44.02853726	43.84181769	38.61418249	43.31544486	34.90815543	48.25229107	53.23289578	43.92736061	46.93545739	71.86810631	63.9027577	67.03132028	34.46067805	40.4512536	42.09830034	51.89983279	40.40326084	38.24367124	34.89387459	38.98001235	45.06481307	60.91535317	33.93661008	50.99161786	44.90252836	49.03130892	64.65033829	44.49863773	43.35791846	42.51558558	49.95491748	32.21244652	98.19540476	85.98191555	63.50704305	62.4793644	45.81940258	61.16991951	104.0218034	113.5071023	122.1364802	55.26925405
7.042	425.2542392	LysoPE(0:0/14:0)	C19H40NO7P	HMDB0011470	2775.116541	2693.351191	2423.67907	2501.283107	3124.41779	2413.347025	2885.077625	3195.580489	2317.197967	3776.241251	3210.061316	3078.29534	3549.542814	2754.532924	3980.074075	3682.314871	2657.236905	1726.98874	3008.977175	3590.520182	3842.172678	3617.21021	3241.222418	3115.285643	3351.332652	3028.347831	2290.934554	2707.431988	3116.343194	2934.67973	2943.669463	2799.015362	3098.367352	2996.971265	2282.541708	3060.334116	3097.909727	3553.530766	3683.605926	3516.956702	3017.204345	3354.606487	3181.379448	2927.902413	3346.378185
5.551	428.1907139	Pyridinoline	C18H28N4O8	HMDB0000851	6.915837268	3.528330252	6.971993355	21.76068242	7.73641298	12.50085493	18.59067394	0.673458913	8.119091127	10.13890333	13.41367523	6.779432949	2.742650314	7.497132889	2.487273665	1.781881079	5.154870592	10.09123186	5.742448562	13.60220478	13.32033026	10.58452146	11.13482207	3.963446889	2.98773317	6.718228057	11.93553103	9.874678674	11.13891451	1.789920691	3.304245695	1.746164609	7.789520765	3.260623308	1.376394744	2.717917057	2.475904019	4.988468798	4.066894574	7.060591731	4.239367828	0.993191795	0.776720097	4.534056558	2.890652054
7.73	429.2667794	Mifepristone	C29H35NO2	HMDB0014972	21.29388898	3.181419987	2.957976095	94.508377	4.056808923	6.742516251	6.445958232	14.09272234	17.16818207	1.337777034	9.018073199	3.4255943	12.88606333	8.846014608	5.008378574	2.737192126	4.133821142	2.093181015	13.10589331	0.358589507	8.633121144	16.04565991	13.08209471	1.971771349	8.95719632	3.520254557	59.87584887	8.71676667	3.148964279	13.18504032	2.438567548	0.423519691	3.516306986	28.00108662	18.73163501	8.634947861	7.03591236	6.867565837	10.58184598	5.453260645	45.77857006	2.32588471	9.679912781	7.099382634	20.76465323
7.507	429.3090381	Hexadecanedioic acid mono-L-carnitine ester	C23H43NO6	HMDB0000712	6.221442959	9.903032134	11.20048269	16.38855871	12.21799207	11.17173635	8.062455421	17.69327012	4.394832137	4.096926467	14.12091558	8.928643803	4.830850737	9.6523818	10.4698066	3.013015265	8.196038869	13.91408472	7.705135452	12.43471014	7.080063391	6.169464859	11.0492008	13.10748491	19.24594723	10.79556941	8.530554379	8.857849884	10.93529688	12.01479936	6.814201159	10.58624473	24.95912003	7.892416699	8.792207905	11.43021249	6.344532442	5.822620002	21.98191085	13.77615765	27.87252639	8.356148318	4.836088354	13.43073012	3.930640972
8.518	430.3083098	7alpha-Hydroxy-3-oxo-4-cholestenoate	C27H42O4	HMDB0012458	164.1903514	95.84713149	86.26555074	318.6464713	126.6750343	145.4906517	128.5558462	192.7581169	108.5397684	128.7996428	226.2414258	164.8868847	84.77902962	113.632978	153.0805646	131.0078947	123.4850978	146.3454509	99.6763058	119.6529278	107.2470374	106.1826209	85.3277557	123.612714	106.361273	89.23414721	189.0511215	71.76472932	85.34415522	101.9280982	145.4512632	149.08933	127.6172506	74.30088594	70.28674578	147.6644884	175.7691271	153.6551787	107.0405449	158.219116	213.3794902	105.1435591	153.7533925	171.8989084	88.47619642
8.077	433.3192089	Lithocholic acid glycine conjugate	C26H43NO4	HMDB0000698	78.33483157	0.345871412	23.33003985	270.485351	20.57801684	22.60655599	119.3961673	3.247195398	82.89994139	0.50793949	35.18693738	15.44928577	81.79796134	57.93767717	8.396952691	42.44009914	4.022107466	37.86729885	15.15945077	2.193594619	20.12928865	72.61206301	0.303321287	53.63457411	218.6225423	86.51511701	193.1940207	16.29300263	1.399359223	15.15654138	44.4828424	4.840465911	4.59985567	2.857626085	18.58633295	61.69738648	100.6381334	78.8618802	18.30964683	0.538386159	1.455978638	67.00626099	20.91159449	3.447556086	2.007166203
4.594	434.2104669	Flunisolide	C24H31FO6	HMDB0014326	46.4231193	1.456775733	1.432030061	1.040023283	0.930643509	0.895851946	63.38500538	0.94760028	22.29355441	1.105181676	20.15158425	4.443646536	47.31916796	18.24610494	7.035540819	24.23553017	10.72476021	12.82337289	0.934495219	1.322997024	9.177670899	40.72163296	0.73023984	1.093152641	29.90310526	29.60025149	61.14185598	1.021153167	1.054736252	0.894152348	0.949806877	2.029436264	1.714232065	4.391564708	7.337306236	50.27420623	19.72710248	46.79627895	1.277959297	5.283335588	8.896566524	61.75376979	42.20289939	1.710953161	35.38732041
6.704	436.2589907	LysoPA(18:1(9Z)/0:0)	C21H41O7P	HMDB0007855	5.444086484	10.16060638	3.294406716	193.6449546	10.76357092	7.770706643	11.909112	5.706073203	4.311422593	82.32846005	2.107806431	2.30986087	4.372949735	2.610760496	3.327957745	7.925663041	4.422315736	1.632601359	11.65499574	41.84520002	2.950090508	5.429564174	2.736211184	36.32419298	11.68300047	4.031302188	20.82922743	14.05328816	4.280142781	26.8638105	49.30300931	19.75734735	45.01562851	1.719345229	4.46055621	19.73263852	1.940444126	3.721741289	1.809754238	69.91619027	72.88997527	3.094768275	5.905341996	2.02344402	1.547663103
10.377	437.2906247	LysoPE(P-16:0/0:0)	C21H44NO6P	HMDB0011152	4.04794009	93.32625461	45.43424091	10.67658642	46.30285651	28.61791387	82.92703557	39.00391391	25.59573152	8.21429646	12.46033429	21.26137399	13.40874763	15.54152639	23.77124365	20.76991174	19.98272717	5.305900042	9.466821235	12.38933146	16.56620067	20.69826092	21.74203673	5.413476442	6.881344975	12.62282994	16.30276196	14.58780824	9.307740178	22.49302594	16.51492944	19.93016822	13.12618665	6.985327343	40.32692485	51.66841094	66.8078245	58.30785664	10.5684945	8.643550623	4.72095596	24.72952764	13.24889936	28.97062669	54.26053259
11.344	442.3294392	2,3-Diacetoxypropyl stearate	C25H46O6	HMDB0059931	0.513636065	17.42195373	5.579865624	0.571092775	3.764484289	1.425983181	4.590929252	1.53477464	1.770243678	0.541028158	0.475638546	0.693539808	0.524729635	1.172032513	0.902997388	0.87129649	1.232214995	0.334733754	0.459391886	0.597798891	0.907794373	0.468147434	0.878365932	0.565216618	0.595488273	0.478053493	1.532392433	0.706169827	0.508133489	0.56488093	1.643390561	1.223073888	0.480079734	1.523071049	1.776480977	2.35886546	4.933554459	2.179696149	0.569591425	0.617454287	0.413789641	0.926037687	0.543582729	1.546276486	2.460918619
5.808	445.1709815	Tetrahydrofolic acid	C19H23N7O6	HMDB0001846	31.58520027	3.546082282	6.62196245	28.53227614	20.39716961	37.40691623	55.59267008	8.12839556	10.34521414	27.80486108	10.32569801	16.75018484	12.87616944	15.37224293	35.11170132	17.35246744	16.26928965	11.1318124	4.321755423	23.7116313	10.44094643	21.4826274	29.4290609	52.79102051	28.88577854	22.50041181	6.980793078	34.37879899	12.92641705	27.32364439	1.957997081	12.84085261	47.72499436	26.91642279	2.547975956	10.9284455	5.462897808	12.4659037	19.86384142	26.76355088	9.660555322	4.49116807	1.713267468	24.76498383	24.36636231
6.807	446.1940679	Estrone glucuronide	C24H30O8	HMDB0004483	18.27739783	1.425518906	0.769720202	1.188226142	20.9741853	7.619439213	35.62547259	51.13352812	9.51901414	331.7316489	217.5250287	212.9306903	273.7483648	127.0503842	334.9050694	235.9276389	158.6842638	140.700582	1.229199179	1.077233126	5.059117392	20.0149879	358.4824915	3.303515002	32.10373298	22.20247153	15.79102381	39.64191632	35.98846615	32.12370859	33.84018806	24.04390533	26.07792158	35.40800283	42.09758361	18.4954829	45.35001592	40.57412616	25.37903837	58.02068378	36.13379074	59.96963785	35.28548033	37.26343221	55.83889089
14.451	448.35526	6-Deoxodolichosterone	C28H48O4	HMDB0034332	10.21686749	12.34447982	9.239948291	0.952390653	12.56034451	9.940695483	11.90093494	14.37944007	12.08306458	10.67578811	10.75145365	8.832368736	11.92520068	11.73057292	8.288148614	10.58695644	8.68995718	12.14028136	8.558343486	10.26632663	8.80153781	7.283109851	5.736288665	13.73542713	3.986932611	6.850381792	5.408343442	6.182300204	4.769660337	7.73251275	5.989221524	8.315043474	4.774149261	6.055664722	7.629319735	8.257441286	7.017054716	10.57043269	5.829992862	5.505427856	0.927320238	10.98375884	5.953513742	4.094201858	6.67505069
6.658	449.3141235	Glycoursodeoxycholic acid	C26H43NO5	HMDB0000708	993.9817831	2928.657146	510.9463663	1063.857942	2110.845912	364.4684047	2203.760315	651.0346055	1042.084486	518.9758949	1591.110069	512.4386679	1460.405199	510.0881065	1367.254352	1464.99151	710.2768549	831.5218035	513.2333292	396.2555265	2160.088653	958.9582181	998.1110959	843.5181846	2224.153884	1945.595328	3266.30977	966.4149534	982.1794257	102.8566577	916.8679877	231.3869209	91.07932343	287.4240081	738.7154149	1336.880522	1715.216593	3954.959549	737.465064	1767.72186	2176.331671	4878.232738	2344.436703	879.7729171	1008.430627
10.321	450.3345246	Coprocholic acid	C27H46O5	HMDB0000601	33.87846692	26.6051532	30.44190751	69.39921659	46.32694263	30.44621243	10.3204586	19.34652375	11.09419482	47.97661095	12.4205545	12.82757551	29.09025777	8.408584854	49.10404606	11.99650755	9.388873085	4.20073258	12.90518093	6.809949352	4.598134941	7.99626236	29.67399842	15.44613761	13.31833814	44.70995427	61.894924	10.33282173	14.34223866	28.63962229	26.44107134	20.7013379	31.9494749	17.7331823	57.10234346	23.24699976	36.13984129	19.46718076	47.52047689	33.90025446	35.87826965	23.46956218	22.12161095	12.72760436	14.01777252
11.774	450.3709101	6-Deoxocastasterone	C28H50O4	HMDB0033984	203.4783095	258.0459511	195.2938086	317.2570786	201.4579369	141.9311675	99.56242638	197.1430433	95.75869674	290.4386341	125.8036062	177.1167906	30.70215901	175.8188186	196.2470176	110.5747943	133.0560876	74.52118566	119.9629493	106.7308857	54.70250267	138.8219646	69.7752035	96.76352338	146.9448481	212.6779559	282.7118343	156.7059869	168.8676479	199.1293304	140.1743258	191.4683044	185.596283	136.538382	222.0188135	239.7830618	191.006077	167.2838431	303.0671293	196.6697179	25.08596935	179.2694502	174.5208168	217.723181	145.5909106
8.259	451.2698892	LysoPE(16:1(9Z)/0:0)	C21H42NO7P	HMDB0011504	67.17608254	41.50295978	44.28840172	55.91703276	176.4060617	95.81312842	67.50845764	84.04397124	71.03337518	66.21981131	76.32493191	110.1252798	68.93971314	25.37576285	110.4256005	89.716247	39.64526366	98.31898269	52.8899452	34.10371185	148.9485019	49.89565712	97.53456507	30.11957629	232.9231148	223.9383765	39.3801488	40.72481885	72.61806433	51.52563173	55.26236423	27.7489708	148.5719875	56.38802025	34.36832561	65.67154231	100.9542999	85.00579261	183.9435227	237.2734157	59.15754496	75.86163621	73.24621344	91.6902593	49.06528068
4.199	452.1538603	5alpha-Androstan-3alpha,17beta-diol disulfate	C19H32O8S2	HMDB0094682	370.0576385	242.0957782	52.53434957	81.29212798	408.8047501	265.6392949	1097.34143	374.4634917	2610.683139	80.35517039	324.9424053	1592.340326	387.5830843	444.7005651	4.240974637	99.45635524	257.1370102	1518.284002	698.2028973	1911.125842	478.6057494	203.4440134	1392.997967	530.3368705	117.5809193	942.8835882	338.3699492	457.4230009	338.7566637	828.0153722	37.82671755	290.4608634	171.5281478	35.87062544	156.7811538	666.4712196	505.9840802	1015.080048	133.5428397	336.7496972	455.9623622	407.6525147	431.8096161	581.9514177	474.5329802
9.048	453.2855393	�LysoPE(16:0/0:0)	C21H44NO7P	HMDB0011503	935.0045397	1581.888126	2456.67767	637.6824906	1789.632739	1696.433602	1119.899004	1718.833272	1221.019086	1501.193634	1152.001953	1040.753982	1321.780797	769.8124589	1373.184184	1363.398608	1069.771417	985.5982013	1067.450833	987.0539841	1602.79529	1150.625599	2169.595645	904.7095099	2119.910761	1472.438786	760.865213	798.1358309	1081.046905	957.0434743	1660.03605	1283.022532	1457.545005	1044.72964	1392.019312	1323.718106	1553.04939	1518.36869	2198.596827	1309.141286	518.3725724	1390.295025	1454.118769	1253.716799	988.2403618
7.355	456.2545597	Sulfolithocholic acid	C24H40O6S	HMDB0000907	313.2758491	0.436685724	1985.451459	631.5429278	353.8759081	2293.37082	108.2225614	118.2099191	965.8164134	101.3408055	691.17857	99.94083595	382.3384134	330.8912181	7.164325943	152.2576107	145.724012	305.7781806	166.7891555	584.6216883	210.5431115	140.1310735	16.49848937	215.251324	148.7913114	313.5996566	379.9288864	338.6835623	13.35957984	171.2429676	243.3819065	281.4383438	177.4965668	53.27612421	346.0080121	86.49776572	113.787007	121.1582226	97.52963854	23.93829018	56.60044947	103.118576	100.1002336	63.24675732	13.85628428
5.533	460.2589907	LysoPA(20:3(8Z,11Z,14Z)/0:0)	C23H41O7P	HMDB0114759	2.238607875	16.64516441	5.529006772	6.872269951	2.401268231	17.69340379	2.060094044	9.006554075	2.400469367	2.39482432	2.690127664	2.435027064	2.439154059	2.421559416	3.404239597	2.271332237	2.029313788	2.388255217	2.240055238	2.224932349	2.714105878	2.082390542	1.825028815	2.730187747	3.666334438	2.493126832	2.087732456	2.350869843	2.31948908	2.566473557	10.51137048	14.08275249	2.510253623	8.341617245	11.65160522	6.273297788	2.399569852	3.480364497	11.61933619	2.691694497	8.424496194	7.261354415	3.08116249	3.175096128	2.959186813
8.359	463.9705088	Perfluorononanoic acid	C9HF17O2	HMDB0061739	0.564277666	0.487384612	0.421280953	0.37561248	0.598947198	0.462212739	0.527371685	0.592759646	0.396286296	0.637043443	0.628554697	0.519254315	0.578542391	0.570033746	0.77760996	0.567908508	0.491954818	0.395250738	0.565659747	0.525119701	0.62963514	0.589969479	0.403113016	0.610806322	0.683250559	0.556186537	0.534801233	0.518736691	0.575320925	0.613357242	0.617633798	0.522786562	0.586438586	0.65096573	0.514575883	0.610978474	0.67805619	0.629531587	0.654050559	0.673423495	0.439007317	0.632929488	0.592157558	0.575781743	0.731501774
11.265	464.3501746	Trihydroxycoprostanoic acid	C28H48O5	HMDB0002163	701.1372797	560.4274976	629.3387008	1059.594449	522.0251652	601.6023919	287.6876555	470.385992	779.4582369	834.0060644	605.5226966	547.7684942	472.672038	489.7433119	589.3455593	331.7851655	678.5489173	189.637842	657.7278807	271.8832895	247.1387597	518.0513284	357.046794	619.478412	254.6428432	393.5501021	701.5381587	287.5817458	286.0951847	441.1916611	453.2615685	302.4854183	558.1500432	387.8631722	517.7205404	766.1355747	342.6719272	354.7702252	579.7774821	527.9476504	702.7680018	837.3922268	491.6163442	476.7216307	380.5412837
5.72	465.3090381	Glycocholic acid	C26H43NO6	HMDB0000138	260.40449	271.5407203	65.11626178	297.9480337	589.1303402	82.71151898	290.6305944	110.5826977	229.0494512	121.363154	268.4405132	54.03672154	85.19017878	80.88329086	106.9889287	355.3342574	253.5655547	156.8426053	23.81916106	43.18750384	258.6565565	121.4219417	45.73962257	225.8850439	516.470661	371.8144403	133.5037444	166.9090361	99.76432704	35.99656387	116.1028301	75.57674664	16.04668122	23.01302626	81.8179122	99.47166564	105.513075	361.4964464	182.3392393	375.2134652	584.5740554	606.9227159	482.8925274	206.446375	168.5360481
5.836	466.2566682	Androsterone glucuronide	C25H38O8	HMDB0002829	151.6443736	59.30712837	53.01467907	34.76978623	81.88313395	242.063452	102.8703909	60.7997444	182.3568147	3.010786705	163.8293728	137.7040689	128.8858606	299.3923205	13.05113767	68.20662301	51.73190628	152.1724488	160.5810535	135.7814492	146.547717	73.39737541	375.7663144	109.2726099	40.20265188	93.90745458	76.6610565	169.7106059	80.53341317	183.6758959	91.40858626	80.48737997	105.5769169	59.69295447	132.1293234	100.8604734	57.37179404	99.39611149	249.1632821	25.60990694	78.61662969	54.09226835	123.2719206	133.7641196	48.3261411
14.503	466.3116807	cholesteryl sulfate	C27H46O4S	HMDB0000653	947.6346186	906.5570164	421.9377891	109.2197763	718.1107185	553.2309318	944.2866167	478.4843323	1055.5086	1108.827769	909.3272764	929.8727276	793.2741578	1374.175242	612.7752543	900.4536142	991.1843759	627.4750567	536.8915708	912.6057282	767.1872737	910.9306554	743.7287379	667.2169896	808.0586158	397.7808055	492.8104262	307.738433	484.5795032	455.7234656	241.9965028	606.9194403	335.1852684	394.9318301	564.8036021	853.6175823	927.3083371	709.6388615	451.0781284	447.2282419	118.001568	730.2182859	767.6129041	733.5851788	718.6555642
8.817	467.3011893	LysoPC(14:0/0:0)	C22H46NO7P	HMDB0010379	90.79882633	120.872758	119.353641	73.74236216	94.33002107	102.7358701	81.96142394	202.9025083	104.275889	133.9600242	144.4747248	146.383535	128.2040637	149.602615	237.6493695	111.3125739	116.6387003	122.7102361	149.7262741	138.6198458	199.5736061	176.4969402	183.2876816	151.0166972	101.9442139	94.68109288	104.53759	78.96588244	154.1600063	106.1324423	158.2252161	154.6204783	155.4209365	119.4585373	130.7477716	158.0387676	169.02682	166.0551176	129.7672594	127.6143507	98.49934115	202.119955	154.8214729	113.7332453	115.9166807
6.545	468.2723183	17-Hydroxyandrostane-3-glucuronide	C25H40O8	HMDB0010359	30.3071925	6.199996288	50.9014826	22.92070229	7.027400469	7.550079047	0.456179654	9.542843735	44.39770252	18.226643	55.76855183	24.85500838	84.47801132	84.03728276	46.75512333	26.51602333	6.238346731	4.016058895	8.837804935	11.00677427	52.71214455	22.01535281	182.6855517	52.2174135	1.108222617	9.140798642	23.80690948	96.05678089	26.44119955	22.85525107	201.9677654	63.0512611	3.097926306	96.30066737	101.8143823	24.18038306	2.881427829	36.65965623	91.08262086	9.865536067	18.01661685	189.3057744	105.7829359	44.45412575	42.51701565
10.489	470.3607393	TG(8:0/8:0/8:0)	C27H50O6	HMDB0011187	24.70332663	21.87271829	37.78798507	55.91413704	53.19086949	19.73017312	5.752545519	20.8133925	5.299556928	14.85658821	12.20612527	22.62815218	16.12096603	16.01213589	15.75321217	13.38917104	7.800239052	5.113690752	11.51501986	15.28439489	4.382110557	11.18585253	12.05509894	14.6740904	27.96243484	50.41171202	20.68868455	7.753721045	14.08337439	18.38898086	12.67203634	16.98039467	35.63958536	11.07844778	23.98385817	27.78183154	34.21365382	17.16528017	24.40220627	44.84376639	48.27207932	18.47961628	20.20897939	21.85918423	18.81487785
4.038	472.1221521	Clofazimine	C27H22Cl2N4	HMDB0014983	2.604455225	3.002136206	5.051534111	0.790146136	13.98550043	18.00907001	15.090181	4.569232215	38.08319701	2.187544987	4.2537689	7.894781301	11.25936692	4.497174239	1.461473711	1.911996121	6.30675547	2.241960049	5.89468201	16.22536059	10.29383753	0.97217232	15.40196007	2.431806896	1.152270894	5.001276534	0.81240291	1.381482903	2.881593497	8.237212891	0.997376303	3.014460706	2.743062262	0.982999681	3.29683548	10.31317673	8.550804972	9.004284026	2.39215498	5.109958618	6.235631797	2.530377008	9.015755524	14.38347772	1.488124493
6.824	472.2494743	Chenodeoxycholic acid 3-sulfate	C24H40O7S	HMDB0002586	271.8112533	249.1301641	217.9750084	212.279174	325.720066	222.6902288	272.7623101	328.6605818	229.5991804	335.3359979	291.6098858	318.0561371	373.4256685	298.8055876	396.0703958	333.2204392	264.1593137	171.0687419	298.9771267	315.0106124	364.0715715	331.2238578	299.280812	329.175679	330.2515867	294.3210278	180.5129395	268.9022241	318.9585068	298.9147967	289.6621103	293.9463415	305.343068	276.780426	182.1292051	276.2813693	298.0807003	315.4647479	307.893279	338.8560041	247.8246227	344.1118293	300.874896	300.354308	348.3774568
8.139	475.2698892	LysoPE(18:3(9Z,12Z,15Z)/0:0)	C23H42NO7P	HMDB0011509	33.51199414	27.89679047	16.48217373	11.04010469	70.94595758	27.64737685	19.22882958	46.03170678	31.15645542	31.46426984	19.59227487	38.54918697	16.37051052	17.44586277	34.04784228	35.59747353	14.72850323	30.74976882	12.17531652	18.83833004	61.00590604	24.40355718	89.60753594	21.33341355	159.9972358	78.85487128	27.48189743	34.89669081	33.85032041	50.06772763	25.55366868	26.44186636	44.61042857	19.72471609	17.70717373	50.12211777	51.4474971	37.63351923	59.54157729	105.517594	28.73895477	78.17420413	36.91801587	54.76924544	31.64724203
8.614	477.2855393	LysoPE(18:2(9Z,12Z)/0:0)	C23H44NO7P	HMDB0011507	2417.300273	1682.678962	1338.72058	795.8257188	3129.150929	1339.572089	2442.530026	1974.469223	1713.554154	3034.572397	2981.028758	2072.674416	3866.174372	2018.277305	1460.559779	1924.580872	2076.557442	1802.655213	2184.776525	1470.662261	1973.397459	3298.81981	2524.479075	1607.579595	4540.391056	4277.102188	2805.915291	1709.973362	2024.243989	1197.396143	2048.557285	1462.256343	2714.985407	2539.687505	2349.8036	3744.044279	3015.406178	3260.579414	2675.423207	2839.793634	1391.688387	3603.885545	3090.515204	2295.909473	2988.614187
9.315	479.3011893	LysoPE(18:1(11Z)/0:0)	C23H46NO7P	HMDB0011505	1153.34777	959.9755808	900.2672878	588.1514522	1300.306865	811.7472097	1357.326599	715.345695	728.0585278	1259.026435	2310.773921	1388.175408	2190.192771	1405.735379	1550.635892	1639.67418	1089.42067	1557.565007	807.5123635	1330.047092	1389.245566	1844.352671	1627.13227	1197.425605	2530.511562	2021.230756	1443.532131	847.2808006	1033.819764	685.4001965	952.6879512	1098.138587	1385.106145	1211.427272	1501.66263	2075.242974	1470.623359	1897.892682	1430.5977	1368.416907	438.8042982	1420.397173	1346.387694	972.2915128	1640.173634
4.882	480.2359328	11-Oxo-androsterone glucuronide	C25H36O9	HMDB0010338	12.86531719	6.384895249	26.44804253	8.2117986	6.433971043	44.40945652	6.524711338	4.57937207	12.94858869	0.555983243	11.24521912	5.341896291	7.448705006	17.21656026	2.744990535	5.132041728	4.862775658	6.438013358	9.94576928	9.706652584	23.69636225	11.29871229	10.28629289	7.444699538	1.944464689	3.025298708	5.640592058	12.81941649	10.98307161	8.427032477	17.033604	7.040243598	4.69714378	8.857468611	8.632696545	10.10487865	5.772801467	5.016797049	38.3946656	3.251681727	4.889576802	5.47581912	7.840675447	15.56110797	2.838463135
6.5	480.3215909	1-heneicosanoyl-glycero-3-phosphate	C24H49O7P	HMDB0062317	15.94849225	12.58651438	5.691618605	18.2258343	23.15341964	2.464732087	10.19422563	5.312412189	2.970386381	11.97337001	7.636653445	5.400146464	1.824238719	8.785302112	15.30865521	11.06428142	14.357212	2.569886785	2.892601954	3.715579734	3.466434515	5.485396328	2.285589196	3.869541877	10.80502011	11.30155093	19.17371276	6.877436427	2.612153849	2.707535435	12.60540008	12.2401651	1.607461983	7.307213617	5.728385623	7.856825761	7.171328843	14.62940769	14.9794608	10.55820344	36.6086943	26.70069621	10.3978971	14.80473613	15.77676216
10.168	481.3168394	LysoPC(15:0/0:0)	C23H48NO7P	HMDB0010381	667.5423151	1928.779564	1939.105722	415.5232345	1286.67736	1282.492982	1172.874608	1496.230716	1118.612611	1287.225113	798.6559008	727.54617	1013.337833	707.9159492	1205.49138	936.5141675	845.1513881	720.8216102	837.6628598	769.7313235	1133.111525	1035.314468	1547.438982	832.1540237	1279.169622	969.4262897	680.6853918	555.4115827	774.2069876	729.4634913	1236.267706	1021.878768	927.9306264	928.7418459	1023.962258	1081.892572	1246.568515	1228.364365	1356.572566	957.5187203	280.1197256	1204.190883	1048.892381	1006.501059	798.508801
4.69	482.2515828	11-beta-Hydroxyandrosterone-3-glucuronide	C25H38O9	HMDB0010351	56.37454932	40.44565163	99.62665953	62.44093269	26.84638496	53.1019823	47.8058723	31.54406575	115.0022012	8.764050418	85.88465582	46.17963041	16.4246306	93.70838164	7.239240811	25.15181865	24.28182939	64.62476424	83.53376754	81.2319501	130.3112745	64.30075021	74.26720059	27.68613095	8.774818646	44.8376909	35.27998171	59.63857976	75.24247263	51.53775542	35.60191026	33.14855387	29.59334937	42.54446436	25.37059614	52.80603826	34.28567315	20.50120022	77.6433234	33.18817404	58.15596949	16.55990244	44.44019985	41.50260001	31.5260847
7.039	483.3018442	Lithocholyltaurine	C26H45NO5S	HMDB0000722	142.7400938	144.3122729	151.682176	123.1859815	191.4494122	153.964449	183.9161019	195.3769437	158.476514	228.8789479	203.9170706	201.036786	206.6153219	177.7528535	235.6507169	227.24218	176.2139349	98.64804862	181.8472108	195.2742034	232.0966121	241.6809719	266.835139	170.4282605	181.4420264	179.2178209	134.6983565	160.1341366	178.4373793	195.1350245	189.8917816	180.5710129	168.7217203	209.632326	131.649473	184.7209113	194.2988503	224.2324505	230.1606358	187.2219979	184.9955279	235.5107863	199.2160074	199.6407195	221.6737647
6.068	490.2202827	4-Oxo-9-cis-retinoyl-beta-glucuronide	C26H34O9	HMDB0060122	1.215020003	3.378040275	24.46637578	10.14467399	3.503500666	0.322615339	5.056645599	0.380698976	49.12808809	3.276526176	0.431777862	1.331188843	37.22854864	16.23853299	0.615784914	0.427665111	2.258996432	0.488848266	0.481512312	0.394735021	33.4096501	12.16597661	7.904954418	0.412590857	2.525653324	8.26948199	55.17360904	1.668969204	0.743984388	3.116090333	3.523883533	1.716699798	9.394101624	0.585278677	0.510955325	2.241909289	50.84262999	31.44179549	0.693515404	0.679654751	0.437961133	0.438951482	31.95776695	39.03459313	1.665750411
6.14	492.2359328	rac-5,6-Epoxy-retinoyl-beta-D-glucuronide	C26H36O9	HMDB0060123	6.956245026	7.165633601	53.09739238	36.10511372	21.43694696	29.68388999	11.81492838	7.44568572	135.3601962	11.60841195	11.59883357	9.446579785	38.85373998	43.55704147	0.657464614	1.403855982	13.94813305	9.045989386	6.318830043	14.48691095	34.38156035	38.60536123	24.22076971	11.17786742	9.463391993	23.84156818	86.76838029	7.372544306	2.639595725	21.14257495	6.303916457	5.265579229	29.82771836	3.829195158	29.77888758	15.05289325	128.3212035	44.78048335	2.370006907	3.505290686	4.290396187	5.260910409	69.96490243	55.31765049	5.943387935
10.171	495.33249	LysoPC(0:0/16:0)	C24H50NO7P	HMDB0240262	10.84275845	20.82600012	19.19925191	15.44808357	3.367417044	7.719775788	14.75952655	8.075049447	8.713021939	13.44567639	8.791468185	11.12193535	10.30190437	5.869997098	11.62820915	2.322431352	7.02469993	2.812463627	5.475909174	6.124049802	8.233416618	8.683153942	12.60585332	7.752783668	7.026180742	7.684589894	10.08857127	8.719581397	11.68045445	9.980336726	11.44335105	11.81357285	13.50885096	7.502860889	11.39926171	9.240113849	24.15910985	12.35363252	11.19740943	6.647253467	9.43114549	13.16405243	8.363749784	6.045245708	8.904878556
11.164	498.3920395	TG(8:0/8:0/10:0)	C29H54O6	HMDB0072251	23.7207614	19.26911433	35.17515282	39.33993294	58.56457981	14.28635171	2.497883875	17.32660298	3.348315044	8.701530642	7.005154551	16.68648487	12.86097962	14.06350874	22.85898669	11.76348596	4.435857253	3.214316765	8.233013644	10.04530697	3.669655382	11.52607098	4.778436258	18.63175417	17.75389051	48.10405358	20.31120889	7.020324111	17.74113496	29.98277122	12.14640082	12.11496757	28.52437536	10.20270154	24.50608175	27.57309992	50.41957734	21.95369974	27.23826611	46.12257601	57.11901664	21.70367793	20.95058302	17.13715612	18.32139784
8.045	499.2698892	LysoPE(20:5(5Z,8Z,11Z,14Z,17Z)/0:0)	C25H42NO7P	HMDB0011519	35.49485554	36.92209196	16.72179433	16.68624361	45.53732802	39.64806624	57.49140517	66.79894684	23.42012138	71.20030754	58.29541976	33.41892402	24.06717641	26.10851621	38.5897041	39.46132979	26.9455428	74.57399617	19.55622276	39.85549109	104.5720961	29.80293495	77.49305052	42.57597174	108.7526863	74.02982059	23.0687495	23.4353954	48.33278599	61.38319077	19.80602319	14.01175927	66.94657287	16.91844998	13.14568214	52.74578922	37.86527898	40.46360693	45.33480352	118.1534883	17.15818724	30.92388138	29.55728845	48.11319767	43.57288723
6.229	499.2967589	Taurochenodesoxycholic acid	C26H45NO6S	HMDB0000951	5.383538961	16.65169091	7.291755037	62.54074137	7.520278027	13.75456532	7.433303732	0.402736566	1.907828202	4.237280276	10.9649457	2.768699586	55.16758032	6.429709275	8.204306857	21.4479903	5.674603571	5.074716981	4.47430954	4.529793158	7.519621493	7.181299146	2.721654037	1.373264474	6.975084139	5.012986918	13.54828379	4.076998511	2.593055798	0.412254649	4.925009453	0.596024411	0.406128602	3.725125081	7.498702402	7.607854012	2.283487254	14.87558808	1.287800702	7.331194408	6.128296099	15.73216715	9.68408268	2.881811242	7.365595273
9.044	499.9374941	Perfluorooctanesulfonic acid	C8HF17O3S	HMDB0059586	69.96164769	24.96658614	64.45185203	22.25021063	21.90966389	21.52386392	16.7434108	23.30996707	136.6777813	16.25828251	33.64736235	36.09421366	14.51207743	74.48564494	41.61681929	24.43130666	18.41434393	34.22858736	21.92346611	25.85111668	30.60926431	29.70460318	13.72545464	50.26661121	51.39396801	73.5923375	36.62588897	92.67233881	16.60579995	44.66963956	16.125309	44.22506031	32.72076442	21.81765914	28.67957222	63.65879041	62.63899375	95.07758122	79.09064185	20.94883309	29.64135338	59.06087555	55.69106621	72.64640865	56.37837645
6.004	500.298533	Mupirocin	C26H44O9	HMDB0014554	118.6946818	370.7468078	187.8660553	164.9311556	242.695816	203.6054043	85.78369976	68.83893704	188.4247753	354.4822356	208.2020914	132.6014295	213.0921783	149.4403197	138.7667074	112.4501919	132.0485582	272.5049978	133.0552128	165.560886	106.1035833	114.0506293	431.5344302	175.7232989	82.05302486	152.4792415	139.2824593	87.51896803	116.8529733	106.2324104	155.8645956	176.4945359	100.6688112	188.5438033	113.7140469	166.9178058	107.1642254	102.1134038	167.7952909	146.9376186	159.5379673	416.7036228	182.7146019	206.8523283	215.006812
8.597	501.2855393	LysoPE(20:4(5Z,8Z,11Z,14Z)/0:0)	C25H44NO7P	HMDB0011517	1269.622482	1303.050653	1073.649103	907.5425877	2110.454876	1274.209278	1652.768782	1995.355426	1150.16893	2102.472514	1846.522645	2016.571247	2137.362424	1412.531616	2297.605487	1485.144834	1487.075278	2266.395813	1860.049416	1739.57614	2271.095408	2129.003056	3040.030291	2301.767449	2978.702568	1865.681905	1446.129396	635.5150061	1197.906688	1265.067444	1306.395078	1602.974115	2206.588124	1875.323115	1670.828641	2435.538957	1806.358288	1683.638289	2096.11664	2358.941317	1003.293508	2140.773224	1752.923088	1677.168938	1475.108495
8.995	503.3011893	LysoPE(0:0/20:3(5Z,8Z,11Z))	C25H46NO7P	HMDB0011485	128.4038313	143.2117663	145.5523486	66.28111418	360.07814	194.3944803	218.0628859	238.4464309	132.5532001	200.7384065	173.8722922	173.1246343	203.1054349	142.2814886	198.0503036	187.0199335	159.8333876	173.7299121	149.3109422	152.7295161	249.5295053	150.8363546	262.618395	174.2941884	364.1141697	403.0283198	126.4364782	108.9589965	131.1542363	139.7089591	200.6041814	117.1747401	237.8414592	142.960859	103.8450029	262.9765614	278.5777199	144.3616594	217.0197551	259.1387114	68.06949601	208.5084496	144.4569457	196.6496642	144.7234755
9.59	505.3168394	LysoPE(0:0/20:2(11Z,14Z))	C25H48NO7P	HMDB0011483	12.2642205	11.70572407	10.14242434	2.224070101	12.69526767	7.461529701	9.797589471	10.55899311	12.83748236	25.69852031	12.9729016	12.18465896	20.85480975	13.4158349	13.35522409	8.16183456	8.923268639	10.68634676	12.82040379	28.52627735	15.49702992	19.00261488	22.83274611	23.3828301	15.27856649	19.32919644	12.10483961	5.731598202	6.248056113	3.786116768	18.36156586	12.18765942	17.66040642	22.42208541	14.7313864	27.49357884	13.87672491	6.696095115	22.27832944	7.015537162	3.792821628	21.24999628	17.75576145	9.756983651	12.51052892
6.701	506.2515828	11-Hydroxyprogesterone 11-glucuronide	C27H38O9	HMDB0010364	0.419455336	0.412392269	1.668750857	1.077414768	3.154556012	0.314741557	0.48314499	0.39305428	0.347542093	20.40157429	0.391446629	2.995099978	4.184658855	2.459565444	1.314337638	0.444828925	12.94046956	0.30277445	1.597336193	0.389821332	0.439199813	56.81934809	1.101959168	0.441032556	0.548339074	0.461750221	0.393821609	1.621595706	0.4337205	0.395597325	1.373374652	2.445402331	0.348060298	0.440326534	113.4366179	53.47983462	8.1720077	12.35560764	0.482376178	0.62858998	0.338982301	3.209734535	18.1908845	1.509001885	7.335477458
10.379	507.3324895	LysoPE(0:0/20:1(11Z))	C25H50NO7P	HMDB0011482	12.68993939	10.47315702	8.205728036	6.570150182	11.03284792	9.0666643	11.16883172	8.580405213	6.676419163	13.43925476	14.03561916	12.03750387	12.06100806	10.14302238	11.94658504	8.654271361	8.435310367	11.85152079	7.803827512	16.90259398	10.33293289	14.55968405	14.73734859	12.35724018	13.09031674	11.29833223	8.224482014	3.971524295	8.242872404	3.957903675	9.991642699	8.837234987	15.81163135	9.979756312	10.62698021	15.1312853	22.83670936	8.975713416	18.5954584	7.178942433	3.478699527	11.64512184	14.1001919	9.282430757	13.46221487
8.029	508.2272599	Difluprednate	C27H34F2O7	HMDB0015676	0.618667179	0.441284247	0.398242787	0.347857381	0.579223987	1.203704837	2.166219609	0.530468708	16.96215922	0.554417809	2.370064987	2.544394616	9.496482188	0.49964106	0.744776275	0.503891541	0.412757593	0.385060211	0.494936635	0.549244783	0.578686555	0.502700179	0.551683384	0.537120288	2.230659042	3.12308565	1.318245054	0.873035299	0.558247616	9.3568044	0.781373511	0.455021249	5.323015708	0.558745747	0.65282731	0.542249394	0.552166357	0.566822673	0.597001796	0.620506748	0.410052638	0.549275736	0.558207178	0.586065893	0.585970756
6.662	512.3114197	2-Stearoylglycerophosphoglycerol	C24H49O9P	HMDB0061703	15.78621337	85.24450832	8.666772993	26.64955438	35.91513152	4.480311779	37.55428795	10.93904262	15.31929818	6.929355294	24.03020261	6.426362574	23.06012622	6.900460413	20.63675748	20.96654425	10.31496866	11.6790228	8.150834352	6.114098988	28.81066935	13.08540856	14.58395789	13.9622755	35.79731076	27.42650255	49.71715283	13.71866318	13.44060886	0.908919063	12.67522564	2.222458697	1.184464554	3.065720355	11.28614735	20.23817611	25.2865914	71.96478773	9.809223005	25.63302358	32.87184535	80.23928252	33.37060964	11.55254157	14.35380672
7.043	513.2760234	Sulfolithocholylglycine	C26H43NO7S	HMDB0002639	93.42166715	79.61993257	77.24515015	51.2182451	92.98774943	75.4316346	93.39350994	104.1306014	72.59013263	98.90817231	118.9613429	99.91959107	118.0897129	89.80884761	111.4340461	99.38805266	90.05054027	60.45629611	93.61585829	102.9550752	121.2913923	113.5760971	89.33732252	112.6907006	113.0710937	89.73662252	65.85283168	74.74507991	92.36346207	94.66388849	99.19254173	95.75901378	96.79881828	104.7303499	78.17656565	89.0725728	103.5914405	109.6969133	105.1733916	110.128202	74.88538929	117.1184021	90.29484056	101.5566162	125.8671162
6.011	515.2916735	Taurocholic acid	C26H45NO7S	HMDB0000036	28.13973832	61.38129046	34.5112547	223.1790134	23.63787458	36.11334824	33.41971235	29.66126755	91.49122904	67.01542883	53.2956501	98.35335054	73.66057656	71.32516425	65.54559603	57.74432961	36.5538522	48.45952025	42.04973088	30.51824718	50.01407669	45.91820694	59.06123422	38.53946322	26.41467776	69.12137161	62.57268233	33.18684803	46.8878832	36.61882422	29.53237443	43.1744727	100.2068538	29.64551053	51.92797159	61.56570845	63.54535171	34.95581225	36.27028449	47.48156997	84.65262452	54.80916804	54.04304613	65.05254494	32.54810557
9.95	515.3011893	LysoPC(18:4(6Z,9Z,12Z,15Z)/0:0)	C26H46NO7P	HMDB0010389	12.21412935	25.0699466	30.85126969	7.364092558	14.01946747	19.38926235	6.529957513	28.0120767	15.12690004	16.7468483	10.94569633	10.32520756	10.81433451	8.99494699	16.43806752	5.969098195	6.146091788	7.471676539	11.24987028	11.38099674	7.792932131	14.18835762	12.54098114	14.61368626	11.08838467	14.05925707	7.015847826	11.62702752	20.15586334	20.93898592	24.93292707	27.67494359	38.28373442	22.56449989	13.22648154	17.27363444	27.45474407	25.47963935	35.78878017	20.0708617	9.296933653	25.35499931	19.70218612	19.3816678	13.2424317
9.142	520.2672329	rac-4-Hydroxy-4-O-(beta-D-glucuronide)-all-trans-retinyl acetate	C28H40O9	HMDB0060141	192.6805212	1.645013888	0.565072371	20.55800442	73.58348226	3.302190554	9.27872698	20.5425391	0.378716263	2.469467447	0.53770029	0.514776	0.632854057	0.583564943	0.786310895	0.523636202	0.491900912	8.48288424	2.521651344	0.49382556	0.861954185	0.850265617	0.483028839	1.340906209	0.667558653	20.69632843	1.55787588	1.817267096	0.537881078	0.497886828	3.138741005	10.52794049	41.35350841	0.549744465	341.4750821	10.50458904	0.746090416	78.22941292	0.584584388	0.599627766	0.419521817	0.565232658	10.99612449	2.640990006	0.937042593
8.535	525.2855393	LysoPE(0:0/22:6(4Z,7Z,10Z,13Z,16Z,19Z))	C27H44NO7P	HMDB0011496	834.9985902	712.3641739	779.7154826	540.6291651	910.1150341	972.4306793	694.9314687	1322.822047	680.9770383	1473.538837	711.3606744	706.8515875	880.9506071	598.2011161	1070.075077	808.5054425	751.7599828	992.4534941	863.2662924	1139.478448	1081.310041	911.6610209	1137.946118	1246.184405	1361.849243	1030.617847	636.6408753	519.8569463	550.5544276	961.8911721	607.5261031	659.6473854	942.3820212	822.3778361	691.2697446	849.3505862	772.2577205	749.1641159	785.6709357	834.0844365	548.5663946	907.6974892	981.7225077	715.7084791	878.6389178
7.414	525.3066691	1-Stearoylglycerophosphoserine	C24H48NO9P	HMDB0061698	7.347560455	1.51315299	0.653257362	3.050066035	2.101127275	3.056496788	2.452321222	3.233539835	2.607093429	1.601005518	4.300943313	0.838782352	2.69515142	1.351971215	2.690770977	4.479935819	2.383940231	3.692385305	1.169269768	0.555412407	4.118521357	0.49460013	8.081561889	0.659993776	5.218934899	5.550353594	2.76239136	2.165825494	4.245619037	1.989969925	1.398406888	0.501260921	8.985133959	2.987705757	6.706458667	6.194997334	4.127123096	5.350486793	3.620206821	9.76993774	3.744119327	4.913588524	3.887327059	3.810477767	2.673286242
9.098	527.3011893	LysoPE(22:5(7Z,10Z,13Z,16Z,19Z)/0:0)	C27H46NO7P	HMDB0011524	60.0686863	81.55125007	114.9227962	72.37631717	250.2576438	98.85973557	68.57073738	109.5521322	68.27269945	99.87113748	87.88699567	181.3779305	100.7585932	46.83589579	177.8250089	96.10396065	82.42957037	123.8739905	103.7432273	92.7957889	151.3928639	101.9180182	165.7746549	133.3839811	223.9493719	150.1075057	72.28759494	44.19043229	75.48543471	73.80354311	114.5313929	107.7777274	200.3453233	219.7073994	183.7950133	143.1678902	157.3384838	96.73785876	117.2407553	170.7230005	51.59949929	100.1169001	89.5199073	106.4766845	90.42972102
6.038	528.1665326	17-beta-estradiol 3-sulfate-17-(beta-D-glucuronide)	C24H32O11S	HMDB0010358	11.56977423	3.327140417	3.845425248	4.815942211	5.4886052	3.332573988	5.759674374	7.039739004	4.206853145	4.973489064	9.244749463	11.38268425	7.491329067	5.733977769	3.450195443	4.619487805	3.436501936	6.597853883	23.71058538	19.58262183	10.51298293	6.839187659	10.83211239	5.415587233	3.284535468	5.758807909	2.309242388	8.288262547	5.800477944	10.1887225	3.807115608	3.017363873	3.978969398	3.051326851	1.81393597	7.776358228	7.652072331	8.180968119	2.564519056	2.95957015	4.465395468	2.76400775	3.809577314	4.813066962	4.164665427
4.923	528.2211474	Dutasteride	C27H30F6N2O2	HMDB0015258	102.978406	46.83759153	70.81649148	364.8767997	50.43584517	81.77324891	104.863471	40.36192616	43.63624809	75.06260931	68.60908623	76.7896068	44.90744554	22.83186162	43.02329873	25.36475791	59.2635271	64.40067897	28.97611707	39.09100877	25.86720537	47.25195394	22.14725455	32.52932358	32.3519753	77.88020936	59.02022283	23.2574245	31.88573222	53.65213645	23.70842901	38.43647816	55.89561551	23.5178574	21.66416427	43.14268316	31.67274511	28.88169285	33.58807893	37.73878892	114.270123	35.9422876	21.59045345	37.76079627	40.47522756
5.74	529.270938	Glycochenodeoxycholate-3-sulfate	C26H43NO8S	HMDB0002497	208.3230818	1338.794062	454.9571903	209.948124	484.60004	162.6809836	281.1794287	114.0171647	755.2863423	556.1997719	386.0454781	235.3116305	208.4174983	159.4105932	361.8997	432.1614665	891.6246385	473.2120169	187.1848939	757.687667	85.06551189	127.6871329	353.336147	854.8502147	523.1404848	1204.316767	1763.642172	260.9784583	906.6019203	79.86377826	313.2555275	172.2543834	740.9829455	70.68521017	278.7470346	694.3048202	184.4888374	891.6155356	709.2458347	1142.874238	1004.728661	1494.856391	379.0703181	200.0134202	504.6724351
8.826	529.3168394	LysoPE(22:4(7Z,10Z,13Z,16Z)/0:0)	C27H48NO7P	HMDB0011523	106.7357961	183.3663938	146.1059892	82.35421512	123.8833772	150.4607619	94.93367959	287.1434208	132.0726567	173.8042029	199.7954745	212.8653515	180.118375	208.8017192	313.9945834	145.5743085	156.2649718	153.1120424	205.908433	198.2142255	220.4156945	277.996254	281.6271562	222.1064617	124.2935727	135.054988	152.8947103	88.58217841	204.5429835	128.2313893	220.1169313	227.1233988	185.633669	175.9685686	174.3500221	235.3943747	221.2199712	228.822164	179.5374394	169.6925016	126.2767594	277.5821169	201.3401738	167.5714204	163.6757481
4.361	540.2570621	Tetrahydroaldosterone-3-glucuronide	C27H40O11	HMDB0010357	139.4314892	78.09244154	121.8223463	144.8965974	93.8645163	77.69136379	112.0465713	89.56580333	84.41143292	4.918508799	263.8202205	108.8125937	131.0332218	100.5095668	129.447965	248.1899203	91.09360234	66.36184122	200.9274924	137.0956687	249.4686893	124.9925432	127.9784627	139.0085069	9.807994126	72.26645264	76.80863687	156.292079	156.5138545	135.2604264	113.2234227	95.50001597	101.5356057	50.53168146	40.62360007	46.36790423	95.24838341	87.88848164	83.1503543	154.135043	118.9961253	58.8621879	43.19258052	122.1112265	113.2676311
11.458	540.4389897	TG(i-13:0/8:0/8:0)	C32H60O6	HMDB0096560	230.2594003	379.7113738	752.1712789	353.3201044	895.8925695	229.2471104	53.6708685	311.0079754	155.0480984	226.346987	182.7722848	256.6888664	190.7300995	213.3370809	293.0481702	149.1215971	98.30895732	59.56601253	214.5617404	299.7711617	51.2060691	236.6571716	81.52980782	192.18618	321.6160423	588.8978975	237.9134585	193.2809147	216.5849467	395.8746695	316.2201068	251.3206156	482.5153064	236.8284096	552.4376787	343.902883	419.3368055	198.3411468	346.2211368	506.457269	425.4365475	222.3491707	328.9891373	207.0067388	230.4193293
4.206	542.2727122	Cortolone-3-glucuronide	C27H42O11	HMDB0010320	111.6904039	249.7706869	174.8249343	210.2315601	109.9269207	104.9823903	174.6995485	132.7972925	221.6244932	14.65013389	282.9168023	244.8994466	108.5845058	155.4626144	73.13422902	180.5784973	77.97004081	118.6023033	223.7663275	229.3776075	319.1040976	157.8411644	253.7987939	96.99782317	8.283415391	187.3115546	122.8997423	170.492249	195.0141978	251.6964451	64.75356914	96.18891724	152.5859154	64.60447247	21.14703205	78.12560966	134.6588035	88.86573201	94.78816009	119.0281565	136.3950098	93.98357807	50.22054643	114.8818668	170.2307152
8.511	553.3168394	LysoPE(0:0/24:6(6Z,9Z,12Z,15Z,18Z,21Z))	C29H48NO7P	HMDB0011499	996.1007991	1511.368239	1320.143174	666.693973	1666.392695	1147.887789	1064.042298	1445.447881	985.7232815	912.2974682	1306.713306	1262.936851	868.4853628	832.2345186	1750.098231	976.3714283	760.9545564	1022.742249	1081.904747	1012.198122	1648.339391	1097.769631	1374.588349	869.6477837	1481.175867	1481.133747	674.3199906	933.3121302	1289.757604	1414.144028	1369.694039	1060.930552	2063.88277	1178.864708	873.2944676	1080.729226	1527.180356	1360.846103	2131.867757	2405.385613	1405.596494	1346.006089	1239.547081	1159.250732	825.1452576
5.581	568.3247478	Deoxycholic acid 3-glucuronide	C30H48O10	HMDB0002596	41.1093806	4.795149534	100.2217382	188.4232052	24.14595583	111.0040573	7.326129997	13.67575639	72.91829709	1.318348985	34.084693	18.79513699	43.43634743	3.082118281	1.38307342	5.204293651	1.278447885	101.4322127	33.00947723	10.20882358	11.41481705	17.49884798	201.6415444	62.69342754	47.31608776	15.34546192	97.48235222	0.859058403	72.05316164	28.74297759	51.21975396	15.78333953	31.15300203	20.6895745	7.352176966	24.66814182	30.95829368	23.89886788	40.76909867	320.652638	20.83476548	5.475502097	26.30225711	21.19661611	7.672704195
9.551	572.2961635	LysoPI(16:0/0:0)	C25H49O12P	HMDB0061695	9.607990453	59.38102069	45.84633979	4.38288027	18.14945963	56.64415022	11.62623318	63.39283168	33.23598746	13.61808779	12.83506842	9.084750663	7.754540372	13.96410703	11.45250861	14.60475786	14.24400372	12.30962596	4.977129273	10.27193212	25.66332155	7.695668865	21.49752388	1.162336196	14.62648009	21.58202848	7.181452374	12.10982082	35.27956349	9.221667018	29.4451892	14.97725716	13.97248045	4.492233277	18.57580263	15.64736418	18.25449728	18.80144703	26.19388123	20.06976578	7.705491499	24.76650155	18.00157649	20.80610101	11.18423881
6.999	582.2478348	Biliverdin	C33H34N4O6	HMDB0001008	27.2632359	36.10827293	18.07297419	34.09068848	131.6984491	19.47645365	60.57816979	137.0937769	26.78136911	8.433323285	12.37334648	8.038686298	7.161321395	21.56128938	22.69171297	4.591254095	7.487037059	30.78608485	9.570499339	27.13573178	7.209238341	11.49193426	8.169569202	82.82686952	50.04360283	48.95541151	39.51639184	30.52384749	11.74076887	29.4338228	19.27787202	41.43525945	26.75910164	19.04880735	24.81546565	11.50747005	13.96566735	13.22540121	35.75377852	42.37631247	20.01221266	15.62383385	16.73646221	20.70700834	12.28298821
5.629	584.2634849	Bilirubin	C33H36N4O6	HMDB0000054	36.78284607	50.79227527	103.2475005	187.7205705	74.70383033	124.423237	28.05138741	383.7744762	70.28274774	47.39401936	61.2376229	58.37134535	35.29576001	12.12211167	51.3670542	3.98684233	9.292987884	94.5344943	32.43040686	136.3258066	55.67000642	88.34514102	114.0719774	36.84572304	36.22570194	152.0257592	192.4322633	244.1916884	77.26789072	97.65251491	184.8024756	183.1671889	173.3817437	55.99560109	150.4771559	114.2050708	144.2578877	238.8072844	73.3524826	45.41100472	219.7378223	53.94218701	78.03950605	171.0677125	122.5902314
5.594	584.2832769	Ouabain	C29H44O12	HMDB0015224	30.23706099	8.614391253	41.78738048	20.27447984	8.512718958	10.27887817	0.573338926	6.698858234	125.7957071	14.78323461	62.18051487	34.8609564	92.67577955	74.96255962	28.83734554	24.93792416	9.427610712	4.824428719	6.335320947	6.21989938	33.71103612	9.693300681	123.8500444	16.19800983	0.883360401	8.457587109	25.09691426	35.21503021	23.74577832	24.17196897	42.908722	73.46693625	3.267950921	47.26374869	52.80008107	28.61374383	2.760822399	34.4802532	73.11976642	9.28583981	16.54369129	163.2430476	92.10126025	39.4879081	36.59055422
4.47	584.3196624	Cholic acid glucuronide	C30H48O11	HMDB0002577	3.358488677	3.900004799	4.267340912	1.150614409	7.62014462	6.160331543	13.22336514	7.884482962	1.180729474	6.981960089	5.754832909	5.900120081	3.674447973	0.939962897	3.370574402	0.424335397	2.701714585	41.18732682	16.29252522	0.370361938	0.418892364	3.152423344	12.71609634	2.411094706	5.922721823	19.1416472	12.24860389	1.25271613	0.378808855	2.39674871	2.324720001	0.552608388	7.064671515	7.02054406	12.96290234	3.819950537	1.505970974	3.559581545	10.12895329	0.476309173	4.869160885	13.25754146	2.541642837	3.541170446	9.091640262
4.521	590.3104351	Urobilinogen	C33H42N4O6	HMDB0004158	3.314851455	5.18035404	0.458276073	11.21223425	8.712732462	1.596107663	17.14515944	10.93457984	0.359026345	8.441018798	7.192680306	8.701552791	3.819820658	0.416901952	3.958577739	0.508142818	3.410495681	52.30601165	21.92480796	0.396437184	0.521980801	3.705737087	17.40449428	2.166730296	7.549878365	27.40868955	4.885805041	0.424620942	0.588084545	1.101070336	0.433395664	0.375382649	9.393627457	0.635584738	1.457418234	4.811846039	1.177551726	4.334209626	0.658131501	2.964643543	3.370079768	17.13739415	0.489659117	4.726788693	7.799987919
4.542	595.248488	Taurocholic acid 3-sulfate	C26H45NO10S2	HMDB0002581	1.189166354	2.218172741	1.03732802	0.76717325	1.257514152	1.122966319	1.055075528	1.181317255	1.007880541	1.561947888	1.188946442	1.031336661	1.333209419	1.191072457	1.56857341	1.220301405	1.184292809	1.670323841	1.166754617	1.237814064	1.465336176	1.081810842	0.91495603	1.757549163	1.42324096	1.18366888	1.07099968	1.192021673	1.205592777	1.18192844	1.255494953	1.05379695	1.174339955	1.359007834	1.337517359	1.318631101	1.331677053	1.266666672	1.458955911	1.426111177	2.25351778	1.300148779	1.281899993	1.430190658	1.335549791
8.972	596.296164	LysoPI(18:2(9Z,12Z)/0:0)	C27H49O12P	HMDB0240597	70.33035136	104.1810556	42.89593068	17.71974619	52.44914964	84.31357969	58.47171451	96.52655596	115.3154438	74.88581013	72.15240329	49.6955489	100.7831142	85.72158314	61.34308043	47.19100423	99.01551436	31.44562495	32.16363748	43.97085564	40.38523696	67.07499915	58.5572031	34.5542491	29.95482588	78.92318356	95.62707035	45.97624323	54.51776246	31.44827355	55.87731351	44.31123902	48.10932699	36.4925911	83.26203542	82.59636884	43.33175841	71.2870283	39.18782179	55.33761658	55.49698203	76.39492577	71.4013484	41.09164492	59.37344705
12.651	596.5015899	TG(8:0/13:0/12:0)	C36H68O6	HMDB0071277	767.7940543	434.8595783	592.2542992	457.9057904	1104.969886	441.9894764	87.49730613	340.2264559	303.3791932	465.5034925	322.0404153	359.6740717	629.5315204	227.151575	788.2620617	230.1360881	120.4872572	109.1048375	485.0134566	468.5327551	296.2992604	486.4806984	634.8937512	682.7641635	512.8734606	740.8747896	659.7678266	558.7672648	548.2472669	652.5487481	456.0955853	453.2296574	709.1274047	405.0352662	742.1085259	333.1226595	708.816868	460.1852145	1142.015774	697.1675794	905.0218533	340.1775073	518.7847357	176.1573352	613.7114914
10.003	598.3118136	LysoPI(18:1(9Z)/0:0)	C27H51O12P	HMDB0061693	24.94930145	48.53339255	23.79159371	6.055828652	17.98433762	35.12924621	35.4835199	30.96268818	34.7662367	16.74923655	42.35289429	25.22688488	24.41632854	41.29915705	35.58565178	26.15497952	28.1114203	23.96655987	7.250809435	22.49667473	23.39053116	22.15617278	32.84195703	14.12271415	15.39221679	32.69301551	21.2958824	19.85125342	27.18415417	14.4617047	20.60092802	30.01461588	26.69775399	8.14194219	31.50522338	32.31205245	20.39943792	33.03774917	22.05261359	32.77425664	13.71613873	26.07663409	23.21972733	15.59161073	27.41540844
6.933	610.3845851	PG(i-12:0/i-12:0)	C30H59O10P	HMDB0116660	0.608746901	1.265632252	2.092762832	2.894286621	2.674740575	2.913094085	0.636345537	1.550692035	1.05883158	0.972002768	4.435204576	1.206525701	2.398648524	2.621348245	0.850204606	0.578091476	1.339529305	6.841540366	2.260731583	2.750363702	1.93085579	1.16949709	2.458172731	7.813392582	0.778136612	2.948045873	1.902384258	0.597671324	0.629935886	0.797632462	1.64776399	1.377513611	6.221492597	0.621421968	2.871264884	2.163321769	1.189779987	0.641867572	1.978331505	1.780998643	2.607741793	0.832072871	0.706754575	0.752775533	0.64906366
11.006	610.51724	TG(i-12:0/i-14:0/8:0)	C37H70O6	HMDB0095227	65.58497246	242.7357227	113.1574571	25.75720387	133.9114469	64.3200803	80.18594281	90.38328333	42.21483508	123.1462936	102.3564937	109.7074103	78.05883401	127.1546636	70.22180156	135.3150222	143.0682946	84.29891653	190.8214802	130.1298312	127.9323531	208.9453454	306.6748364	149.8710648	30.8673557	34.30638674	42.27889374	56.72882471	50.32244361	57.05875216	53.14381469	55.65292246	47.52237071	64.13099092	85.04940986	72.76137733	73.79598995	72.18987826	51.48737093	51.13663552	21.2937812	66.55430301	54.05908049	60.43323116	72.87461543
6.948	612.387348	Cholestane-3,7,12,25-tetrol-3-glucuronide	C33H56O10	HMDB0010355	17.16501812	19.34376359	4.644185121	64.9915455	21.85545329	29.62917067	17.77039643	27.72285499	61.9004215	8.357915795	33.43149888	11.76607822	3.993832602	10.84704621	2.806047678	12.09244414	14.16120838	34.73319229	6.411723207	22.94859632	7.508116912	9.175919651	30.56864411	86.35045641	17.71222706	27.39506764	14.95834539	3.772862497	2.010104401	22.69485337	7.953915193	13.80764106	49.18492676	3.826435367	20.31674999	20.08145435	12.39364804	12.12417961	8.990873622	20.99192044	23.38750616	12.58201909	11.65474609	9.074018667	11.95831206
8.998	620.2961635	LysoPI(20:4(5Z,8Z,11Z,14Z)/0:0)	C29H49O12P	HMDB0061690	98.99017918	168.4884035	117.8664089	52.42266281	114.2653672	165.7763368	125.6819553	234.7202526	166.8852895	126.5846094	147.4632957	147.0751872	146.6244893	220.6556245	169.5422912	114.3055618	166.9548504	135.8743003	91.31414542	127.3908672	177.1061225	123.8035702	186.4050944	112.159269	74.78638367	117.1105914	131.8976727	46.89977113	117.8940077	91.40208238	75.34740566	98.83742639	100.4383003	70.76491412	146.2649647	196.8338981	67.7004224	130.3552824	94.14188768	123.9911098	78.75944566	156.2633328	104.1747099	111.994745	121.4912419
4.807	625.3462115	Glycochenodeoxycholic acid 3-glucuronide	C32H51NO11	HMDB0002579	54.2525451	21.29407424	95.48092201	137.5702947	47.12459671	129.5206086	20.73180887	25.04311047	113.0540242	14.09157621	78.6373894	31.48347853	28.69651796	79.1925817	18.02225549	13.80848323	40.4378882	167.6353627	26.47478102	39.2650316	34.62581068	27.20419544	103.692126	92.79122838	86.7336121	78.22815802	87.10422437	55.46594991	25.76242403	50.95801038	54.89278223	22.01143011	91.34968086	18.71825248	130.9227114	60.98297906	37.62318828	27.02172499	52.3778484	135.0117729	57.87249759	68.89409858	45.12031052	19.72550303	22.9468997
3.707	650.3666126	Digoxigenin bisdigitoxoside	C35H54O11	HMDB0060818	69.69040137	13.78353002	11.29767922	2.058960715	0.539475865	6.237418078	0.447236148	0.437628355	44.24202516	29.76734267	30.96158642	19.28107823	31.46086068	57.16101086	43.20293935	51.05320579	52.47324746	8.614588256	26.86449972	28.64166433	37.67587677	9.213234008	5.501798206	15.23197731	55.43246808	44.89835223	80.39543177	29.87360018	54.62505789	40.48395321	51.97140844	110.4891079	60.07694682	104.9752267	31.87941032	58.95404404	75.78718151	73.39169607	88.18146619	82.3442379	147.2570855	74.48811289	58.28775588	56.93493837	97.91309407
2.618	660.3159144	Coproporphyrinogen I	C36H44N4O8	HMDB0002158	27.57414555	1.024892607	0.688288626	1.30534331	0.910741697	0.609429961	0.948771099	0.802430614	6.40586593	0.88332222	0.825597657	0.868682719	0.898069571	0.905488705	1.140429569	0.868031423	0.777443241	0.544546829	0.787877056	0.827394989	74.18770502	72.84922225	0.652960559	21.24544155	1.509371129	16.00568753	42.20403241	0.849420532	0.803336061	0.940167285	1.071696376	0.814757411	15.74697453	1.005990765	0.844812232	1.03101019	0.863684645	0.960185428	1.074227041	0.962767992	20.70200949	24.03042343	0.929296008	5.7000464	2.738410651
3.415	784.4291663	PGP(a-13:0/18:2(9Z,11Z))	C37H70O13P2	HMDB0116513	0.371705284	0.285712871	0.302164808	0.250551909	0.357173874	0.26720273	0.359049322	0.343509784	0.344541712	0.379388258	0.38259359	0.351511676	0.413878074	0.425981292	0.587311648	0.397239979	0.330183894	0.28917773	0.35097959	0.35921418	0.403708932	6.249023929	0.296088035	0.410057315	0.442619993	0.368775926	18.51351279	0.444225666	0.349397226	0.379275354	0.378186292	0.325250316	0.360419475	0.447585545	0.319990685	0.384884503	0.386055551	0.385428667	0.38372445	0.416106851	0.294874663	0.3837991	0.377127632	0.389245021	0.411706826
14.102	70.0530982	Beta-Aminopropionitrile	C3H6N2	HMDB0004101	7043.642997	6549.094217	6754.988735	5525.141293	8104.218723	7241.287065	7992.874567	7264.330594	6497.44631	6677.703232	7185.98366	6371.387588	7108.868656	7481.473145	7905.983924	6993.607622	86.53553621	6500.949899	7811.357246	7529.051742	7297.917403	6586.279785	5402.733422	6891.20175	7474.469366	7996.445529	6826.711308	6588.743379	7653.248201	7407.439488	6653.872208	5921.496699	6926.347453	6600.878746	7284.054383	7002.984454	7470.064011	7600.448283	6620.081915	7116.403834	4439.952992	7502.220267	6861.369061	7106.921086	7431.635139
1.432	73.05276385	N,N-Dimethylformamide	C3H7NO	HMDB0001888	3.825081805	4.214482531	14.36690091	6.03843916	15.00801064	3.370733927	14.41000858	13.53688763	4.394343196	12.99101184	5.178328145	9.439403331	6.975702976	6.507283826	19.64905453	8.63159132	3.365603808	8.635371859	7.917812447	6.277020561	6.683803754	14.705268	35.05419904	8.090445104	15.55186731	13.81133337	17.91646385	14.7919504	25.9204371	16.98370279	15.47992168	19.07808066	13.16821822	13.28732585	2.91799442	16.08955844	5.630658543	11.72372807	3.124219664	4.169242387	39.15106985	10.64701439	16.69796513	14.63438676	16.31693159
0.947	75.06841392	Trimethylamine N-oxide	C3H9NO	HMDB0000925	169.9315839	86.16426867	561.7861318	551.9464566	42.3061747	200.730937	637.1311836	62.77496609	425.0406396	57.26702802	71.30511184	87.44613387	124.7702428	96.15553104	21.52798338	106.4958921	40.87783377	216.1312747	202.6027592	83.68579483	127.1418558	109.9712464	343.0377849	179.8028768	90.69020458	144.6354324	296.5904582	19.35691816	261.7253973	334.0407652	119.6506245	74.47504888	297.6424637	99.34495472	107.1011527	141.7159405	95.25545875	85.40726674	71.45035363	150.4318777	34.22724557	76.95168748	107.5566198	206.2273	35.41639305
1.459	85.05276385	2-Pyrrolidinone	C4H7NO	HMDB0002039	196.8643277	15.04469895	20.27869004	9.03003483	2.364040504	5.902408583	5.302851796	2.716077847	313.3426849	252.4907948	243.9340679	168.6104153	212.2204301	344.7764597	199.5192032	268.3156394	402.4304637	244.6718779	17.3550347	46.60873813	16.62011778	33.25562987	37.79088051	34.23526892	170.9061356	149.8572846	269.5287235	193.1844533	225.9706792	217.0816933	189.8777783	297.0678079	241.3386839	294.8810619	175.6921303	187.0930219	202.3465831	153.5971503	309.5440287	196.1243499	467.8931506	224.5373876	180.3058328	180.7919615	235.1155121
0.938	89.04767847	L-Alanine	C3H7NO2	HMDB0000161	202.9916926	291.4518698	297.4903333	301.7818227	248.378363	288.8638248	283.7537293	178.1187921	321.3006986	294.4839178	264.5535757	327.3875277	422.0319609	311.3683274	222.4344833	364.3853655	427.9474563	282.9999294	444.1446817	223.5060718	244.0354721	252.7733985	224.7149541	137.1898958	233.0339978	215.3964023	325.3305237	235.459222	245.4185515	198.7410882	139.7501336	176.8222276	305.7421749	111.1216479	190.5772118	205.9073726	255.7027988	235.8242244	224.579651	226.5979437	311.8250443	251.4645609	144.9952744	198.134083	233.8229765
16.323	96.98336366	Amidosulfonic acid	H3NO3S	HMDB0034830	3948.877196	3076.541476	3058.540682	2573.929996	4402.644304	3627.385239	3216.209897	3220.521033	3216.673694	2604.708794	3365.734854	2809.877824	3539.429616	3134.360929	3536.155838	3832.806212	2669.419408	3285.185517	3223.010176	3218.329841	3435.261559	2902.727005	1856.612307	3022.002758	3192.815421	2862.15549	3079.620044	3132.302474	2998.857275	3344.129701	2617.239003	3576.526441	3006.955078	2884.184335	3408.684681	3398.964641	3559.943396	3566.501461	3167.848748	3736.318426	2318.606945	3469.485252	3496.759914	3885.000221	3032.756791
1.153	97.9768951	Phosphate	H3O4P	HMDB0001429	51.24376279	61.58670466	114.7693579	156.7221154	128.784214	41.86895465	263.2097695	66.2647895	40.47189457	9.784428752	26.08458103	71.71838743	49.74899185	40.41386915	66.83667577	52.47401301	94.97594736	66.22528563	31.99784097	28.96026065	29.66948545	18.73662027	19.22698504	90.00925895	98.95357097	21.80899753	18.49304091	22.30351883	39.74602698	77.75762497	19.09393576	72.10256232	51.91381846	180.8382018	99.58988881	98.11036317	16.22828222	16.48377976	95.06917565	38.75764417	119.3997493	38.75661247	33.45532533	18.08728971	100.6255305
2.157	99.06841392	2-Piperidinone	C5H9NO	HMDB0011749	423.5594055	23.17752974	20.97231275	1660.561247	14.71872642	17.58078898	922.0004507	240.5017567	137.1089776	859.8948139	1121.536696	478.4634375	4.381564409	64.67754089	31.14549948	127.4060352	126.3936071	55.56248709	241.3273294	23.51036653	37.07881876	285.0619042	168.9736359	100.2895737	324.3514352	17.62676919	734.1845772	44.6573409	892.9842276	152.3345657	16.86830682	6.724959432	18.42928301	490.6712132	23.1305821	42.71714552	4.869279632	97.02315098	44.53928006	521.8069035	51.69802243	242.6413182	86.10929575	60.34331146	351.8141167
1.978	99.10479942	Cyclohexylamine	C6H13N	HMDB0031404	18.75511781	18.94209495	17.81532129	17.40162361	20.93026035	20.995961	22.19463313	20.15290618	159.5580825	21.31171591	4.530608469	17.713658	19.24611873	22.36625665	24.43065289	22.41320646	21.91229071	21.58389778	18.45662144	3.464095927	27.9437289	27.00562141	6.480401518	27.07123353	25.7049615	23.60103905	21.05668883	23.46464393	22.93689598	20.47301622	18.70613134	18.74278956	19.62180882	18.78098759	19.17086618	19.44096503	21.66770633	20.11030465	19.15331988	18.57411749	12.59966822	19.15305169	19.14028931	18.42813275	19.62898875
14.021	101.1204495	Hexylamine	C6H15N	HMDB0032323	1676.149044	2075.544686	1658.169961	1375.933609	2332.618671	1919.635289	2194.176442	210.1741673	1629.292854	1806.511111	1287.16433	1387.865324	2155.852929	2774.6011	1314.049968	243.0631258	1734.693149	2289.940303	2268.47306	2528.509614	2194.58937	236.775961	264.4283357	2982.42747	3556.574361	2279.626292	2137.90969	2022.567085	2521.552284	468.3601102	2005.02248	1946.510467	256.1093283	1874.629177	2336.188363	484.4476666	1540.94316	320.0509649	2831.422329	2061.438366	2811.719613	1795.503842	345.5154942	1950.612728	2051.380981
0.824	102.0429274	Cycloserine	C3H6N2O2	HMDB0014405	16.12072748	10.50970522	14.58130173	17.36686905	20.72612467	14.74197239	22.54781589	20.42551427	21.63264931	19.98130685	21.88587054	12.67084586	18.49172766	16.57881456	20.77715265	15.43066185	11.05710029	10.53906096	21.55971639	20.46321658	17.08051298	15.37501788	6.237078563	15.62888285	17.2472637	19.89467643	26.45174887	31.6953682	24.43965353	25.89412846	32.0917402	19.5623439	20.85334228	29.42997349	26.53474173	14.11825764	21.28866229	25.57257287	27.511306	23.99659768	27.59983812	28.68452085	24.23984672	19.14435276	22.71213639
0.968	103.0633285	Dimethylglycine	C4H9NO2	HMDB0000092	64.49633546	60.56298073	55.94620335	114.0435827	44.71448	54.86549938	99.50205695	56.4476152	59.52369925	68.15026296	62.1714463	76.33930844	62.16493269	81.81880725	71.67531772	44.70373976	90.65090435	51.64809137	93.29427793	86.0081529	107.956628	45.77874569	41.54312005	69.13680038	51.59141872	67.65750676	76.16060429	47.0232429	52.87078637	44.69738018	46.54811632	49.9999669	56.29503152	42.36021802	48.25556585	60.03740423	66.48708743	39.50425244	55.78403547	32.36610032	69.37454034	61.87080211	60.53983429	40.73085726	50.89924405
15.784	104.0626003	Styrene	C8H8	HMDB0034240	3.03306075	3.323939099	1.900823238	0.913218513	3.863012924	3.705567331	3.978032597	1.377647904	2.117744201	1.479491336	2.714732389	3.368871847	1.522185449	2.888245465	3.100272776	2.526511805	2.82086279	2.031391064	2.678968129	3.04224078	3.357872603	5.1350892	1.633106047	3.309133388	3.710629856	2.391109043	1.282166008	2.335733155	2.147373176	1.958802676	1.956721139	2.419267871	2.038171305	2.422194372	3.204155754	2.561419977	2.473776534	2.28520502	2.269683283	3.864823608	1.132625209	5.141854363	1.794219285	1.980645684	2.231757125
0.941	105.0425931	L-Serine	C3H7NO3	HMDB0000187	535.6565208	179.2152227	298.7692868	356.4853657	401.9999759	388.5164814	185.2790711	517.4517707	502.4463327	777.0176104	663.0782403	684.372192	690.3424525	647.9217786	651.7095986	661.261779	556.9458634	599.5591198	722.2211772	948.2996991	417.2651022	531.4810987	323.2884778	567.8105045	751.1640171	495.6595344	657.5542863	570.0234607	599.4106489	647.9962126	508.7322748	448.0696107	505.1518628	625.8911273	476.0473766	524.22952	665.3565147	492.2482529	703.7551963	619.757078	370.687594	620.4059191	575.070863	643.857412	500.7583883
2.034	106.0418648	Benzaldehyde	C7H6O	HMDB0006115	27.36470592	37.38665576	52.47210092	44.8224182	17.94910738	24.31431071	30.07849997	18.76948844	44.12337186	23.99237525	26.3309094	21.86195143	23.38797105	22.92535643	28.41698775	25.68934804	29.38766098	22.44248357	20.08459699	26.44608477	32.9871772	33.72597821	24.96384446	27.22279661	30.49856829	33.65501039	43.70326908	27.32263436	22.87129996	30.37809025	37.15707745	23.01966973	35.42830798	29.07470302	29.06522643	32.76069978	25.22053232	25.14352909	40.42617103	22.37343966	66.59526943	41.66166977	35.44362385	31.48824731	39.2264272
7.497	106.0782503	p-Xylene	C8H10	HMDB0059924	1.39481919	0.915329073	1.28748848	2.801196683	1.443899552	0.724499188	1.161889698	0.819592447	0.891406919	3.36950466	1.582490966	1.675486328	2.61142833	1.068439072	2.272242094	2.241282653	0.996898367	1.465730878	3.85782956	2.373442677	2.515301894	4.55331831	14.14229729	2.156872987	1.142967723	2.84330527	1.22876171	1.314597328	7.345827491	3.924620822	4.394866024	3.024378101	3.021955228	3.239621341	1.520115206	1.208049503	1.508067677	2.159135296	3.669009975	3.669253725	3.083206059	3.125619686	3.775830836	3.52489641	2.942965386
16.152	107.0734993	Benzylamine	C7H9N	HMDB0033871	349.0004385	248.5100179	276.8854509	168.176076	267.2103133	298.1663741	274.125415	295.500426	259.6431615	263.9663692	324.5227851	336.1122608	327.6494073	260.0096668	267.1663012	264.4251266	302.9607159	205.5063437	288.2860299	295.9337521	278.456841	150.3030923	203.0083524	319.5708067	272.8093658	256.6813255	252.7981554	225.3666162	212.0837664	200.7626878	237.4865492	304.5886293	326.4953095	139.4963191	240.9617196	242.1215725	276.5004542	286.0696394	255.2480343	302.2654819	282.3898263	305.3562618	234.7664593	232.9303873	221.7995715
10.595	108.0575149	p-Cresol	C7H8O	HMDB0001858	0.839511034	0.363921716	0.502764342	0.581305375	0.396210776	0.423225154	0.307098038	0.346416052	0.405785016	0.431898404	0.855456764	0.506224982	0.303391762	0.350018171	0.46021751	0.331574555	0.338239554	0.722695088	11.18997788	17.59417474	4.790036708	17.79865532	1.985914774	85.03572169	0.474810574	0.497218891	0.344567129	0.889717282	1.21884273	0.457101131	0.705069592	0.2660818	0.76550995	1.15604346	0.298405368	0.71570314	0.704378554	0.803183436	0.346238204	0.714813015	0.530667871	0.809477794	0.736274003	0.719691859	1.048852574
0.976	109.0527639	4-Aminophenol	C6H7NO	HMDB0001169	2.184310989	5.459195935	3.374375479	8.055214603	10.98493848	9.714551754	11.56596742	7.22246833	10.13080517	1.291118124	4.99111477	4.366142643	4.147703363	8.19401087	3.916041472	4.435665196	12.32986393	4.472517218	4.167497583	10.33912731	4.90026795	5.574415979	3.904046817	6.940775316	8.981440109	12.49591648	9.244794794	8.237198907	8.483826909	10.97857685	7.119846741	6.246527931	3.880942363	7.96693555	10.91022618	6.206890787	9.639875367	8.464192157	2.031219573	8.21092033	7.394819995	8.017635285	7.241693783	6.053768487	9.483812659
16.229	111.0796473	Histamine	C5H9N3	HMDB0000870	246.5798377	263.5933066	270.3690281	259.3348208	302.0233021	236.2248196	196.3266108	315.0773559	126.5749487	170.2980534	387.1981616	388.0928497	160.2767015	329.7128511	167.0119747	136.9439843	132.0360725	437.4100218	394.4616533	316.320576	222.8952392	266.0451471	189.7552011	161.1833686	364.1092807	388.5518252	320.7486022	549.0444169	201.6732355	169.2132727	192.1484145	323.0904751	177.2974206	267.1210413	323.952266	150.136771	125.5606415	180.9792809	322.4288255	327.9479279	343.6059969	483.7861662	370.8674617	131.0619112	29.83108177
1.259	112.0272774	Uracil	C4H4N2O2	HMDB0000300	21.50691468	27.09912839	18.26404343	37.90623535	32.00966431	18.38077026	16.08026234	22.34689756	48.37956399	25.11184691	26.41003233	24.62973765	21.78435794	22.5292982	17.60797869	25.9798422	22.61466409	33.48923939	22.48279262	18.85950957	27.42977962	22.58478846	30.52869898	31.27081135	16.9771672	10.4940348	11.3218408	26.16296099	30.51875727	31.05185498	35.01473606	31.10904583	35.79833401	16.97996811	19.97714021	23.91466254	18.83340546	17.79077168	34.27518997	25.01024479	35.1174141	20.71065782	26.87172839	22.16870985	13.74087383
3.284	112.088815	(2E)-2-Heptenal	C7H12O	HMDB0033827	202.8245743	1.057097887	0.895961931	1.270175548	1.213863591	1.248912134	2.222990359	0.938362886	258.6748711	210.4127467	228.0386171	173.2641509	184.4672405	305.9680524	201.3504766	270.5343557	415.6404686	232.1408682	2.901584177	1.524093822	5.810484598	1.678329659	1.400372109	1.771296046	175.5718319	165.2879159	245.3756097	183.014684	233.9936406	171.3327564	179.3084692	284.3412732	209.9444985	228.5888376	174.0483442	163.7533782	178.8451162	146.3357652	280.181423	195.6951935	304.7832463	163.2659371	169.5845199	147.5290957	234.751525
0.947	113.0589119	Creatinine	C4H7N3O	HMDB0000562	3019.241746	907.999284	817.4449019	888.0414354	1134.664199	1555.956913	1702.103329	2667.458737	1628.26905	849.2677036	1086.864321	1059.41131	881.1424786	1550.581429	865.9502964	947.5872009	1200.9787	1509.475737	2764.418761	1506.104841	1226.231261	969.787075	637.0046955	718.8407494	1018.157268	1585.488427	1376.114687	1523.529885	1312.363155	1567.602224	657.298387	847.0890951	639.5617772	721.3942084	1397.704033	1296.018588	1197.356529	1413.916615	746.4049214	1019.667127	785.2608689	1093.062039	1022.407126	1001.867589	1256.644827
0.849	114.079313	N-Mononitrosopiperazine	C5H10N2O	HMDB0061162	640.4952127	574.226913	537.5309837	636.0195822	442.4057768	587.0027514	730.1147976	563.9049979	607.962941	558.4345965	474.538071	406.4136272	447.4475158	442.099247	459.5571585	497.4464845	528.4229671	479.969828	549.4684473	489.9139172	491.7224212	518.5667226	398.5926881	777.6226374	698.6698165	613.4934086	882.1241955	437.4665752	512.173799	655.363177	441.5061191	425.8011546	680.1768797	468.2281177	394.2703933	550.7283889	333.7819114	358.0347632	582.5599848	355.3391189	561.2219623	496.9984125	436.6527093	437.4916537	514.0020931
0.967	115.0633285	L-Proline	C5H9NO2	HMDB0000162	2065.955643	2215.815657	2067.885876	5403.315115	2037.289283	2496.992402	2744.494086	1532.406612	3467.442106	2895.141775	2109.795502	4245.200342	4119.518422	2693.320186	1643.200655	2765.367785	5308.363914	2112.065288	2285.084354	2304.09401	2295.575987	2373.132458	2884.607608	1795.678574	2311.45375	3440.979139	3425.082462	3397.342983	1609.499136	1936.956607	1214.679491	944.3136781	1782.111799	1941.278859	1765.928699	2155.494211	2050.732715	1932.944039	1798.449338	3243.437654	1906.141058	3744.530469	1462.371612	1675.786489	3174.492142
4.713	116.0837296	Caproic acid	C6H12O2	HMDB0000535	0.277361452	0.248183784	0.22282775	0.516093513	0.142861879	0.184825104	0.191813482	0.377934181	0.233798706	0.170082887	0.292593131	0.185437013	0.139687135	0.253318023	0.308568178	0.143220915	0.216580447	0.123530726	0.14299908	0.143233557	0.150573042	0.406333012	0.127437597	0.165325605	0.162431687	0.154859032	0.376151193	0.177239054	0.157992689	0.254350177	0.303054267	0.140941739	0.175731001	0.279726384	0.344350973	0.136659095	0.194347366	0.311833112	0.535401444	0.294712803	0.192434187	0.262443608	0.175096041	0.259356111	0.577091179
2.941	117.0578492	Indole	C8H7N	HMDB0000738	451.8091204	357.8119307	375.1457902	728.6753886	368.4992888	445.2174463	382.1112031	535.8785726	409.9569278	524.2591799	419.7215865	606.3843517	535.7540571	477.4918496	483.5855609	654.241933	506.3730142	699.2612291	513.1880378	535.6910965	478.4406134	404.4297594	1010.196551	534.5998585	480.1269407	411.7614444	402.8436052	443.6859543	437.2969707	415.7835729	545.9936266	646.6454098	466.9223852	777.9931012	610.0475028	481.4167484	533.6577313	448.6477603	530.4503267	421.5403952	906.6117992	510.0980329	755.8883092	633.4702627	678.4620814
0.994	117.0789786	L-Valine	C5H11NO2	HMDB0000883	4493.417464	5440.802114	3532.778585	6796.857275	5022.531606	4702.022005	7149.620296	4429.179185	3674.530077	3843.432994	3376.531926	4024.402321	3721.820119	5371.465026	4982.658044	4764.858486	6136.752944	4884.277008	5263.077675	5962.260447	3876.238616	4790.002689	2970.49507	4973.174374	6562.190331	6218.634706	7321.202484	4666.669701	6460.40865	6296.289477	4796.663534	4615.612273	4106.288468	4684.734377	4887.455633	5707.426067	7089.9156	5152.530922	7062.794665	6580.443929	6726.091987	8151.307075	5689.586817	6188.885133	6715.350311
0.955	119.0582432	L-Threonine	C4H9NO3	HMDB0000167	155.805493	132.3563451	122.8305103	199.6089831	133.1427455	128.0184515	191.785979	126.6034994	143.4909399	137.4425282	114.300415	130.1806217	145.641042	152.64545	133.2605833	136.1272664	151.9459863	104.6579004	150.7704646	147.1865112	99.61807398	143.4281902	83.16148258	235.3754847	278.2191202	172.9970442	205.3142533	117.9372994	152.2807294	111.8618102	97.67137124	111.4788336	151.0678865	175.675844	96.95835504	116.9892629	135.2509307	133.0014119	206.1070079	130.7226573	160.2039196	159.3703413	158.1628261	115.4420753	146.6886047
1.26	120.0575149	Phenylacetaldehyde	C8H8O	HMDB0006236	11.39893594	9.39674957	11.98734997	28.53641484	13.86738678	13.99251518	19.28758957	8.673314239	14.02178973	9.26077603	9.699751041	12.04474257	13.49599396	9.419192315	8.329238896	9.049813915	13.80132624	10.3898939	9.345608534	6.086801142	6.794057238	11.74273496	8.422439133	8.446834393	21.30842638	12.94657202	20.94027239	9.156456977	10.36566942	9.793157248	10.71959309	9.55166182	13.58784583	11.21324005	11.35984968	10.23683143	9.145644301	8.559201734	13.92932259	9.287312306	23.66164036	13.12511237	9.403864602	11.42564264	15.60108775
16.139	121.0891494	N,N-Dimethylaniline	C8H11N	HMDB0001020	6402.740937	7884.049446	3886.163909	5683.908716	6839.663512	4962.616996	3844.843646	6373.833379	3340.145496	5550.852451	5599.75722	5561.253616	3023.875465	4590.398267	6507.575539	4268.912755	5463.338733	6106.253102	2962.672182	6765.028227	7666.256681	3829.32559	2836.044408	6496.851028	6910.68654	5591.049189	5336.776957	5867.931425	6044.338258	4043.370498	2564.508802	5094.056139	4035.038888	6311.043693	5687.058931	4643.280645	5750.244426	4387.829612	5140.373784	4826.128978	1458.438525	6068.526416	3666.899063	5393.478315	3630.602776
1.261	122.0367794	4-Hydroxybenzaldehyde	C7H6O2	HMDB0011718	126.7731568	131.6872388	139.3620984	325.4537754	147.8568447	157.6369704	203.9654715	113.6289127	157.3337404	121.9435131	120.9174195	130.1949113	167.1536883	119.0311441	113.6911665	129.450457	157.9151117	96.609842	101.8251388	95.10526654	91.15652953	131.9603325	103.6050361	106.1490125	257.1020252	182.3440962	269.943948	144.6798717	117.6472889	132.2753078	132.0036926	110.9476636	130.9145149	118.445519	146.633457	132.4196447	102.4500169	118.4332715	168.5475034	124.9734185	308.4750243	167.6563377	140.6465761	136.4453763	184.4317847
1.257	122.0480128	Niacinamide	C6H6N2O	HMDB0001406	15.83617722	20.09513422	14.49046584	43.48357387	18.65071071	19.8654686	34.50955747	14.65124952	18.68502814	15.99164984	13.0384945	11.0459336	13.15487062	24.21964251	12.95265622	21.29280386	17.70799642	16.23422931	11.47254691	11.92326423	13.18880758	11.0683739	13.10104912	9.94948637	10.6505845	14.56361659	20.51863217	7.665268764	19.13118798	37.65082787	26.89746615	21.29409593	35.20578452	17.18319976	9.526463068	12.45944905	9.442928703	11.5785295	24.1434818	20.78186524	46.25291654	23.23517624	15.88772444	11.3296739	13.3356058
2.784	123.0432618	Pyrazinamide	C5H5N3O	HMDB0014483	3.245119639	2.484645785	4.917195825	8.135666939	3.269238759	1.940067749	3.700267558	1.775408284	7.423893197	3.401160395	2.986727102	6.350488505	6.425349595	14.93474068	4.027457287	6.528770208	11.52401006	2.499734843	3.911624091	3.467510913	5.13826755	5.602514682	4.850148474	2.431019892	4.810413942	9.306156642	6.258174151	4.497847848	6.937044414	3.838280637	9.933285486	9.064284976	12.02018267	6.035526022	21.23795078	7.061636398	10.3647989	9.737521849	2.885121192	4.824712912	1.838317455	5.013621912	12.30325333	12.25841011	2.939409673
0.956	125.0146638	Taurine	C2H7NO3S	HMDB0000251	44.25584935	41.82476734	36.07648627	13.92766516	21.18011109	18.78350903	25.6241029	19.70072345	117.8658776	56.51707581	57.27468299	47.21669073	56.12083312	31.69627813	54.28253488	35.13992691	22.34744932	28.58140544	62.09299003	38.18359078	36.39131541	83.22753267	64.83798704	24.42681064	26.03614258	24.25060042	42.13403786	78.52209031	62.3113854	102.2797481	101.9966388	105.406306	110.1253519	71.01118343	77.84737416	88.5479504	26.76914219	27.50182702	85.22537426	37.95079469	52.99849896	86.67419575	100.0362276	49.12553706	44.24390227
5.952	126.0316941	1,2,3-Trihydroxybenzene	C6H6O3	HMDB0013674	16.69172313	15.25691147	17.2633497	14.61411641	20.95067378	19.44600868	20.69365123	1.504387964	16.5246749	17.66865773	16.76512485	16.09834735	16.90869055	18.1783578	20.52317534	17.69076403	17.35332385	16.11205998	21.35375693	74.35252501	9.498867244	64.55116063	1.450522124	189.2769947	17.02474605	18.43346592	15.4783666	16.18127246	18.9710328	17.23119936	15.26189955	13.96468404	16.65216325	14.61386873	15.27333454	16.19793134	16.28802184	16.94302749	16.54502691	17.69858588	9.826094635	17.24200068	15.24926372	16.43338772	17.87833006
1.715	126.0429274	Imidazoleacetic acid	C5H6N2O2	HMDB0002024	12.27451427	1.921702834	3.090944944	38.44518607	5.038780485	6.070989924	6.760123841	8.094444229	2.474710284	2.747239691	2.577759478	2.594508636	2.320821501	2.933244842	2.404228524	15.89742176	23.59760913	2.486074847	2.87520434	2.559825007	3.242393598	2.591696288	2.24476283	3.008859319	2.004212477	3.30943265	0.402715113	2.838040755	2.722474681	2.623878014	3.196444046	2.040633338	2.884270468	2.203891733	2.461118111	2.362612481	2.362704268	2.545601916	2.441752119	2.927076969	17.23259823	2.732512266	3.027974723	6.003924067	2.236345169
0.951	128.0585775	Dihydrothymine	C5H8N2O2	HMDB0000079	79.61754561	94.96623613	62.32065207	61.66815903	193.672642	46.37290808	237.0828906	48.09000893	91.59934327	171.9532874	79.61224309	86.76718554	174.9431827	109.4890902	221.9783163	91.98417396	59.15695187	319.8534431	145.0802375	224.6677126	133.4201086	80.69532839	55.35404317	52.71317384	66.41825587	124.1144266	273.1578327	130.9624816	63.6902282	184.9632339	62.06716543	82.33229817	54.90322762	98.64221664	84.28716792	274.336459	227.5918108	142.6152166	96.2164517	158.2008772	85.86014455	207.4232244	291.63336	214.1529038	127.2909622
2.002	128.0837296	Cyclohexyl formate	C7H12O2	HMDB0031351	2.964187186	0.81562883	3.517289879	0.957613439	3.852730458	0.725717113	3.293358884	2.730725405	1.15526667	3.730988501	0.655467108	3.242315475	3.549988833	0.871682728	3.4563405	0.647751788	3.77982909	2.643441045	3.220152427	3.355032457	0.725316986	0.838100905	2.521101426	4.158456693	3.985968179	3.693448789	3.883307992	4.030176654	0.53352979	4.282173483	0.737656727	3.291952325	3.424074476	2.919689378	3.807169838	3.34656192	1.144009331	3.474593592	3.239571926	3.747173265	1.949912718	3.095479885	3.363765066	3.354631288	3.384269064
1.007	129.0425931	Pyroglutamic acid	C5H7NO3	HMDB0000267	428.8486909	415.5293533	438.9712086	506.4955332	577.6210347	130.0422892	492.2044345	478.0817795	583.3221811	654.5637397	534.496352	561.9499157	606.0796188	505.1987885	517.9947999	568.2564485	592.8440779	478.1869966	543.7012153	712.4849694	357.0029053	524.0157408	310.2651477	424.7137064	684.3321314	559.4694745	527.9639085	614.4258095	592.7403751	572.936309	449.1557073	416.7500427	610.6347052	611.3444056	355.7127158	415.800876	533.3418013	442.5757328	607.170291	666.2578737	106.0774941	625.5612328	408.1137309	578.667656	539.8572869
0.848	129.0789786	Pipecolic acid	C6H11NO2	HMDB0000070	921.7047365	795.9897519	741.4205373	946.6336504	655.4613821	899.4467273	1069.113452	839.6126478	890.5042051	828.9973736	707.8918595	606.9369207	664.3363051	647.7909617	673.0459344	717.0024593	798.5621649	727.0531745	748.9812246	751.3491419	721.1864554	799.2101495	650.6652184	1075.506825	1150.19116	953.4439798	1339.731468	647.7889844	704.6876228	949.5184331	659.1314049	627.3871689	1008.887267	680.6475567	574.4866304	805.8648812	504.5611739	537.0266398	816.1577326	511.080783	832.4442	727.0867127	592.545718	651.9981856	765.4801188
0.961	129.1014454	1,1-Dimethylbiguanide	C4H11N5	HMDB0001921	1862.823253	423.4376175	2710.590301	3353.61583	1214.967992	2153.580663	1922.170694	0.509321708	1830.162532	1474.18869	3067.779671	4171.045018	3534.199399	1794.94621	3674.411765	3617.607689	4014.35975	2065.61601	1398.690587	962.8510905	4700.480716	3145.131384	2374.154487	887.5681632	0.559763608	0.554631493	0.526889806	0.461154044	0.547597039	0.359715657	0.405775177	0.260906025	0.474814274	0.490549605	0.382521594	0.454859637	0.495384036	0.489867974	0.392957976	0.447652049	0.329421823	0.47961352	0.292896874	0.404167831	0.425586798
4.121	130.0993797	Heptanoic acid	C7H14O2	HMDB0000666	0.49619356	0.348749073	0.338268967	0.756875111	0.358328076	0.338713121	0.529583377	0.337534853	0.492706282	0.985212022	0.480131275	0.42215619	0.532573923	0.562862213	0.467757483	0.463090475	0.450392196	0.38390978	1.028490368	0.43179663	0.601971837	0.568660124	43.06050478	0.568399379	0.456314974	0.462057101	0.617137842	0.469333407	0.468987998	0.487385244	0.526027584	0.448336829	0.566740511	0.441123384	0.447132515	0.416757955	0.477431023	0.435501903	0.440758159	0.506773469	0.398947096	0.648439534	0.412340555	0.4487324	0.488394023
0.939	131.0582432	5-Aminolevulinic acid	C5H9NO3	HMDB0001149	41.43396782	41.51356445	30.92720316	25.92165997	12.36616565	44.28495042	27.94759978	13.40982937	25.05792762	60.47728147	25.64146455	12.85098627	12.72771769	15.18342492	20.03137663	13.38897006	21.61326631	16.92446214	20.44698399	12.81668288	7.361981373	15.75115589	10.89153224	20.80908835	13.57422563	27.5735879	25.26122432	18.59670641	35.02541713	18.02519695	22.90670746	7.910518446	27.76901009	20.53356929	23.62437626	23.25450604	19.39596984	12.92826079	19.33489485	12.69415258	15.92117946	14.72868928	16.44145793	13.93583738	13.50185012
0.949	131.0694765	Creatine	C4H9N3O2	HMDB0000064	3184.945732	837.0682384	1122.692965	1378.956591	957.208155	1616.341468	1268.00914	2835.241176	1500.19546	992.6652416	1081.665238	1167.701117	731.3470251	1449.668087	739.1448648	770.4589253	927.1080847	1099.548938	2808.138672	1123.247438	1506.498976	1472.905608	1061.101012	1278.62008	1687.3786	1511.944553	1494.618028	1270.969007	1547.59494	1415.53329	820.3710016	1028.719676	886.8847789	1110.046112	1604.228977	1304.439985	1089.936166	1358.642811	818.6048968	912.9078866	909.2239182	1065.881842	1033.24036	925.4764088	1271.328478
1.49	131.0946287	L-Isoleucine	C6H13NO2	HMDB0000172	7350.892825	10469.31421	9287.933398	11643.90533	7355.526746	7250.347939	11238.32708	6199.434386	10775.30807	4830.508483	5895.175832	6815.299729	6565.447872	6848.615392	7140.698113	6226.094544	6912.706471	6171.193944	6022.260417	6838.218484	7207.998851	8237.909298	5430.40448	7304.709288	8067.524273	10067.95456	13067.63979	6196.978284	5945.741322	9566.074367	6685.042219	5489.367908	7792.199576	6133.693314	6915.022506	10114.18375	5877.727544	6391.180504	6228.224271	6147.32756	12143.15973	10770.21201	6588.261303	7192.122656	10370.72283
0.85	132.0898776	Ornithine	C5H12N2O2	HMDB0000214	2177.939677	2272.815504	2162.774761	5438.927822	2070.79231	2507.345758	2814.019711	1598.987077	3541.706766	211.1046096	2168.347938	4260.272649	4141.812453	2733.547565	173.0039391	2809.493644	5298.740927	2154.126984	2307.822631	188.3810391	2317.366639	2421.225029	2892.163494	1837.959659	2379.78212	3476.944987	3530.899069	232.3582141	395.4603306	2072.647085	159.9821616	115.9962653	1891.391267	2029.18361	196.1387149	284.5844726	185.1641324	1977.757065	345.6811636	213.2548043	2049.057301	3853.844558	393.4187848	211.8241474	3237.903886
3.154	133.0527639	5-Hydroxyindole	C8H7NO	HMDB0059805	7.97938236	0.735945393	12.13546529	27.33647822	0.873575311	12.45834787	14.72395966	2.38139789	16.45141621	6.887962959	30.46462014	10.54126081	4.343025798	5.935366039	1.198479976	3.537695201	8.498849001	12.22577872	9.815195989	4.31872627	11.23242574	5.086245816	18.21083505	2.847080025	6.968730794	10.62570181	8.935491115	2.078774661	9.766155362	9.337094301	2.57771732	3.201110843	5.245290145	3.636564388	4.124146741	6.7791577	4.221321289	5.507525713	4.008131745	4.792981239	0.856566527	0.949645117	7.109702934	3.206412935	3.539435597
16.169	133.0891494	Tranylcypromine	C9H11N	HMDB0014890	69.21453166	56.4085318	59.8966469	49.64505088	48.95845767	70.15418861	48.50023864	71.98707229	39.75650221	52.50188712	74.0329815	91.85521203	42.66986682	35.72353686	51.9990406	73.32077417	50.2544316	52.31762196	65.72029725	55.79293247	57.69088808	30.34468377	22.33695461	79.00654717	36.03649304	39.01417303	37.8627054	66.06400737	50.25956393	17.2537098	40.64165835	75.51095026	41.37992632	18.8447144	53.27356185	45.36294687	53.68237002	61.47066371	51.01923174	62.61106033	38.7514101	67.61898067	39.87592929	36.61645622	45.62131742
6.401	134.0731649	2,4-Dimethylbenzaldehyde	C9H10O	HMDB0032142	4.641015799	4.593425245	4.358894933	0.85217126	5.277870603	4.408943293	1.753974106	2.157001447	1.272934614	3.680769553	2.448521108	4.327846338	0.801318386	4.815717668	1.883042917	1.69466739	1.418990807	1.666354921	3.09885116	1.259875436	2.122715044	4.816186645	2.670373356	0.962829721	4.505186305	4.832238352	1.686725973	1.897638759	0.923692745	4.111399911	1.728884971	2.136832184	1.882002674	0.347800477	1.769871431	3.828295959	3.745760419	1.01971011	3.969599086	1.107698698	2.507171858	4.011183172	3.464070674	4.462705485	1.607196881
1.261	135.0684139	2-Aminoacetophenone	C8H9NO	HMDB0032628	426.0246531	591.5189565	443.1636845	975.865793	593.0622681	499.8335087	703.5890069	300.4256735	805.4759708	372.8854519	373.0691292	347.2531874	542.2755752	651.5709189	333.7152559	416.0728039	698.3575464	301.316158	328.1103353	307.7299594	315.0043466	405.6045021	831.7562525	325.2775349	788.1951961	563.494476	926.691193	443.8580151	366.9225701	406.9357627	403.8537876	356.9921392	436.7605092	390.5167748	421.9191366	802.1959555	743.945955	333.6285469	547.6550815	373.2181704	976.8646818	896.8549918	851.0365352	435.3656181	564.1319725
16.139	135.1047994	Amphetamine	C9H13N	HMDB0014328	1089.38839	965.5047267	918.5118627	841.1893	880.0093888	953.8295238	1256.055229	1099.446475	929.207195	835.9044174	1401.508558	1074.613815	1136.335654	943.3483476	1208.714491	965.7480991	940.0340291	444.3850172	598.7501866	899.0870696	1256.391957	738.6138242	560.7744934	1193.395248	1297.159312	1203.956269	888.6744002	1104.995986	770.8623049	725.2168307	825.4817512	996.0630018	1044.971246	1015.238144	893.9287517	938.0054592	839.1220477	761.7202144	1176.07435	902.4841249	238.7568291	1066.861553	797.2560682	914.0385857	873.3821647
1.008	136.0385108	Hypoxanthine	C5H4N4O	HMDB0000157	364.8643294	1161.503925	1022.655286	218.5411749	145.1987782	183.0412422	163.0416791	157.3273893	1050.47058	272.9581781	553.1485757	328.2474346	581.8347316	760.076139	654.0807934	619.4091484	733.5025181	402.2624496	549.4109459	723.1853934	537.3678202	539.3155175	569.2749137	719.2230926	601.7891907	623.4475642	452.8494565	453.3319775	387.9405703	575.6616142	739.9418772	476.1493801	674.8177879	394.9838109	386.4282199	466.5087374	624.9240833	877.1495163	574.9658901	336.326504	723.4454658	433.1584257	411.4045685	558.3245607	570.8837553
1.254	136.0524295	Phenylacetic acid	C8H8O2	HMDB0000209	68.73466914	65.68778114	68.46574857	181.7116963	86.46167852	91.15644191	111.200099	63.17382648	85.20324049	64.99740387	66.67114549	70.05227198	93.81386119	62.81614222	60.85808917	71.52793517	87.40972809	55.19093491	62.11394242	53.20919511	53.63567543	69.39641765	57.92088402	62.36733415	138.4936216	101.8357578	146.6297717	77.05039759	62.5075037	66.63117672	71.73140592	62.04480587	74.97610677	67.58805607	82.16589699	75.20971264	57.31038164	29.43341281	93.01974257	66.8593188	162.117559	97.65548379	75.57642541	75.48666684	101.9916421
0.951	137.0476785	Trigonelline	C7H7NO2	HMDB0000875	21.46159856	37.81524205	83.74366467	53.79455027	75.20855167	35.08111061	59.10542331	11.98464387	162.0343127	39.2282725	9.095853291	18.19862536	65.87588963	52.48881894	64.28603517	45.88703754	162.5480782	11.75161716	29.08167257	23.0578376	32.84863184	52.07821623	37.87630577	9.320968133	16.88675386	19.88012847	53.4550286	96.8513399	18.20062398	24.781661	155.523475	92.04795379	25.19744947	37.43265014	171.1637353	61.82478371	197.5051673	226.8288342	39.96966548	56.99864617	10.39347884	38.71171731	564.6199246	193.114924	36.47104574
5.976	138.0316941	Salicylic acid	C7H6O3	HMDB0001895	212.6953488	2.920434556	3.801919036	3.393977777	3.213218925	3.16009328	3.471957819	1.310161052	209.1791704	134.3519523	147.8951582	109.10531	108.8286004	269.8751634	117.0970503	181.8212239	246.6859614	154.8384096	4.151123327	3.553006706	4.535942981	3.915401795	2.81066658	3.825664663	161.7649849	159.5521401	272.9159878	182.137988	156.0167571	129.7914724	138.3619681	231.222488	162.5057623	219.1146525	123.5377389	132.3866383	174.5890491	142.5998284	235.0628312	175.1579427	273.610649	158.1513447	149.5764477	147.7675107	159.3492835
1.013	138.0429274	Urocanic acid	C6H6N2O2	HMDB0000301	247.0559812	300.1646191	144.4268952	176.9124318	177.4350949	187.0552023	297.0924606	279.8289661	229.65749	222.9608376	238.1469444	252.5764749	199.0911518	206.3208732	194.6281243	343.5268285	211.1716427	176.0721108	284.5259032	218.9675773	210.2210017	137.9550435	144.7673891	136.7524065	69.80608205	239.0100227	265.2768277	206.3913708	327.0173828	293.5644149	195.0605162	204.4934741	401.4260872	227.2332534	240.5860097	236.2771858	141.7867639	233.4682225	267.1000372	265.4009575	183.5494486	258.3568751	217.9386337	240.2749506	287.9439589
16.317	139.9874598	Acetylphosphate	C2H5O5P	HMDB0001494	419.1245176	406.8464045	289.56654	407.0224834	504.6252573	327.0724008	587.9375223	479.7381247	151.4642596	524.1998931	493.030362	238.4038568	417.2472392	267.2895885	399.8686889	350.5839916	451.9486154	385.0884635	433.6905634	526.625479	480.2764096	423.1266713	345.6571754	376.9297241	428.3355877	428.1954601	348.5586071	430.0268944	448.7818752	446.7549989	383.9867433	330.9375918	414.8333647	353.8757257	423.2487475	474.8574237	369.0776463	419.9309812	421.7146062	378.1346774	222.5935586	411.9076671	440.4533864	224.8458319	239.5812935
0.83	142.0378421	5-Hydroxymethyluracil	C5H6N2O3	HMDB0000469	93.47665642	58.09999882	74.7361845	96.23923884	99.91733923	76.82055559	111.1100254	105.3921515	115.2098829	110.844259	112.3677992	72.50454034	98.36037335	92.07087556	107.080728	81.925127	69.86809093	54.83322737	120.6750314	103.2700029	81.84582325	87.77319199	36.30845479	74.05746153	92.87214337	115.4466345	129.8131938	166.7808111	142.7352438	131.6914685	183.3247867	104.6769579	115.6104374	156.2245835	135.2901242	81.05392732	120.639878	145.7773342	127.7461162	123.4629057	151.2319375	163.2326033	134.7618423	105.2821973	115.1260906
4.024	142.0993797	4-ene-Valproic acid	C8H14O2	HMDB0013897	5.981220557	5.320266449	5.592162566	5.459321747	7.323770058	0.695488579	7.448978451	7.315634079	0.416885984	5.483483891	6.35615229	5.496532283	6.374104242	6.646718966	7.073428892	6.840415115	6.488652804	6.62132474	5.738875778	6.171579025	7.507811823	0.58892966	5.141742699	6.788647477	6.71145318	6.374611992	6.573758852	6.066077492	6.345459104	6.794910912	5.061309325	5.043153954	0.534974101	4.956213739	0.564730537	5.874618152	5.641467898	6.718897626	5.672605236	0.40296234	3.635933216	6.749972115	6.097960388	5.534457362	5.52272082
0.946	143.0582432	Trimethadione	C6H9NO3	HMDB0014491	43.12527165	73.33149747	45.25985579	66.91276895	59.40153304	79.63473762	178.994572	51.50173283	44.65760772	36.08165932	43.33780091	44.62906659	49.57955366	53.67686853	24.15769717	101.8986562	200.0395155	44.60163744	38.57359047	56.01444019	29.58273029	59.94619221	39.34184848	49.86178116	31.22540172	30.9661197	69.72103749	35.6168598	41.01636036	22.27202535	32.61905723	26.98176835	32.03658661	32.39611472	27.7038052	32.70147926	49.88635592	42.80913611	24.32536829	37.04018173	28.11170706	33.35524854	30.8346184	39.01410734	22.80454464
0.98	143.0946287	Proline betaine	C7H13NO2	HMDB0004827	7326.290025	169.9664804	426.6761648	479.2671906	272.9399407	244.3421153	286.4423738	846.735328	196.24872	12148.65485	7213.38164	640.5402724	7232.676877	1657.495763	2497.15523	6294.983855	144.2255204	4113.404588	3900.523893	634.8266911	370.7419931	2527.621351	1456.632705	450.2596106	197.0409524	169.6124982	693.9400258	4291.762707	606.4533147	117.7895466	2790.610766	625.5019986	5443.19186	1000.640438	946.3771214	868.113512	168.6767438	355.3006087	99.00033209	2892.626382	391.3442642	297.1714638	1212.606655	1102.27066	136.9312402
1.262	145.0738932	N-Butyrylglycine	C6H11NO3	HMDB0000808	25.30554118	3.230260444	1.628053995	4.1319132	1.012121084	6.153927699	4.285984065	7.1843183	4.900112539	170.0320222	68.72247195	0.772422501	15.24683711	7.930876876	6.433049385	14.49499617	3.846119466	6.053087656	24.52008541	0.882312359	1.404874718	4.622569058	2.19441596	1.741945912	0.447988518	3.361081125	5.085337775	20.76808204	0.554651352	2.561233873	3.041298704	0.508803791	20.72137468	2.56485965	1.100157852	0.948693615	2.248765098	3.296365437	4.01451137	2.337931885	2.999899301	2.895498302	1.019196747	3.347339299	0.418180521
1.002	145.0851266	4-Guanidinobutanoic acid	C5H11N3O2	HMDB0003464	26.67103341	36.28080518	29.77434325	46.86643802	61.68317052	37.89776907	64.55725657	18.53323632	28.01944314	27.88015212	30.48644281	17.28945263	26.12073513	37.42131349	35.61317657	32.40679941	24.78945535	30.29176993	20.79884683	27.08190192	27.29341888	24.05810655	19.19303524	37.2587597	22.83515734	30.36207199	36.29456577	22.05315727	26.33698327	37.75720213	19.82743543	19.40074188	20.34703755	23.22878547	26.83902262	28.03930553	22.60232581	29.0544872	28.70450332	30.89777152	37.69302348	30.01017061	34.01151365	26.36735559	37.565542
0.961	145.1102787	4-Trimethylammoniobutanoic acid	C7H15NO2	HMDB0001161	96.58937935	111.6917684	81.13004643	110.2631967	138.5681306	176.5585581	155.6220201	192.647495	147.2128103	67.3819698	80.81942522	146.4272971	57.50104418	232.2337477	125.2548056	74.47667812	104.0602829	172.7098296	123.7057516	403.7729721	109.8119051	112.1194554	92.73927189	181.2880134	236.8604677	288.0861061	238.8788772	312.8761752	253.9165277	349.2802935	155.051047	157.7491929	136.8463978	172.4856517	278.4223633	257.4324966	319.3821156	299.5174967	230.089149	139.9491302	186.4183044	209.4038373	226.3638777	254.2239052	208.8340641
0.828	146.0513841	2-methyl-1,3-thiazolidine-2-carboxamide	C5H10N2OS	HMDB0062599	18.3466987	8.981986204	11.9112171	15.42748741	19.19946873	13.07859897	21.56185818	19.8021146	23.54403905	24.72448382	26.38422411	11.63727291	17.12817668	14.26964351	19.62962063	14.01535309	12.74259915	9.575250087	23.65884776	16.79883487	13.62405723	15.66305501	6.338797215	14.10165986	17.47188626	19.80558699	26.29927496	37.59969988	25.33016841	28.44633232	39.08649199	23.32414861	21.17411205	31.7587642	28.31057949	12.80441271	19.50756729	27.03398215	28.98929281	27.30058631	31.95874137	41.11689076	28.78592245	17.99644032	24.60461662
0.944	146.0691422	L-Glutamine	C5H10N2O3	HMDB0000641	965.0188643	346.8786545	468.4587166	455.1588779	699.8611616	507.031378	737.3930737	736.7291067	670.3840535	1522.054751	1201.498742	1243.826017	1376.34402	1078.344518	925.8244029	1255.625682	1151.642878	1172.701501	1343.355507	1789.153112	863.7959266	885.9102492	551.7852123	965.8251575	1358.550713	854.402394	1358.415996	760.8699114	1188.243548	1027.931185	737.1181661	653.7163299	1109.522197	1256.398321	672.6064126	900.4161856	927.6778041	757.9019729	859.9398951	928.4843094	513.7506388	899.4791352	918.9475414	902.7685082	1084.571059
0.85	146.1055277	L-Lysine	C6H14N2O2	HMDB0000182	1011.761354	792.3206821	840.3472995	1055.666163	736.3400239	962.4359735	1181.569719	925.811926	800.5223921	901.3640737	782.3907328	700.801227	749.1343142	713.7113981	781.4612963	766.3287535	917.3163074	806.8474903	1046.261732	862.888069	792.298073	880.8908614	739.9041527	1151.45268	1293.450066	1068.393141	1477.976159	724.0929179	832.9019141	1066.980887	721.3946092	715.6575691	1105.62798	785.066307	634.4060104	982.7447895	595.9539159	605.6849587	914.0567489	606.6614591	902.4590659	792.4726805	659.6772607	728.0894652	850.9015571
0.962	147.0531578	L-Glutamic acid	C5H9NO4	HMDB0000148	656.8771381	977.9270557	873.7691889	850.7584433	1149.088541	426.6684604	1157.533758	704.0820651	1090.10878	760.0537526	673.3576274	721.5691628	720.2306934	668.6561091	600.4157567	824.240757	846.3023728	666.0065593	688.7311292	824.6746744	498.7117594	544.1615578	498.3161262	581.9807678	746.2560164	819.5427065	724.8331167	884.9680458	758.7200854	824.1923658	597.9600621	571.263494	889.9398278	725.7783634	508.8669118	639.0761084	766.50467	674.129914	797.6267678	639.0482902	415.6886935	908.7817188	551.7436054	802.5772625	798.5598399
2.035	148.0524295	Cinnamic acid	C9H8O2	HMDB0000567	5590.334687	8168.376209	11330.57924	8628.554016	4440.530568	5560.977041	7141.973905	4601.366653	9938.866537	5474.070694	6199.558215	4961.476326	5780.758314	5328.850285	5903.008222	5860.241219	6691.78103	5057.064592	4655.946811	5466.827345	7013.954624	6772.008958	4676.057256	5607.898462	6550.909806	7618.697996	5948.72643	5996.664883	5528.665107	6429.163342	7912.992817	5468.798796	7772.574389	5631.455756	6683.708177	7345.694297	6087.089315	5891.37545	8716.111624	5335.701008	13845.05267	9219.55061	7858.81083	7269.7656	9363.33896
1.263	149.0510493	L-Methionine	C5H11NO2S	HMDB0000696	434.4589137	267.7421919	279.4546901	645.6095828	327.5712423	376.1704096	472.9747604	281.0346025	469.3258503	299.4406205	307.1816041	360.1622886	375.2489334	276.8422789	260.767028	338.814587	347.4477095	276.4841171	265.0467484	353.4050943	176.3630797	317.7002202	226.1859297	380.7320901	598.8737685	407.1458302	766.2734673	261.2403325	227.0942127	363.9478262	231.0925431	218.4405428	379.253129	330.7382396	208.2081035	374.9201448	208.9408991	120.7325202	356.0969876	228.0547419	703.8078241	545.5312768	169.9012617	302.8556827	525.4295344
16.154	149.1204495	Methamphetamine	C10H15N	HMDB0015517	149.8978823	153.340657	176.0471176	100.3089186	169.5838761	148.5559384	164.8598007	168.4028609	135.3190269	146.9020745	153.3452359	144.8207885	167.7793536	134.1468221	141.473126	159.916362	134.2567277	97.29278754	180.8087984	134.7199146	173.1908295	140.8787405	104.2803964	165.4258621	131.0517037	118.486325	147.4642452	159.3526812	148.3175841	159.1812364	120.4841703	154.7679775	119.448317	115.5897453	134.1839056	142.9939146	130.7056263	150.9180665	162.5071319	156.995521	83.04321292	155.2014974	87.98570343	127.6930404	137.1221806
16.307	150.0316941	Phenylglyoxylic acid	C8H6O3	HMDB0001587	42.19402247	26.70860888	42.06983615	22.24453057	45.00960085	48.52638331	45.31784806	37.81852591	36.89483323	36.69107832	33.67208761	29.24604332	38.53128889	34.61946517	43.80438002	44.00318543	40.62872311	32.61174592	37.51847944	41.94051281	43.72467288	37.17521023	30.16344091	41.2918066	40.22849241	40.00500428	35.01455883	35.0484093	38.17120097	44.43217034	31.86253205	31.99708744	37.917097	38.26970281	37.93332343	40.05228343	40.28801776	40.09532719	38.1386913	41.31978643	18.78090182	38.80734522	38.3273376	33.55417264	34.89744965
1.31	151.0633285	2-Phenylglycine	C8H9NO2	HMDB0002210	4.500950286	9.422952167	48.41829714	452.4205247	4.358474431	8.813483735	38.07653142	4.425890555	5.113748971	5.002919039	4.342353258	13.06337499	12.72168345	5.308307187	1.700273996	17.06813027	5.692702038	25.33876887	3.222478465	3.346009392	7.55589562	5.333101595	5.610436162	18.0187977	5.48329205	6.672451283	4.710434129	1.875683577	5.122739475	5.335466928	8.026564756	2.833105265	20.48279161	2.918001155	5.270160515	9.477741787	4.24643946	4.696331144	2.729100384	5.004367081	7.49439792	2.217328158	4.182099435	5.013926815	3.821772113
1.261	152.0334254	Xanthine	C5H4N4O2	HMDB0000292	22.02890743	57.37193853	54.36884511	30.56287809	62.20837551	40.12389027	17.88147806	33.599111	56.56704999	27.09063387	31.45645055	35.07768792	31.4994964	36.7898375	35.44672065	59.18389085	66.15549163	1045.151462	42.65742762	46.23640108	46.02709573	36.05317986	61.16110068	37.53956697	14.39685124	32.98873649	25.73265472	34.30760359	21.77295852	51.53501671	44.8134386	22.48554748	46.75926225	31.97041667	33.86672366	34.65314953	37.99878398	50.63866458	41.20496034	40.31185169	67.22221315	40.44644033	27.77795225	56.89531322	45.12810151
4.415	152.0473441	2-Methoxybenzoic acid	C8H8O3	HMDB0032604	1.50742212	0.369627144	1.227723165	1.336740741	2.0983245	1.550850814	2.00410136	1.564439136	1.841249648	1.956723225	1.816736169	0.277598788	1.470497984	2.313749076	2.12999003	1.739497554	1.977956605	1.433264271	1.818865317	1.715733038	1.899584769	1.990231692	1.113724011	0.35711237	1.596854991	1.744871727	1.889822252	1.580595564	1.588271	1.821781861	0.20927895	1.580546813	1.980581716	1.562184393	1.753152026	1.534765107	1.417832464	0.313470834	1.519670828	2.203019115	0.450018186	1.652122544	1.652512947	1.774485707	2.53426554
1.341	152.0585775	N1-Methyl-4-pyridone-3-carboxamide	C7H8N2O2	HMDB0004194	67.79400568	137.4034292	187.7382862	193.7386914	80.96921247	123.9101238	182.7248978	69.86455898	49.68894238	67.84577747	62.15906701	64.16160514	183.3876179	65.91313678	27.85163317	33.09051394	62.55924773	334.9608244	48.82269464	32.91523315	108.2375624	75.21652859	61.62908008	96.74310513	58.91963022	90.58311858	53.13925149	25.03911652	64.00478075	69.99315736	97.67631401	50.94918649	62.54390653	33.44952316	61.56502859	92.42369215	47.4955978	46.15524101	36.48189805	67.84832871	117.6763342	31.70571903	57.05858462	65.99622479	52.83965176
11.557	152.1201151	Camphor	C10H16O	HMDB0059838	9.108477465	17.33529232	31.41107321	31.32068854	38.17391849	17.982876	5.848343414	13.37229358	9.465139092	4.729146158	9.225868933	10.23293755	14.56319969	5.741520626	16.7088697	4.686824143	2.887225326	5.122596602	8.317654182	13.1463913	13.80773954	4.104772873	3.524001635	3.25700266	11.64597311	25.09302275	14.07916951	5.687382715	3.636188617	10.53175216	6.784398311	5.358221151	17.64685511	4.476369725	19.67116178	13.27346922	12.61198384	9.330539356	12.33255969	13.06504076	17.6306892	8.762186274	7.087960589	11.3998091	9.258509831
1.341	153.0425931	3-Hydroxyanthranilic acid	C7H7NO3	HMDB0001476	7.369576833	16.57205682	20.36337585	21.97610298	8.796681413	18.24528657	24.24140783	9.393466928	4.612643968	8.472784708	7.622353831	7.833738582	23.22185839	8.416591221	3.099425635	4.008284214	7.774304996	54.11808694	5.590731479	4.137079707	14.82370133	10.11779867	8.310645393	15.46429671	8.632601586	11.13384706	7.520530924	3.409164355	7.850536867	7.718345457	12.63611359	6.313960666	8.302117474	4.1491543	7.896467703	11.66705723	6.444166282	6.390569246	3.628672358	8.078115181	15.31069738	3.440558121	5.501743394	7.42140749	6.738032096
5.72	154.0782503	Biphenyl	C12H10	HMDB0034437	0.173759198	0.168575013	0.177181428	0.131808823	0.176143687	0.151791447	0.161852608	0.139090179	0.186178942	0.154094822	0.159529844	0.167402867	0.167588625	0.181328481	0.199314742	0.173310154	0.174141939	0.335714427	0.165504688	0.155026849	0.183216896	0.164202945	0.121824839	0.214200342	0.173394291	0.164353545	0.17010364	0.188374964	0.169158889	0.199835807	0.168468299	0.145363247	0.181573164	0.156722339	0.184359192	0.1714831	0.17216489	0.167126558	0.16449252	0.183473959	0.12683726	0.176332426	0.186169417	0.176600551	0.191182132
0.936	155.0347443	N-methylethanolamine phosphate	C3H10NO4P	HMDB0060173	39.9461745	56.1736565	4.825395908	59.27980332	84.32656793	93.55032803	194.5604613	40.91709606	52.90938118	53.66641403	91.58967464	127.0882131	76.87964023	141.9896418	64.74539818	181.8745919	193.2102778	265.9541057	59.19235747	89.2325804	168.7729927	117.3698351	35.1145572	110.1581185	194.7014428	98.26955096	85.96638486	83.28511941	58.25021633	47.02847842	66.37629309	63.99540668	28.90856934	68.67763263	44.71373647	38.08558618	123.2644857	114.411518	135.2963461	124.5106778	59.43279848	77.72572041	221.8709869	82.30566337	61.36906141
0.861	155.0694765	L-Histidine	C6H9N3O2	HMDB0000177	304.9820212	365.1706212	306.031257	248.9810954	273.9244579	248.8095362	336.0581297	329.089358	285.0005796	269.635091	296.5539997	319.3947523	247.7379407	257.7687631	240.4096148	286.5217787	233.1975488	230.3334726	333.4520045	275.2170169	262.8679483	246.6065317	183.899585	264.8465232	369.3384242	302.2842484	339.0241214	258.0741588	386.7790031	358.1080316	249.3276196	261.4766529	472.1216837	278.5218139	299.0765883	302.9098603	281.5326986	281.7819828	337.1214887	329.575501	236.4526606	316.831871	277.342614	306.3356849	354.9032879
16.674	155.9823744	Phosphoglycolic acid	C2H5O6P	HMDB0000816	1573.882394	116.1064977	256.4095196	1104.156737	232.8185721	178.3080944	153.5755966	178.9362561	741.474768	1847.423608	1559.3839	659.3611122	168.7213889	183.7790878	141.6955154	1834.924914	117.3563401	179.3688649	875.9076147	159.1107368	407.3408707	618.7806721	297.3384309	159.3114776	141.5586292	1720.898287	146.2814412	181.3253587	142.4648074	178.321341	846.1034555	109.3204844	196.1562275	118.2100764	134.7280718	812.4979269	162.0203898	1212.75066	1369.784692	986.8961995	976.4544435	117.6645581	1496.933711	193.4666192	129.22025
1.26	157.0738932	3-Methylcrotonylglycine	C7H11NO3	HMDB0000459	2.846946138	47.41978193	11.88861422	2.561160458	1.60436228	2.40980954	2.187394448	1.066905661	104.4462091	49.58939958	5.760005991	23.09616281	28.06618184	193.4790094	25.53922305	24.29760908	12.89694924	4.537419162	17.60678272	22.33351637	25.95491253	28.51594842	48.20640183	18.59269745	16.48634758	13.58207216	83.10958117	49.22065022	59.06363767	83.98587629	68.68689839	88.18548486	63.87837701	17.57293742	75.66667572	60.28798747	129.9948223	92.99276408	102.3027648	27.97364316	213.166987	59.4115618	48.16331761	159.6685327	121.2160202
1.62	159.0895433	N-Acetylvaline	C7H13NO3	HMDB0011757	2.794503624	3.183577969	10.18733901	16.78167399	21.45101939	18.67756866	3.773463808	1.080159391	10.54278765	11.41113751	10.71290118	1.260336796	27.554187	3.930772599	1.339902208	5.215922237	4.653924354	7.927315978	9.805444782	4.38171333	17.40844749	4.053508891	6.268859459	2.291456896	3.105336113	1.095593426	13.00728496	1.548698752	3.013283248	4.769298219	1.613801715	6.184061073	1.822283744	2.94215781	2.82789958	11.3219805	2.137012937	1.492195484	3.225963182	2.881190287	4.237445284	0.435204152	7.911016397	1.70750791	3.139366825
0.994	159.1259288	DL-2-Aminooctanoic acid	C8H17NO2	HMDB0000991	271.4098574	326.1813129	717.4612893	699.8385094	288.6928279	526.8186179	503.6772915	310.7356269	326.9174442	397.6646996	360.977905	460.4509563	438.1517096	424.784198	182.2007159	628.2456563	993.652542	350.760325	496.8417199	371.629331	724.9678897	864.3571361	1650.411392	555.6548886	415.8452486	505.894461	694.7622608	360.8779039	565.868264	786.7510477	327.4187178	346.5690515	263.2045624	383.5708848	423.9191685	464.2233915	326.1446258	343.1641253	392.0464179	593.743142	280.3599165	293.0487773	231.9338372	529.2095438	284.5830578
0.871	160.1211778	N(6)-Methyllysine	C7H16N2O2	HMDB0002038	62.81298912	48.91188907	26.59925811	28.26617556	122.7752881	56.7661928	29.26043553	10.5496197	98.83856857	73.24694987	106.1226019	10.79875567	120.5240676	104.4422909	16.44634016	112.7442724	46.32996816	27.84324676	104.8012678	68.73565763	132.3891813	50.65884896	13.89830391	7.978110771	52.46569228	134.2448607	99.01865263	19.98688523	16.52462031	56.40765832	11.83432423	61.17180432	13.63214031	19.78936357	7.723166782	104.1718505	100.4300075	21.61736779	12.08705475	12.20874368	16.98861969	24.41615179	105.2240046	21.11269252	50.35373741
0.962	161.1051934	L-Carnitine	C7H15NO3	HMDB0000062	76.67012795	2512.176249	3310.032862	161.440366	261.9363364	2273.179169	4303.525644	5809.417788	2749.426584	2470.200805	2170.464059	2132.574525	2026.455876	3660.340594	1581.861428	2045.70027	3564.094247	2777.90033	3777.917248	5357.52154	4299.043581	2356.186887	2498.051102	3716.415508	4998.865951	5919.005452	4460.065808	4733.737257	4699.949654	2014.178564	3490.274948	4716.099691	3275.55449	3847.810316	4594.930992	4374.872495	4706.728795	4600.650162	2810.930353	2779.007484	3545.500922	2959.163443	2603.036066	5163.98937	3270.596793
1.004	162.1156985	Nicotine	C10H14N2	HMDB0001934	1.028011818	8.664946149	1.617601894	0.890595831	2.001370214	2.223287092	1.248203707	7.004571843	12.09200174	0.931513705	1.876672039	0.670383579	0.829861423	9.214800618	2.302510938	0.791904577	5.093926607	0.748277144	0.939800795	0.550528596	0.62126159	0.683325877	7.214046903	1.321675317	0.573662273	0.78036445	1.072610605	0.97987992	2.076111092	1.649690579	2.225147488	0.806376639	0.62982382	1.325917752	1.006359903	7.894849938	28.53784194	2.830556719	1.48444486	1.208036621	1.867195713	17.4621745	8.155721388	1.27978956	2.415189364
1.261	164.0473441	Coumarinic acid	C9H8O3	HMDB0041592	2192.977734	2109.809458	2213.194816	5317.24969	2476.434281	2355.331007	3373.176239	1961.316062	2637.222473	1649.595866	1972.044753	2022.902368	2816.420828	1773.113035	1568.886677	1900.222733	2535.158528	1516.169201	1659.161788	1646.197992	1657.639882	1991.552809	1400.470631	1527.788633	3585.340943	2684.04391	4073.853622	2145.127858	1909.735077	2080.614747	1947.366316	1730.994499	2139.945917	1907.89304	2048.873419	2063.349664	1405.788997	1309.452136	2531.065073	2079.347498	4634.76965	2879.821601	2097.370891	1929.369075	2642.927132
1.254	165.0459644	Methionine sulfoxide	C5H11NO3S	HMDB0002005	332.8507611	258.7570964	315.994374	549.9499567	284.761335	377.171782	372.2689467	295.2402884	355.6808652	369.312389	373.9732539	310.8074523	390.291298	306.776969	344.4554251	347.4123825	310.0142749	332.2144402	274.0071376	350.018156	300.3558048	361.7901698	236.2663629	348.3774009	406.9489798	403.0321351	431.6858497	415.8283532	362.8236774	347.5695905	432.2457788	347.7953096	315.3524472	315.036121	357.5113187	327.356474	309.6752437	273.2770999	422.5739312	374.8557876	510.2730564	437.6852346	293.3555373	353.7581541	366.7569569
1.004	165.0789786	L-Phenylalanine	C9H11NO2	HMDB0000159	0.548366414	11.09171714	11.09082754	9.331477193	13.74883835	3.928421454	6.629271983	9.937092941	22.80428774	0.592638402	0.563206795	7.450574829	0.631638192	6.144135471	1.712036996	0.461191127	26.85383833	0.562979426	3.624914674	4.786826185	8.083835245	7.379686951	23.01768773	3.367117935	9.988174049	6.817200672	8.14678462	0.627074174	6.98977312	6.540938611	3.926200361	11.46635832	5.622204893	4.175442544	16.41569772	19.62329881	25.38429301	26.13679168	2.82349384	4.324699813	1.647083892	4.829226589	27.992338	10.65733754	3.076874008
1.618	166.0490755	7-Methylxanthine	C6H6N4O2	HMDB0001991	4.490363621	14.1088331	15.69444253	24.67495332	6.095493406	10.15150558	8.801651057	2.046121175	42.03286061	18.27503184	5.091835185	22.84274041	32.76482317	83.15909341	12.06019706	4.315100548	30.59818283	10.93205591	11.80374994	8.888252609	16.56605851	16.73478006	33.78682061	1.042961248	11.86809877	17.24843143	15.71781301	5.389988438	10.96961415	9.281301616	9.741200322	28.3884992	41.36961199	27.18714663	59.30745859	40.15485284	51.6843304	47.24361254	9.259015821	30.7519262	2.572424936	11.62717014	106.3357401	29.43961973	5.507796935
1.001	168.02834	Uric acid	C5H4N4O3	HMDB0000289	1049.678049	844.1683823	1070.922567	891.2297778	1710.915851	1806.337219	1866.335169	1448.893636	1085.272113	1268.341173	1487.967119	1076.23838	1365.52752	1325.555861	1272.388007	1496.821902	1239.206975	918.4450683	1097.010653	1927.115394	2099.477453	1507.304457	1364.121122	995.0704412	624.1152618	1596.027272	1376.265681	1208.777209	1414.698192	1131.226915	798.2244037	1145.109753	865.291996	690.0886487	1038.228726	1188.062227	1254.251699	1807.1693	1318.829221	1235.771476	597.1738863	1236.852847	1104.257357	1242.316619	1133.830445
0.935	168.0534921	2,3-Diaminosalicylic acid	C7H8N2O3	HMDB0013159	376.222142	126.0475883	210.8571325	365.5172348	339.6548046	314.830298	134.4423765	377.0971408	424.4674654	636.9909136	578.5615147	572.1195863	589.4772488	593.5578822	610.5808676	560.1542151	451.0714824	554.1199321	571.8586184	814.986413	430.3916497	522.7121772	401.1632312	545.1671001	707.063175	456.2062138	595.207728	609.1599608	452.5183682	588.6129704	462.7624938	397.2269369	448.5354943	552.9553699	438.0220962	488.5995616	608.6634139	448.4544696	617.9291135	555.6686226	331.9176092	532.7784608	511.1459546	558.2470132	459.5850012
0.872	168.0898776	Pyridoxamine	C8H12N2O2	HMDB0001431	293.716261	236.1435618	204.0453411	321.5844755	187.3181117	270.7506878	316.862885	226.6618316	391.3917614	205.7172082	230.5221308	187.0503505	181.4448288	273.4646109	260.0849909	215.8574929	315.1653888	265.5350551	211.9382091	296.6416326	249.0543962	281.8459982	228.0914909	274.6446419	416.7825945	344.5197226	446.9520831	221.4732155	216.4736551	300.0950539	191.0905862	217.6792548	281.9216881	234.9636677	188.683604	371.2250585	207.4376248	167.2572284	300.7765308	211.4771546	208.8114587	236.3008637	196.7505891	218.8687994	238.4015044
0.955	169.0375077	2-Furoylglycine	C7H7NO4	HMDB0000439	73.12016297	150.295906	133.9361205	112.8188176	133.7680464	92.64945778	166.5987583	66.70787497	121.1779184	56.24498783	52.6527166	66.3988955	52.82432527	56.9145333	65.16825666	77.49090517	60.05021929	51.34672405	47.3771608	47.09444864	57.90626942	53.5672112	58.72081739	61.76957283	41.31437486	116.0570477	66.04352677	58.90315014	54.54625779	82.47300045	52.98944166	47.01551187	81.22760055	41.23699183	60.66295991	77.16041553	63.27147618	80.44244247	63.95159805	39.3279789	95.62953375	95.90530767	63.33231815	73.65268998	85.76551884
0.873	169.0851266	3-Methylhistidine	C7H11N3O2	HMDB0000479	114.9774133	166.1875511	110.4518227	184.5716299	13.82848341	58.72303164	105.6264049	17.27164226	71.33462178	16.74227689	64.91559862	22.02451413	17.19921686	73.00788767	47.86066822	12.14684545	24.19211128	59.0715021	19.12048626	17.87385577	61.65426422	103.0702349	15.88126865	89.46356902	43.77416759	111.089556	52.85294002	25.84270139	51.80227299	20.31207295	51.47596634	26.11154794	51.66400679	34.25652021	102.8971946	152.9530715	29.44609933	21.18081593	25.01839336	44.31893404	41.23176806	7.827614466	38.18757687	12.92614337	55.50961325
16.318	169.9980245	Glyceraldehyde 3-phosphate	C3H7O6P	HMDB0001112	160.3844142	127.4257268	94.20765003	113.6473385	128.092118	136.3208952	146.860724	136.2211615	103.5887598	98.81932937	134.1191926	108.3271876	125.7341608	107.8783851	101.7711592	147.5847742	95.04120968	123.6245553	103.5589176	123.8165889	120.2886576	138.1807515	63.46010601	96.66420034	121.9459262	115.918091	92.54167175	102.6669422	120.0739799	135.5726789	109.1882042	123.292016	113.3856018	114.2783212	133.6039791	116.8460444	168.9854988	128.0959923	118.4504873	149.1256336	49.20877942	90.33029726	105.4071141	85.54136008	122.2483413
1.236	170.1055277	Levetiracetam	C8H14N2O2	HMDB0015333	4.03089393	5.447612367	7.654104416	5.895720272	4.037887912	4.788926235	4.913536879	0.543881588	7.865283154	5.338717261	5.076220691	3.247627403	4.779522615	3.607869005	5.040339701	4.519659929	4.554746579	6.37633477	2.953467695	6.543310529	4.401462679	5.510431165	3.718714772	3.893776471	2.710696608	3.898614154	4.139063992	2.980032243	0.460422899	3.230161526	8.641378214	2.898531802	4.714183148	3.524281514	2.630708245	3.181808992	3.156352033	2.987227381	8.12661433	5.233707709	5.41191681	5.315128076	6.149886835	4.300160262	2.63756587
3.795	171.1259288	Gabapentin	C9H17NO2	HMDB0005015	16.5677397	56.67380497	58.34249039	28.57924108	23.12348198	113.4898332	78.12365845	37.71414809	11.5030241	25.58898653	58.41114177	48.17560256	22.63146154	16.55970662	178.8147202	18.38082514	80.00506254	41.7057556	84.73629814	185.0317751	80.44182441	48.1829567	81.20045101	158.4896398	97.10698007	65.0032581	78.34610707	128.7157119	91.18400484	146.8629365	75.44595968	89.81165268	129.4276379	118.0384397	80.56636284	25.81909726	27.41713805	28.97915307	36.21064328	17.05651218	28.06371856	88.9411698	68.70687894	71.72298773	71.41557187
1.006	172.0847923	Glycylproline	C7H12N2O3	HMDB0000721	8.691278703	4.732476069	9.840330584	3.327222591	3.95222907	7.073767823	12.2499045	2.015876186	14.53714493	3.625607302	5.43407221	2.586562216	4.811200043	1.81679056	3.232265974	1.911914965	5.740456213	6.989747917	2.866050951	1.557208423	8.364398854	4.39734283	6.717355274	2.761795768	2.390716999	16.1616267	15.39784614	3.271971537	3.177854026	7.605320186	2.76439954	3.3175554	8.256712809	3.052477111	2.360141137	2.998634491	2.50955202	1.683418677	5.427301681	3.710571976	6.62133873	10.74183284	9.616669956	3.575464924	6.193619372
0.986	174.1004423	N2-Acetylornithine	C7H14N2O3	HMDB0003357	33.52256275	63.28490995	100.4687631	37.48660703	51.34207933	44.86641932	50.63962485	37.28543098	84.97216209	68.7649959	55.03190326	27.46733044	61.56194161	264.4134932	47.30764909	79.06440746	37.83316378	38.49517679	31.87885954	63.39737412	76.72459025	84.1873707	133.4356863	45.87780981	47.18513832	55.8458559	110.1821291	65.8117401	64.38896746	63.74784107	58.16528203	55.0396201	57.46904939	47.15116658	75.79511592	72.23670761	77.45708218	76.20821624	104.9570945	103.2827383	52.36365999	113.7781662	308.3003743	122.5805915	85.62010563
0.879	174.1116757	L-Arginine	C6H14N4O2	HMDB0000517	1730.074769	993.5294457	723.3384894	533.2935585	516.4859287	487.0486142	913.4339133	723.8921447	876.9862808	591.8638839	471.353303	547.1500623	692.9548328	778.2224066	765.3788952	720.2518847	833.6283688	461.2169119	596.1728625	731.1123631	1030.860968	1299.320099	500.5116887	1176.401068	1328.162464	1478.565434	1994.364655	718.3646235	534.6276869	754.8694441	806.3374123	670.5346806	1153.292793	710.9948995	702.1929657	664.1344009	967.5906681	1085.742208	795.0068467	897.1432138	966.7198609	1131.559079	682.0440318	1210.796987	1320.110929
4.334	175.0633285	Indoleacetic acid	C10H9NO2	HMDB0000197	69.64694864	28.93071818	33.21663509	29.96690971	26.7271164	39.56530396	38.12622266	15.32344754	29.07084224	22.95341274	26.20810661	31.26959563	41.87445745	46.37719035	129.2608226	22.92793948	30.9249584	68.56503826	19.72438222	45.16431483	59.92658197	72.94534215	34.50669723	109.2689292	42.1998057	48.91290766	46.50236491	57.86810872	36.11189015	36.47811076	52.62665646	29.78619734	54.88652063	154.0307949	73.70786981	36.98115089	20.58183271	37.52321098	33.04277602	76.4023899	67.46324921	17.23263891	32.79214892	33.24292828	32.56244455
0.943	175.0956913	L-citrulline	C6H13N3O3	HMDB0000904	52.00157121	106.5617803	57.59298657	65.21054255	73.18617709	84.9736806	203.7663364	107.4678914	92.0720051	88.61558009	49.74449512	42.45249264	35.72696334	119.7241498	53.84900648	26.82495867	63.45388241	84.37264186	36.79277616	116.5068341	48.36637237	75.44335455	38.98139317	100.3109476	73.66089424	91.79401053	196.1304394	124.1583432	105.9511288	107.9187227	73.93723496	54.09728603	87.86277507	103.3071344	115.2694639	95.77120654	96.53591579	113.0574381	150.1403952	184.9769615	87.58487827	127.7264512	130.277541	125.8640348	126.3120547
1.263	176.094963	Cotinine	C10H12N2O	HMDB0001046	0.333539542	204.9613688	1.761616816	13.82534619	88.57807656	1.916045614	0.410547664	2.115329103	299.0462133	0.285431309	0.297747349	0.414024655	0.361872015	306.2918897	3.277794259	0.315613361	224.0205798	0.452860889	0.75921775	0.471671953	0.732967854	0.296348999	503.9401086	0.242580468	0.459961735	1.24754637	60.81074025	22.94105769	0.580627689	2.013386982	0.315946193	0.43982532	10.77213189	0.308325953	2.555222735	350.8413446	435.6962847	13.08590989	0.324589401	0.562158133	0.533711809	326.5646855	400.12807	0.327758777	0.342492232
1	177.0789786	5-Hydroxytryptophol	C10H11NO2	HMDB0001855	8.880470422	2.579566284	8.158942046	4.785365401	4.87876822	5.395890503	7.152147843	5.107393835	6.915474333	3.139147434	1.001923594	3.671733711	4.268141976	4.133843908	5.231549414	3.513302181	18.62328412	3.575061601	4.488377494	3.196411654	5.55276215	5.134570151	7.628270054	5.174058054	7.884201215	13.26294389	8.050365404	3.818257141	8.035658308	6.085221513	4.386427063	6.500095001	4.127641899	4.615149331	8.092436752	5.922301362	5.934614722	7.429782634	3.855561525	6.615859345	1.314107632	4.20801382	6.293562102	9.207093808	3.70092687
6.899	178.0993797	5-Phenylvaleric acid	C11H14O2	HMDB0002043	61.72641759	61.59190483	64.7432627	54.67017115	79.5207206	73.84407773	74.87218522	70.3868477	60.69453174	63.00638423	59.26405141	55.82547998	64.15833694	64.16092917	72.95458304	60.52479486	70.71063216	93.23841921	72.33574603	63.45473509	74.96686575	68.66572601	49.42232672	76.84316051	67.98329951	66.17921484	63.32833631	64.80399216	67.67246649	83.7699795	60.67732781	52.22531941	65.13114264	58.21784315	82.01647594	68.44823223	62.9654961	65.56414478	63.32562769	66.41163039	42.81814071	62.85910557	64.65263023	63.69908775	63.63421897
3.153	178.1106131	Nicotine-1'-N-oxide	C10H14N2O	HMDB0001497	8.431845803	1.256679323	12.86799815	18.35878303	1.667420464	14.28027382	15.48461784	2.909808005	12.12528714	6.400031796	24.33743534	10.43478334	6.280336736	7.85007382	1.548766885	3.832894301	7.817477744	11.34218402	9.547476622	3.866511507	11.07923358	6.225273905	13.21009616	3.749548047	8.66989564	11.83988668	7.880991676	3.84819297	10.66121235	9.089062904	4.140814281	3.11851981	7.576238979	4.321371142	6.751345738	6.404573572	5.359303266	6.734741692	4.000756216	5.992971943	4.542998709	1.878772009	6.211853844	3.920746875	4.045979729
11.926	178.1357652	Propofol	C12H18O	HMDB0014956	7.955044235	10.05193479	23.29946519	22.99768896	17.58612282	11.36774932	5.695620427	6.190160444	8.335553548	6.699884671	10.74836092	6.109134679	3.588952152	4.490184601	5.236562583	1.883125791	6.610366225	7.922650852	4.766405408	5.017418507	7.315547108	8.183080968	6.241748887	5.511320516	6.274609242	12.50069209	7.230316775	4.563466631	5.148935471	5.655532357	6.795536621	4.554142652	10.62270273	4.351059129	10.16293551	9.179065773	10.25311872	6.436349401	11.86346374	6.550757626	11.28754835	6.532857348	6.020365912	6.050765555	6.081013263
3.306	179.0582432	Hippuric acid	C9H9NO3	HMDB0000714	97.54445252	30.05265867	179.860655	278.5701701	90.62469928	88.99375527	24.47288631	33.69760825	267.707017	99.81712017	96.29119523	105.224865	152.0122619	118.4535146	30.81178702	77.01080804	100.535143	185.7316875	57.12199043	105.7453771	69.03574509	90.89796957	75.11950726	53.95695431	89.60687076	141.8209012	342.6060479	204.6535658	54.04506239	98.75440315	237.627381	118.5188282	75.06056409	86.96445338	137.563931	30.45035665	72.43119928	89.34183209	73.44705427	74.84725995	13.22572969	82.99735241	433.7561692	78.31968156	16.22325073
8.072	180.0422587	Aspirin	C9H8O4	HMDB0001879	0.309222624	0.289438958	0.309526675	0.266422312	0.350405422	0.331259474	0.345017963	0.332574086	0.329022182	0.335118926	0.363025137	0.302872251	0.353720048	0.369743084	0.372353248	0.335569656	0.331762044	0.318611157	2.619268183	3.975127819	1.773895932	6.69072691	0.360907108	31.49000779	0.36788861	0.370492039	0.341314024	0.358781451	0.384242941	0.383116373	0.302143527	0.305918199	0.344609483	0.324173557	0.344918102	0.343909842	0.360337736	0.354669657	0.347923812	0.364367245	0.262130174	0.349021912	0.350584528	0.376383452	0.369276849
2.788	180.0647255	Theobromine	C7H8N4O2	HMDB0002825	250.3951509	181.1588675	615.6929696	804.3324236	320.0848436	151.4674004	396.1443459	87.61222292	736.6016591	314.409743	208.4060557	510.2862997	641.4179052	1242.370062	382.5193747	400.9775934	1028.515058	53.32205026	415.1823585	337.0716684	438.8830273	517.4719359	353.4454242	7.990280256	373.0965013	913.9619961	761.2404507	470.2121079	426.248377	360.4007533	780.5506742	825.9732964	1253.387615	620.0282995	1810.608331	671.5208369	798.2676868	938.3617457	293.9366914	540.1827299	101.0478371	499.9658318	1212.609514	1072.573494	298.2288645
7.028	180.0898776	Tyrosinamide	C9H12N2O2	HMDB0013319	2.898579255	2.873133154	2.830770872	3.732600767	2.897148106	3.562731637	16.40696451	3.597159725	3.510972406	3.864251607	3.888824438	3.185424027	37.50198101	140.4131147	50.85409332	114.2597031	2.964580614	429.2586552	3.284549716	4.15920687	3.997916251	4.649219683	4.625148298	46.88526318	2.995432348	3.526109897	183.5331399	2.897393086	3.753466601	3.452810477	2.965718323	3.216069031	3.412012882	2.702395228	124.919067	62.45365383	3.062296836	3.705671607	3.712762035	3.214262992	26.83155761	3.171646903	21.90674303	43.59259847	3.166253109
1.01	181.0738932	L-Tyrosine	C9H11NO3	HMDB0000158	747.5925056	805.603144	750.3887142	1278.051384	885.8338444	860.8536343	1458.394747	754.6613901	919.7498113	535.4994979	591.9822919	703.2028907	1063.703711	676.5645225	611.1491433	789.2636114	1040.523419	499.2447478	592.1077644	502.8271732	528.5877428	822.0569154	363.802678	523.2209225	1430.065443	1019.228108	1536.978453	765.8475209	638.3320834	748.9993951	647.963722	556.188895	804.9439128	628.0615163	680.7852604	739.2164353	523.8270977	698.4329812	874.8610476	674.5868213	1145.241542	898.5150184	809.382628	619.195988	974.3555035
1.395	182.0439901	1-Methyluric acid	C6H6N4O3	HMDB0003099	2.508742471	6.742509698	11.30780335	14.52164254	8.519345226	3.9322668	6.848662573	1.102046759	33.60480613	11.94631628	4.450711568	9.20902646	12.09921932	38.17375868	6.351091151	3.814075514	14.96492546	0.480048894	6.07913817	6.652963755	8.751052224	8.760321772	19.07808861	0.656730725	3.352870575	6.07314964	7.938533911	4.492235186	7.849591318	4.94425113	4.380543477	9.592403423	13.55309799	8.597375871	26.38998176	15.91293619	18.54101342	15.97710457	6.118924539	16.50309252	0.855318853	5.732289333	46.92317372	9.372849116	2.060626764
1.255	182.0790382	L-Iditol	C6H14O6	HMDB0011632	138.5831718	132.3006891	145.5067802	325.7429463	508.6398802	173.2731088	206.7415145	119.8690451	170.1527983	120.0630289	117.4195445	132.9759067	170.9793142	120.9643116	112.8619679	138.7486281	172.9870415	103.6734538	104.8125642	99.35258895	98.18602183	124.313818	79.0037756	92.56471508	233.2357239	159.0275865	273.4103805	147.4429574	121.9880318	134.3636642	132.8307049	111.0457494	137.2867615	128.0480291	141.9481904	151.759185	100.6709809	118.7806498	172.0649956	128.2855773	330.6141998	176.7444495	142.6108991	141.2423247	192.0143973
0.906	183.0895433	Epinephrine	C9H13NO3	HMDB0000068	48.54487837	43.97566073	50.33275187	168.748856	187.0229577	373.6023309	724.0506749	84.48913553	165.2960217	35.40586315	248.0531566	225.678944	237.2736154	219.2211616	158.9221679	163.2508479	918.8234738	341.8130673	49.54780884	1557.70124	275.6753247	306.843034	242.0924063	140.4873721	178.6361029	253.417975	481.3977095	301.0342204	54.52326572	138.8446509	163.2207857	196.6270284	34.5255058	54.68171064	164.2773278	234.7085713	190.9188864	240.8431442	117.3557701	240.404143	143.4029385	127.9431137	105.9864167	479.4742263	118.0825568
16.321	184.0194153	Polystyrene sulfonate	C8H8O3S	HMDB0015435	5112.763924	3822.10497	4715.85929	4062.807143	5644.447485	5484.98152	5415.707215	4315.325293	4367.155129	4589.323358	4623.015362	4069.934585	5249.810948	4573.296142	5522.018332	4618.731585	3956.647472	5359.040933	4139.423818	4254.031622	4816.712803	4907.651311	3051.926095	4445.944608	4373.450429	4003.026746	4700.06966	4310.243075	4495.633714	4543.253055	4443.543299	4736.211561	4417.923835	3673.680682	4777.7024	4696.68022	5378.316212	4702.779165	4258.581181	5836.321343	3004.378179	4412.504485	4802.24223	4784.480359	4255.718575
1.002	185.1051934	Ecgonine	C9H15NO3	HMDB0006548	134.6693292	123.5842333	197.185905	107.2028934	56.36128017	145.5851979	262.7661597	131.1762524	188.1743238	49.19555483	120.183346	155.7794994	76.50266	141.1003658	125.4477841	93.06526307	206.2457305	168.4443604	86.10045995	164.8955749	247.4454527	180.0942208	124.8308891	154.6407811	140.9403243	212.6977847	239.8333563	175.7139776	141.6669902	151.1733262	122.3801766	114.5170423	150.0123978	146.7738895	130.3637	175.2856982	107.7284406	186.7732465	124.2545353	101.2042437	66.28895142	148.9515472	158.536022	163.8535337	117.4809827
10.276	188.104859	Azelaic acid	C9H16O4	HMDB0000784	64.2912295	133.7216433	65.98408795	21.94438472	63.84233858	59.89518279	128.5476963	74.93549764	60.31395185	127.9323386	117.8549193	41.59679182	100.4499099	65.91815198	59.26723828	72.35148804	42.46900948	113.9053192	116.0723871	58.97783946	70.50795687	33.88197466	218.5963958	113.4094198	77.09367136	65.81248087	85.92161741	53.6032812	52.33851801	136.4133933	126.2155882	44.1308741	54.41216033	98.47094298	65.0873857	46.15618499	107.2573214	56.70685834	59.55029596	51.80399123	30.58988536	97.81478062	145.4338404	126.4358593	74.80498118
0.89	188.1160924	N6-Acetyl-L-lysine	C8H16N2O3	HMDB0000206	41.47131133	53.12587922	95.91146102	43.77019318	42.90081678	60.20048008	83.30320267	35.34057003	65.36131121	60.04221765	47.53131249	29.35176172	30.25737684	36.26078329	67.86085062	43.0736977	35.86812743	48.04584517	26.94142085	44.95554775	45.12436021	37.97937631	32.22311946	41.98933316	30.4157605	66.72371426	62.65018628	41.12959456	73.31761225	49.25065532	28.91606785	18.39597371	35.70566988	33.35689286	44.44948844	58.18697263	36.79015855	45.27117752	39.98547183	69.45660037	39.96519936	34.0047277	54.24023643	48.81300568	41.72703367
9.258	189.0425931	Kynurenic acid	C10H7NO3	HMDB0000715	18.36210211	17.97839108	16.33311686	19.16811074	19.98201948	20.37924765	21.70465336	19.87512341	16.68663725	20.54041955	20.08757497	17.47333942	18.24351595	21.28365387	24.52729986	19.542856	19.46273093	19.92190625	20.02923298	19.62881925	19.21749324	23.29454878	18.2295466	25.00653453	21.18212895	23.25214753	20.6181361	21.29338166	21.34577972	22.67531589	15.16204051	46.45029199	20.5999457	16.91882747	17.89564965	69.16540798	23.39676166	24.52138073	22.34494652	19.94371309	13.71168586	20.60877791	17.09013187	23.25354472	19.89374285
4.898	189.0789786	Indole-3-propionic acid	C11H11NO2	HMDB0002302	57.52392473	104.688971	28.73953964	49.12092513	132.4686803	115.1528968	0.572764449	47.61595414	92.05921668	39.09808966	151.654513	62.32297526	33.59394061	34.72465776	69.39124605	85.2649122	53.83139343	57.22942203	78.79457049	222.1152929	76.94532753	42.1307464	18.93610173	88.00047987	83.85866905	60.16766103	79.52778719	47.66179219	206.8705441	42.1912526	140.7185609	166.3470132	105.4780606	39.60458401	21.35654692	35.26304002	25.34127756	99.82197407	189.3969093	66.86311281	112.0278281	116.1088097	79.74645946	43.54036432	100.4250593
1.96	191.0582432	5-Hydroxyindoleacetic acid	C10H9NO3	HMDB0000763	93.96587336	91.42310156	276.5273028	242.699593	104.671432	155.9306032	188.0341103	94.80090621	121.0319973	109.1913112	160.2126893	159.3739151	150.9242212	120.7482282	143.3837211	158.5584271	147.2179129	197.6556888	115.9887125	150.7623811	220.3975032	110.6379418	113.2269165	68.3448773	77.4456239	157.7532237	160.6899753	146.300174	113.2378938	117.0239481	69.66916536	76.31229783	144.2341362	89.66777881	142.9108418	101.2716444	102.5042324	116.6202781	138.8828214	187.1702354	191.1127345	105.1215428	132.5732797	146.8065494	131.1049634
3.744	192.0422587	Scopoletin	C10H8O4	HMDB0034344	14.52768263	19.73595074	19.65039203	16.41645851	22.3454896	17.97825869	22.47978473	18.0868861	16.3502249	17.1636459	16.90554515	15.01487303	17.50349773	18.06864406	18.40275543	17.75976736	17.71732876	17.34463062	15.92513133	16.33978716	19.42419869	18.43177251	12.58776383	19.65562736	21.73057787	22.95058243	16.67151972	21.20739326	19.75750705	20.21612666	17.56803135	15.57929277	18.42597525	16.28645199	18.05377644	19.54548074	22.30172444	20.0751945	17.25931745	17.81575674	10.28052351	18.16328815	22.8769724	16.34037887	17.89357899
1.006	192.0898776	Hydroxycotinine	C10H12N2O2	HMDB0001390	0.805974201	22.20919288	1.234479409	1.010268115	3.814470622	0.767213872	0.972930396	0.620175077	14.24576915	1.042083086	0.827786194	0.749957178	0.92836482	15.06191655	0.781087091	0.88590255	14.40762351	0.827452013	0.623353244	0.615875575	0.695004477	0.764435708	38.64019553	0.780343752	0.56880366	0.872992625	1.764485703	1.555124886	0.657871931	0.841049008	0.555677027	0.624678019	0.704583031	0.527150206	0.596930769	21.96709437	21.9753731	1.700871048	0.61743214	0.777629707	0.700033737	8.583026023	17.76521956	0.726719443	0.680295489
3.167	194.0803756	Caffeine	C8H10N4O2	HMDB0001847	529.179407	131.2768783	1433.463145	1089.423236	287.8649628	279.158125	818.1183497	95.66619709	848.230623	400.8620773	253.1257579	786.9939691	1604.566672	2535.852618	694.7456055	609.9453327	2013.275486	97.42920206	1369.598619	288.0577049	929.8332811	1368.903058	529.7712914	3.412398064	723.1188373	1762.162582	1614.654823	842.6332672	715.6188031	526.4396931	614.5867614	1903.191034	2651.419954	625.1625559	4889.293764	1100.228489	1357.72035	2345.991086	197.3643801	561.5920103	171.8946018	667.4457317	1057.425343	2502.774766	575.9768993
2.812	195.0531578	4-Hydroxyhippuric acid	C9H9NO4	HMDB0013678	1.960734031	1.929721287	74.73975916	55.63737862	3.405634146	58.19608798	10.4334106	2.027678803	18.40519972	82.08180719	76.91817592	7.555178805	11.5147803	35.93300808	3.630965135	6.034912211	23.75565076	8.407193388	1.336052438	1.837630198	1.987346296	21.76420846	95.13646078	3.196881823	3.500008105	3.497138373	24.70336045	2.256828559	3.554022645	3.285865543	1.863780863	3.240102174	13.46437957	4.073522598	9.20611247	1.30504658	15.7754827	4.378804635	5.396630704	7.691078943	3.240318183	7.797054273	20.66759448	8.170567668	1.80645564
2.627	196.0596401	1,7-Dimethyluric acid	C7H8N4O3	HMDB0011103	2.520979922	3.609915342	11.14633739	15.48215385	5.578600622	4.208636786	6.668806647	0.951114409	14.1078548	5.186417069	2.659555555	8.154052561	9.429386524	18.97324748	7.298578099	3.579779852	17.42143252	0.660056644	4.099708341	4.189420769	9.977891365	7.138268527	7.382855435	0.146117544	3.584566107	10.2770708	7.424839441	7.298264962	7.135986982	5.233525897	4.617312538	13.96587225	16.88113817	5.704061392	26.14114768	8.141290627	9.384732059	16.06628892	4.043890437	11.60814317	0.830174983	4.615275044	12.38066918	11.54151596	1.929611319
1.002	198.0752902	5-Acetylamino-6-amino-3-methyluracil	C7H10N4O3	HMDB0004400	3.737558904	5.095902728	5.867080771	4.954995578	12.36618287	6.221338087	5.601613922	1.93795936	19.39541146	6.960101035	2.781216653	4.632105834	10.60389284	20.52050589	3.748554323	8.420318442	34.71945506	1.454925834	5.726020535	4.159013751	12.00485292	9.687904786	9.846823082	1.6519282	3.340683284	4.818544175	4.833504594	5.599897586	4.566338897	4.587764212	8.68205484	9.279910127	6.399889816	5.562453304	15.04767062	12.75400371	11.02099981	10.48129645	5.550068168	11.07000715	1.230883667	7.400376363	21.03137378	7.086806359	4.559538839
12.361	198.1619799	5Z-Dodecenoic acid	C12H22O2	HMDB0000529	89.48328782	114.971381	233.9822684	215.7118001	266.2476467	124.4450955	37.26204139	96.31700672	57.28762195	49.10879213	84.80345298	65.00588192	44.45329179	44.82650669	56.29261269	41.82146922	26.86035914	21.24190829	46.9863293	78.4887716	19.20806857	45.76019115	63.75656897	72.27784025	74.62070667	131.15651	55.79768537	46.77373968	37.49537888	91.72908785	59.9365939	43.86930032	88.09533601	43.94962919	128.5830972	89.04647233	94.64356902	49.66301997	92.58940199	108.1573649	134.1389662	63.46222367	66.38364538	53.30330257	62.0087186
1.263	199.1208434	Ecgonine methyl ester	C10H17NO3	HMDB0006406	38.26837098	38.56167083	113.8926917	122.8749248	43.436529	65.11355898	58.04031736	29.80858254	58.935223	45.67118758	62.49222263	35.11039038	34.02357627	49.40104209	40.72826015	31.0718282	34.3665878	83.69893005	28.93134637	61.47102591	54.94182699	38.34591205	41.57686416	33.3153054	21.29123714	38.26776995	50.21999258	39.01551809	43.06652203	47.31505279	28.79132248	34.34958762	31.76408579	29.45944902	36.53103951	37.21966135	35.31287248	41.87733452	44.40102138	60.28725552	83.08883552	52.72472047	43.94095032	42.82776628	38.00148634
2.94	201.0360679	Tiabendazole	C10H7N3S	HMDB0014868	9458.441294	7991.829061	7943.812434	15739.39947	8166.609765	9787.949922	7795.094482	10528.27007	8859.616805	12246.16149	9306.403694	12753.04916	10625.34785	10309.26686	12006.47893	12653.48879	11447.59669	14587.0705	10954.28557	10784.43138	8395.662769	8365.527228	17723.16922	10301.53843	9492.867178	9110.474994	8232.776086	9749.980763	10267.76969	8499.207217	11251.16846	14780.62174	10867.8318	15240.61908	12653.46219	9543.874979	11798.94845	10165.7791	9934.424533	8582.906852	19718.50715	7727.425736	13983.14604	12911.12226	13452.36274
1.257	201.1113414	(alpha-keto-dimethyl-delta-N,N-Dimethylguanidynol) valeric acid	C8H15N3O3	HMDB0240212	5.046068409	0.38073009	6.377714986	9.786004626	11.78003468	2.686107354	17.95570969	2.007645909	10.52041434	6.048981565	12.76876742	13.43741572	7.051882619	5.758010907	10.31519289	11.05605329	17.21694954	21.1370183	5.061581012	4.526371916	14.88230858	5.744542333	8.042346012	2.747334826	2.013794048	11.27885292	8.107042825	6.306560325	5.409435971	6.37970461	0.268627716	0.597487265	2.862214287	3.051654997	1.245993367	5.496946984	7.312108993	4.626565762	3.099721725	13.18178835	8.548422727	4.256360509	12.99532403	8.685219617	7.639236811
2.738	202.1317424	Alanylleucine	C9H18N2O3	HMDB0028691	240.1154497	213.8044115	374.9007566	366.503932	233.8028041	293.0279176	201.4844276	214.5502253	280.9088069	207.7349635	268.4279619	126.1957529	146.991218	230.3215029	167.1172715	199.7176481	245.8486067	218.6776801	186.618639	300.1541612	317.146735	312.8181313	230.7569752	263.7436469	117.8875484	228.8358934	139.8459276	131.5633535	212.7427725	127.5975202	211.7360196	86.65766494	145.1490979	88.21422043	100.5714818	101.7307783	121.4111483	89.38824469	279.7594398	210.6271936	250.8659749	194.6093812	193.4754598	143.3572554	113.5978936
3.953	203.0946287	3-Indolebutyric acid	C12H13NO2	HMDB0002096	2.747078044	0.499379995	5.637851288	10.97260994	3.485524142	4.814660017	3.21018308	3.227635492	3.105745043	0.516323111	0.605109529	0.6452093	0.457855341	0.57613139	1.067373282	0.650982618	2.06741506	1.494050764	0.447545271	1.153001771	0.537102645	0.78462187	12.43727545	0.93040705	2.007535081	3.034603453	3.439380431	2.348783841	5.362729704	2.856841916	3.44157952	6.111725585	2.781224252	1.829980926	2.833277035	4.09321794	3.4172169	3.178487179	8.964425442	6.764530743	8.794931992	5.520202503	2.225704594	2.782286409	3.786397859
0.999	203.115758	L-Acetylcarnitine	C9H17NO4	HMDB0000201	1571.086735	1933.096217	3308.720576	1977.146303	2972.743934	3853.14966	4062.337333	2739.798762	2227.957511	1013.996001	1812.075402	2298.395345	1791.45974	2540.299214	1565.590808	1239.474607	3450.960253	3017.765388	2307.795328	3263.232144	2777.004049	2412.481752	2293.294836	3814.297389	3722.056478	2498.394143	2877.817264	2342.686785	2151.811002	1601.335548	1356.305316	2753.430855	1566.40855	1396.531184	2374.460855	2319.869261	2382.031093	1644.621316	2240.722213	2009.647778	1844.922282	1504.539896	1211.284442	2877.547885	1621.89055
2.88	204.0898776	L-Tryptophan	C11H12N2O2	HMDB0000929	6321.557979	5782.800466	6279.235474	14009.5366	5438.931777	5913.830087	9187.35639	5306.11641	5107.574057	5216.164729	6704.807167	7356.793738	6200.313625	7313.332131	6242.950463	6491.22674	6161.173972	5193.359106	5631.547563	7062.994873	6463.295183	6231.78728	5495.077325	6635.280314	11885.844	7650.272999	11093.60863	6659.889702	5722.943686	7246.722648	8741.165503	6006.468467	7557.427865	5792.589626	6281.301052	7931.335115	4942.157102	5989.825748	7345.983062	7067.974003	14071.68007	8986.590254	5619.247542	7968.90887	8938.036617
3.919	205.0738932	Indolelactic acid	C11H11NO3	HMDB0000671	24.14911372	32.79884662	68.95353446	66.10397627	21.61994418	36.74321654	67.78757475	18.83524871	51.35952501	31.63059422	50.50156061	60.78555847	33.7154322	45.65083327	27.41335564	38.89994614	36.78852483	39.64357608	26.4452392	40.02874166	74.1287173	29.41104705	33.29357426	17.3789285	25.8687466	48.48227433	41.23724852	36.54116797	31.20753397	25.1859574	20.1649511	21.32560729	29.88703276	14.89916741	26.15577875	32.54276497	31.15196308	35.75211407	33.6272711	23.14763736	47.08753467	33.001276	39.00911161	30.00530092	38.59149861
1.96	208.0847923	L-Kynurenine	C10H12N2O3	HMDB0000684	73.16282828	71.5297747	215.3272234	188.9793792	83.20880294	121.2932135	144.4469527	74.82242281	95.00457574	85.05466686	123.3009579	123.4541085	116.1335687	94.50421369	109.245735	123.3800688	115.0612581	153.6530397	90.17977245	117.7902589	170.9599947	83.58352033	83.35189144	50.3630052	58.67537071	121.7271234	123.750187	112.9158528	87.4345422	92.15527036	53.49613264	57.92808072	111.2573009	69.05638114	112.0630495	80.46497303	81.78345068	89.91406458	106.9957362	146.3174968	145.1606128	82.65991981	102.7953475	114.4329174	103.5085864
3.635	210.1368278	L,L-Cyclo(leucylprolyl)	C11H18N2O2	HMDB0034276	30.02025054	20.28549789	37.97264149	59.93601444	17.21134114	13.26698058	20.51885785	8.104231651	57.96826145	34.4590168	10.26853669	17.97329514	44.47146329	16.50462577	10.96204179	21.16639999	60.85404957	5.476603256	45.76072089	23.78128378	15.16004966	22.93696276	42.29107427	4.05719429	17.6949255	25.43149381	19.1098455	20.42912846	42.9962047	8.812845489	19.05607702	36.75114635	26.14560954	22.40724875	46.21220227	37.65042358	34.82626791	51.1545186	3.217661897	40.02640877	5.410468591	10.37185768	39.25616165	41.87550388	9.435123713
6.323	210.1619799	Allyl cyclohexanebutyrate	C13H22O2	HMDB0038291	1643.797793	1716.488621	1809.575136	1551.224179	2240.068826	2107.984458	2210.493623	1855.736738	1479.570691	1794.976906	2062.186192	1644.589157	1781.906113	1710.32296	2153.758002	1762.890616	1769.178666	1683.770828	2126.845997	2068.982904	2241.383756	1971.696586	1733.772801	2430.193326	2003.263242	1930.168272	1573.603065	1917.678839	1975.748799	2053.276434	1543.923594	1451.898821	1842.576629	1606.629069	1690.5617	1594.813143	1774.882617	1733.288099	1645.578394	1693.84052	873.1898676	1701.443763	1699.968367	1652.404157	1760.006705
4.832	211.0844579	3-Methoxytyrosine	C10H13NO4	HMDB0001434	0.224325686	0.146369316	0.164872937	0.134358386	0.172217989	0.171037074	0.163179383	0.159340239	0.213475405	0.208077287	0.191939349	0.23920102	0.165457948	0.20809944	0.222693247	0.192688071	0.235415278	0.179952447	0.158959664	0.170206046	0.193781366	0.177562301	0.127307186	0.185730066	0.208737526	0.17956115	0.214682387	0.197069764	0.230482606	0.216396735	0.162912041	0.202354528	0.215044215	0.196826266	0.20402469	0.182149588	0.194601765	0.21275148	0.211786692	0.19249107	0.21280618	0.182058475	0.186005793	0.204089116	0.21670608
1.262	212.1160924	Butabarbital	C10H16N2O3	HMDB0014382	32.65066023	7.708684162	6.579035693	12.30180746	4.827533759	11.37598629	13.69786713	15.43080589	39.77613257	7.082120472	2.299902666	2.571265979	4.37650486	3.551090585	0.718627255	13.52576752	7.364561078	1.348728076	11.48178613	5.415535867	8.074161564	14.15968075	2.907341008	11.35260722	27.67442611	76.25886449	61.80621346	14.08342072	4.451983992	43.7748981	7.367542551	25.24272999	25.24354273	9.864599809	4.998849603	6.9819695	1.692455164	6.467751417	3.657115806	13.33974697	67.12580152	68.82998552	5.404199795	19.4040761	19.06435218
3.039	213.1477269	Guanadrel	C10H19N3O2	HMDB0014371	1.710371416	15.34388056	17.1683064	2.878773038	6.676015192	32.58833111	22.40440708	5.983121201	6.416969882	7.98003226	17.80981154	16.67172329	5.720379054	5.757468524	54.21743305	5.170397803	17.44618316	4.46272912	33.29495886	84.95889819	29.24154665	14.59668871	24.36776678	43.26014436	32.34850456	11.93972926	9.947702207	40.9272154	30.03064887	44.85195872	24.0514979	40.36086877	45.72269399	37.57624694	11.21688184	1.989568489	5.261943739	6.773677993	12.12533406	1.058613591	6.47750857	25.08588306	62.73687179	15.35893973	20.56643963
2.852	216.056863	Bisnorbiotin	C8H12N2O3S	HMDB0004821	2.200948474	2.204193033	1.327765641	5.358888047	1.750801972	1.646968258	3.069095816	1.888468379	1.306230665	1.963719878	2.567980257	1.734411031	2.069382234	2.230550577	1.537000362	2.034185738	2.193686811	1.633169189	1.798706192	1.694928596	2.338156374	1.515878383	1.440667085	2.072134398	3.513453749	2.679581745	4.152656902	2.254118383	2.019006826	3.03341407	2.467343377	2.450112599	3.110151492	2.239514574	2.081545609	2.804223325	1.768591492	1.845458759	2.201962809	2.39148573	3.145128158	2.885515191	1.755162354	2.52220579	3.820757276
1	216.1222404	N-a-Acetyl-L-arginine	C8H16N4O3	HMDB0004620	9.94555591	18.06577946	6.061586197	18.69538356	11.58825878	13.83413267	41.20274914	9.261772812	7.028571585	1.272156188	3.162513086	2.582760962	1.506046629	2.407622539	1.952250374	2.672085881	12.10626773	2.705786438	1.043196349	4.271142464	2.232831577	4.648741782	2.425771351	5.565627791	7.561434023	12.68643413	13.12473608	6.508286562	2.727270889	6.276231771	2.685000025	4.265863644	3.406223392	5.937144939	4.526294121	5.86014526	6.804453383	8.703213956	4.779603089	5.361793397	6.34669447	7.731371863	8.327068373	5.911814948	9.016479092
1.552	217.1314081	Propionylcarnitine	C10H19NO4	HMDB0000824	237.1762647	156.3505671	393.1972548	669.3977834	183.9375115	227.3002577	403.4976245	216.083313	264.6966951	112.4881445	228.1729108	274.4360081	173.4695027	248.1678273	233.8827319	129.0238725	307.6624189	251.7435235	192.3019435	261.9100437	464.6942196	343.9840723	295.438022	263.017133	178.7789732	308.2566308	445.0254478	308.7741567	220.4984802	222.1986018	183.8934287	182.2925326	305.5369399	291.3032118	240.6850043	302.2205165	178.4454889	343.4375349	140.2481242	154.3404062	354.8018458	254.0998701	254.4021068	297.9206545	162.8371351
16.441	218.0248946	(5-ethyl-2-hydroxyphenyl)oxidanesulfonic acid	C8H10O5S	HMDB0124986	33965.75975	33257.16548	33856.67789	8846.149511	22931.28343	42983.13935	28601.52688	43347.81287	26443.1838	39642.85245	29462.7985	25547.05859	26910.0576	33501.4757	31278.47397	33225.13244	39009.08476	24079.88019	28918.45023	27240.31631	26273.18181	29381.32572	20432.31319	35504.11448	28388.229	29033.76641	26109.6759	27556.41168	32728.64463	30585.00757	27000.63108	16754.35454	22597.95529	29383.88929	28181.82084	29638.34423	27443.62301	3377.645846	31331.23929	28049.85939	17929.61615	28811.72498	24270.7425	26804.74128	29260.63366
2.301	219.1106727	Pantothenic acid	C9H17NO5	HMDB0000210	23.26651379	26.87226015	43.69726075	68.26538424	28.79917847	66.07725777	38.134552	31.02241346	32.24158549	35.19884875	36.52262574	28.87563726	76.11159127	19.94065617	26.53438265	28.51985248	23.74962849	66.81876692	23.57244258	19.44059397	38.71035701	21.08492709	52.72500562	21.37659875	10.59334796	15.08173495	60.85716932	26.60356512	29.75826709	41.17191796	20.26161694	29.85489648	25.76227308	12.02541751	14.32029561	24.90837249	16.50836649	21.65799083	28.52565037	23.45650723	42.40034331	27.85413943	20.10544979	25.13209991	22.80612483
1.294	220.0847923	5-Hydroxy-L-tryptophan	C11H12N2O3	HMDB0000472	14.25476429	4.045244314	2.329259113	2.670660562	1.358970387	1.478477951	2.160494152	1.228104719	7.516100363	1.989685033	2.199596435	2.02365909	1.999216049	1.717522127	1.080092623	1.718576719	1.947084546	2.664308866	1.687462226	1.08187028	2.020680513	2.802876538	1.037406376	0.897863773	1.423685117	3.424337886	12.78360403	3.106471372	2.607146746	3.699984625	2.546531371	1.739604499	3.128250725	2.037823797	3.026061244	6.100486346	0.871352454	0.50485343	3.454555625	1.678134563	6.895806168	4.860932594	2.412135279	1.462953049	1.25068053
2.881	220.0847923	5-Hydroxy-L-tryptophan	C11H12N2O3	HMDB0000472	35.64299883	30.86516817	31.15242229	72.85777959	22.38315312	34.1561845	42.71604936	28.5188455	30.96646584	24.35087901	34.16113452	34.53750315	31.49020336	34.335639	27.30972006	28.07524747	23.72435847	23.91812704	25.3396915	26.6774966	26.20533719	25.11371543	27.90962377	32.2171341	47.40047013	33.47011144	42.12210728	37.11408159	32.73508477	31.6673353	44.07100083	34.09787765	33.5507342	27.23097706	27.28892663	28.38741296	21.11707498	26.03703587	29.71049788	28.85085991	57.61749773	37.81379457	25.71700908	32.17265956	36.19726974
4.105	228.1361591	Traumatic acid	C12H20O4	HMDB0000933	1.50994767	1.925816282	0.265746802	1.684109949	2.161826936	2.094167905	2.241434007	2.123946755	1.206941912	1.623572936	1.90391725	1.53056111	2.049224202	1.977324103	2.127656382	1.712548078	1.719895651	1.446875206	1.779499591	1.840545411	1.893876564	2.119931946	109.1834812	2.380589517	2.039537241	1.592135938	1.34657834	1.677742243	1.514848606	1.745420682	1.590258141	1.097458081	1.687116436	1.350725616	1.605015541	1.476445018	1.93016633	1.659343788	1.820771399	1.971437963	0.407570429	1.816843649	1.380307751	1.401864601	1.666746221
1.003	228.1473925	Leucylproline	C11H20N2O3	HMDB0011175	152.9961592	252.4833201	289.8974688	175.3667254	216.4874007	438.1579712	369.7636286	189.2441306	314.2493567	93.77930697	183.027843	201.7220764	151.2264016	216.3768629	250.2584788	164.8149014	208.2718387	343.8890087	131.0073909	380.584917	256.8564298	172.216021	116.3771385	172.0323298	154.6058607	270.6738585	296.7495205	241.7740775	273.8737605	295.1853545	143.4258754	170.6832573	126.2269742	194.5716673	250.8219084	274.2105025	187.0586254	194.4791018	247.5564541	332.7965812	223.2077291	243.7669206	308.5410496	230.9723166	250.6082952
2.81	231.1470582	Butyrylcarnitine	C11H21NO4	HMDB0002013	160.6958857	42.84390767	81.69184498	93.71819005	59.29607111	74.60821539	176.6738428	52.13795685	64.7181427	51.32828231	55.65966491	68.87542649	44.30493637	61.46901386	64.7788596	67.34531403	263.6054018	35.21789307	64.90494529	922.881628	179.382555	110.3146286	43.42843819	204.2730721	50.35494223	34.58917891	66.88581811	338.0094342	33.04444893	51.31428451	116.9045674	68.10919852	63.51432957	43.78935223	24.31808095	86.00838159	52.9825261	122.6250387	35.66252037	80.46022077	132.2195208	69.23632741	26.81992476	79.26976938	128.5706069
16.509	236.094963	Carbamazepine�	C15H12N2O	HMDB0014704	159.704765	133.4094272	190.1223717	124.5707661	164.8331021	152.4191544	146.4293893	162.5861496	138.1888321	142.2350197	122.2247492	134.3622416	157.6860347	132.8842449	204.3050974	139.1338128	161.9368271	112.6219524	124.4927283	125.9108354	169.0217303	131.2795956	98.43926134	157.9435316	150.211469	156.8372281	144.4590949	86.50048723	165.9320457	131.6679247	133.0120427	106.8409563	135.0816629	169.4750991	178.7272498	140.3367708	169.9773957	138.5644974	131.6332308	162.8128148	110.9624839	156.0782625	161.2890301	147.8143641	157.2929092
2.57	236.1160924	Hexobarbital	C12H16N2O3	HMDB0015444	25.30888344	0.955195631	1.020583548	1.521988902	0.21338001	0.720738817	1.36744029	0.14897506	1.20084394	0.746003738	1.696007144	2.033758761	1.737685041	0.368816992	0.242085214	4.56558094	1.677267459	0.5393546	0.794745201	0.624182089	1.45705246	2.415351161	0.591860749	0.676669719	0.536875279	17.6388247	106.6638838	0.54166103	0.384092951	0.818760857	0.445602755	0.694809886	0.89400125	0.430533929	3.198681765	0.747387664	0.560770354	4.181640935	1.01284152	0.51124675	1.352949892	1.066098945	0.697133561	0.409746987	3.573684897
5.802	240.0997736	3-(3,4,5-trimethoxyphenyl)propanoic acid	C12H16O5	HMDB0030254	129.4187424	51.24982612	54.2022941	389.8614255	11.30951838	75.60197185	69.14783868	246.6898383	47.65290899	55.89821195	26.5752366	8.394312226	57.16613947	92.87390692	24.05153555	75.57949877	30.91027527	153.5731689	41.80404672	39.7785253	20.29432296	69.5600355	14.82853275	102.280582	22.0000671	42.29055183	25.41750955	321.6112666	25.96883614	96.98094199	5.404599664	14.12813301	17.33220805	9.713989266	52.48748918	62.7598852	19.49021785	34.24490205	52.79961391	20.32897312	62.65040785	61.33788271	111.2391562	34.01411222	120.0962722
3.151	241.1174894	Tetrahydrobiopterin	C9H15N5O3	HMDB0000027	0.124731255	0.114735459	0.146135868	0.131088079	0.123043734	0.116860519	0.135414165	0.101831579	0.160834686	0.124402205	0.124702001	0.116847188	0.204486717	0.207493822	0.145995533	0.1257432	0.214850191	0.105234835	0.177897691	0.117093529	0.131248887	0.13697626	0.104797681	0.109619299	0.142320286	0.20857381	0.17933894	0.133697097	0.144186033	0.119580962	0.121550592	0.164698495	0.239052476	0.118968448	0.250266717	0.148223661	0.156386701	0.236312339	0.115644676	0.11890837	0.093724704	0.145658525	0.150388615	0.199299356	0.145691769
4.317	243.0507888	1-alkyl-2-acylglycerophosphoethanolamine	C6H14NO7P	HMDB0062185	20.64892856	20.86550554	23.88031915	56.10539259	19.45529597	24.02093696	18.00859408	25.9584579	20.35037442	28.32267004	20.29636507	25.56960778	21.90295205	20.88423595	24.64284882	28.78092277	26.84732948	27.41449461	23.90065661	22.92391243	21.8885334	18.03583768	39.88699059	23.63209716	18.2358604	20.38230043	15.51427631	21.41903552	24.96452165	20.23176609	23.84929973	36.59631468	24.35789245	36.84658238	33.40046795	21.63542392	25.50682909	22.18541451	21.76079931	19.38566715	54.60134624	18.91867676	46.6530949	30.17264041	25.1186311
16.321	243.0855205	Cytidine	C9H13N3O5	HMDB0000089	3456.90585	3093.822167	3557.365385	3042.612273	4117.237102	4173.859357	3964.025773	3254.954502	3099.751753	3426.082869	3367.108103	3192.354633	3905.070117	4011.685457	4634.218101	3505.646529	3291.565896	3659.309213	3400.475329	3365.743975	3596.24538	3065.367108	2083.219438	3279.074371	3478.967184	3308.802265	3578.16186	3616.471515	3976.633863	3590.276602	3317.609368	3238.278192	3324.024497	3119.817268	4030.050648	3364.386029	4221.31427	3194.814097	3049.333768	4309.577446	2824.796416	3473.405107	3572.526847	3731.928205	3607.638421
5.552	243.1834437	N-Undecanoylglycine	C13H25NO3	HMDB0013286	668.3364362	691.2342933	766.301528	582.1362349	957.6556391	949.4291453	938.2512784	713.6051431	654.5689984	702.4369573	1217.574642	744.9680091	690.7730457	706.3343916	969.2505216	640.6222742	751.8213017	859.2640303	890.1103115	953.5689379	926.1453324	809.6782148	1045.913934	1230.363873	1286.615747	838.120405	638.6482185	1105.325314	1004.685427	1374.684312	635.3893613	705.0242345	857.8628666	955.9428198	704.9850174	590.287008	680.9485195	725.7484577	808.6313039	625.6687316	381.082326	777.3063241	1137.306097	684.5099482	1046.755789
16.311	244.0695361	Uridine	C9H12N2O6	HMDB0000296	488.8995765	487.3570536	436.7955799	388.0848825	506.3652263	412.0462509	548.2646233	634.1260136	458.9382844	488.8367784	530.8518538	431.9329708	471.0672543	532.7445196	537.5822382	553.2138708	461.5681732	435.7625842	503.984963	561.7433722	527.281494	563.3651576	451.4009544	641.6912007	603.4709044	458.945443	378.2892704	525.0685407	504.1507073	528.7809929	465.7042036	392.3654783	365.369599	501.8326529	434.1992907	560.9475851	466.6033541	483.4313737	538.5147634	536.5985474	268.0701029	501.1946643	433.3149287	426.7345061	476.8769682
3.435	244.1786926	Leucylleucine	C12H24N2O3	HMDB0028933	637.5473444	125.4025009	221.5388689	816.2502251	231.618786	819.2657438	223.6295743	377.0953331	357.7560567	17.59798767	23.8993805	48.96650479	33.17714863	17.67257338	26.84806515	22.85581579	14.53742376	15.89257149	37.10207993	31.69551518	99.45051741	70.67100966	29.30137537	79.8012888	322.9789869	384.2705726	509.2859417	543.9588503	416.4865864	561.7941818	500.8875802	400.5066089	601.7603628	293.7694833	409.6984206	290.7501924	434.1116924	426.6125968	478.6537666	622.5703827	857.0845302	685.8670557	383.7939863	636.3712258	633.140075
2.592	245.1375561	Leucyl-Asparagine	C10H19N3O4	HMDB0028924	61.53896163	1.601943093	1.22680305	0.574065185	0.204939626	0.52231548	0.396802859	0.244017786	18.61771968	0.714965962	0.612664666	0.944393324	2.094481207	0.460953927	1.287083074	2.091760399	0.809193082	0.184717192	0.800587132	0.867684463	100.0343267	80.30297242	0.838231622	47.42606724	4.013331097	50.75968571	54.20957411	1.885402929	1.144973286	4.524839585	2.280046653	1.120436896	59.30708495	5.61631203	0.856591507	1.929181415	1.497790445	1.030562938	1.187630932	1.379330533	36.02791115	31.20779341	2.17018318	11.83018492	13.15313408
3.288	245.1627082	2-Methylbutyroylcarnitine	C12H23NO4	HMDB0000378	114.244508	116.2256433	225.9406733	198.3499668	89.09388196	118.6926317	255.5118075	90.43615848	111.3938654	85.83640842	87.43714996	132.8293303	100.4127825	80.89858558	83.93227832	67.33706542	216.4856945	120.0678176	71.5706151	172.4887244	132.4546148	112.8060595	122.3748388	124.2981732	69.07371443	297.2648879	254.4507091	132.960698	96.31848485	96.98941824	57.79266318	73.4973396	88.09677535	61.79848295	135.8332175	115.5999602	79.57225649	120.3232126	59.63660782	72.6446953	117.8282717	115.7248368	98.54693869	108.6716151	92.57838008
1.878	246.1215717	gamma-Glutamylvaline	C10H18N2O5	HMDB0011172	135.4122406	142.4812518	121.6706409	400.3678555	190.2768936	218.9350578	232.3457581	192.7641231	181.5148131	83.13742252	107.4590285	122.2977441	89.55086288	163.5552641	168.1514516	108.6235867	174.2242327	77.87991591	90.42133968	116.2959306	101.0665941	113.0954204	94.62982054	97.27812908	138.0660378	342.985676	221.1586155	161.2641753	150.5682858	131.9025934	113.3990997	98.93044277	129.646574	96.77247808	134.023474	123.3005563	151.7851984	166.1317947	95.63722859	89.16088824	192.7689442	175.8171038	82.35902284	149.6842498	148.823457
3.099	246.1368278	lenticin	C14H18N2O2	HMDB0061115	804.7477416	832.0805822	1135.64851	434.214386	1251.484942	469.1185198	229.6905242	682.234914	264.0487147	431.3549694	507.513851	770.6910273	503.2240339	175.627725	198.5273128	1169.339696	877.0710607	705.9582514	545.527352	794.7828489	407.6680652	470.2927289	1414.508252	291.3679038	598.8036291	324.0568454	923.1538922	364.7445658	1762.886525	557.5849784	380.2791464	444.8735828	586.8708961	702.8796391	615.0824701	456.3027829	689.1548507	635.8672777	632.6721583	812.9238926	592.7330523	1601.705821	1504.318736	933.2422062	691.2947722
6.323	249.172879	N-Desmethyltramadol	C15H23NO2	HMDB0061007	57.63258194	56.59739207	65.80159103	73.63406875	76.73717878	67.79154699	77.42122476	67.1381049	51.39486609	59.91810765	62.4293549	61.16701639	62.80810211	73.18617377	80.89176502	71.25312802	60.06433623	62.8285372	77.12851419	78.18881289	78.01215418	80.46578383	81.08446164	82.32812533	78.9568951	77.61371148	50.85314666	72.72499843	71.90842525	68.21398207	54.58571209	57.7312894	69.65245791	58.86946604	61.27833682	63.07520341	62.32525804	63.66398823	63.63484803	55.19451432	34.84953589	58.69505024	60.5360554	59.31956966	68.70320877
6.785	250.0623423	gamma-Glutamylcysteine	C8H14N2O5S	HMDB0001049	0.370289958	1.801782458	0.380266175	0.765237624	0.264445683	4.51620423	0.493860391	0.497349674	1.985186086	0.525814783	0.390068609	0.445311736	0.416422515	0.327905521	0.445986548	0.7696458	0.368575961	115.5138197	0.319135904	0.415391078	0.497039652	0.903209662	0.91927495	0.592064157	0.355518483	0.371630129	0.471878953	0.539560375	0.330933087	0.252189565	0.557809681	0.290872139	0.591126595	0.405343524	0.504205211	0.53740131	0.319892341	0.493583175	0.688649979	0.26460839	0.812311117	0.263432642	0.273508476	0.373389732	0.580168143
7.052	250.1205091	Ubiquinone-1	C14H18O4	HMDB0002012	48.783408	34.48759371	63.60237336	91.69841641	44.34732972	78.61717575	92.28401902	38.39466397	26.13343715	86.36728512	55.36548694	29.27330098	35.25201427	50.08708886	63.57789502	34.45091768	32.21108655	118.464152	43.42745678	67.96382678	89.81261596	51.28070849	75.19722423	57.87395382	54.13136633	49.53563862	57.4997785	120.0450399	58.32043099	44.89703908	42.64392509	31.75968277	93.1651694	40.66100791	66.22205748	33.43838992	18.20720886	37.47407877	64.24815485	86.20747714	30.5621806	22.38456563	18.93852675	91.05557019	47.06526391
8.829	252.1725446	3-Methyl-5-propyl-2-furanheptanoic acid	C15H24O3	HMDB0112094	304.7920975	268.7790048	307.6883211	243.2154227	411.6459438	321.8186232	327.1154721	366.6254984	296.7817262	303.6809054	369.3537032	287.9857283	381.4833462	383.2985747	348.8306446	370.3048196	303.990967	383.1353066	397.6231445	299.7082779	333.4027942	321.3369675	283.7877119	393.5168077	327.7009668	403.4141018	95.73457838	394.2310197	410.9827828	368.8851867	289.1111236	293.7037013	369.6938911	348.4011553	312.1812265	354.24565	405.9240249	333.2371314	381.3580606	345.8021886	207.627872	311.8942133	322.7060369	333.3568827	391.8780359
10.752	254.2245802	Palmitoleic acid	C16H30O2	HMDB0003229	7.115021204	45.23118197	22.73889275	16.29546991	33.69962568	30.73734649	10.10790832	22.37890454	11.93883922	9.418067315	9.317908362	8.737743945	5.469872106	8.193874769	7.829636421	7.395717402	10.09838926	21.88737652	14.30511906	15.17738274	8.42105975	10.27497898	3.702984082	9.555082566	7.084471049	9.217268984	7.291986304	9.476200058	9.137335765	9.410448273	9.573774894	11.45563262	13.77460216	9.479738053	13.92733882	5.692009869	7.579615043	7.388600668	8.068239545	15.20659635	12.62232016	6.46195379	7.397656458	11.02338098	9.945567789
0.948	257.1028244	Glycerophosphocholine	C8H20NO6P	HMDB0000086	24.50322056	63.04493733	58.25769124	75.50118003	39.77791071	60.15810288	31.93378945	97.95708112	57.96863311	55.46090094	54.59894793	33.33853144	45.95082092	64.30583519	17.20394311	44.05622353	59.05552623	51.12786889	93.49296416	72.21236834	62.12404236	58.41336592	77.76199961	18.11528572	13.60798352	21.30120565	28.16793668	28.84490704	95.28984229	23.51832864	60.88408541	27.88767232	44.91375514	19.91698199	20.11259774	29.86203265	79.27620743	55.30886285	29.14111643	24.83246681	62.72993606	90.0282343	40.5014032	33.06438693	21.83680751
3.375	257.1627082	2-Hexenoylcarnitine	C13H23NO4	HMDB0013161	0.95456607	0.13704476	2.421877469	3.077532461	1.403649141	2.182283714	6.708249856	1.763216731	0.456631802	0.414054522	3.316051712	1.469730723	1.950052016	1.932189865	1.22812906	1.063326037	3.800901085	0.992000444	1.698153843	2.249067505	1.405674012	2.989864026	3.412384962	2.748512998	1.014382889	1.404136123	1.527034754	1.812724722	0.148778751	3.013175976	0.665396118	0.380929768	0.141827834	0.141772023	1.786085214	3.2259863	0.402903158	0.826661849	0.140598214	1.070271642	0.128634072	0.637349624	0.47030257	0.766800711	1.607053375
3.895	259.1783583	Hexanoylcarnitine	C13H25NO4	HMDB0000756	22.22651488	30.2301002	80.09827543	39.70133801	49.30480021	46.75603037	86.32265284	77.08542933	49.94564199	43.24670255	32.74555268	33.05424051	22.3940882	44.49262342	21.16069765	16.43367455	46.9710109	72.06729538	36.32621281	123.8185981	31.16898249	29.81278693	41.02042793	71.27488963	11.64168116	47.08400198	37.92009564	43.06720656	22.37236144	33.99172137	18.25520162	31.70004968	49.69394842	24.52633224	29.35673768	22.37654079	9.877644432	15.08655637	9.683682525	21.14547492	21.8998553	13.54110254	11.52284148	47.31773206	15.12736503
3.026	260.1372218	gamma-Glutamylleucine	C11H20N2O5	HMDB0011171	151.1065039	180.5590296	143.0894779	458.0267342	234.6486428	261.6764187	277.3242113	196.586796	260.5545939	89.45980663	120.3451208	152.9355854	103.8625436	178.9923541	177.3484072	134.3036137	164.827885	105.22451	106.7804579	149.8272325	116.4145666	141.2270508	110.473833	108.3852683	188.5361664	516.3065651	307.6289792	166.9597265	157.5092628	186.910173	159.8714647	117.0350816	152.6100075	117.939441	148.0998532	191.503856	157.6031636	184.1115988	123.5625932	108.8930276	235.5451054	244.1713263	98.64871642	177.6927118	255.4867939
0.973	260.1736073	Carisoprodol	C12H24N2O4	HMDB0014539	65.05280388	3.806779962	1.01452285	3.848138057	4.405070637	3.193337688	6.571947857	18.5844351	2.078211055	111.7251854	43.51610327	5.915580337	30.13099126	33.876054	18.02560595	55.44009834	2.437904096	78.68275662	59.99400314	18.95020069	0.895888863	30.02268088	4.599866372	13.98378154	7.002820671	4.659173879	20.55215141	98.71897205	15.28712546	1.397586562	49.39464196	8.772742045	92.0409897	38.76629383	15.97138984	18.14758835	4.554796019	10.30642572	3.212374484	108.351195	7.007535988	14.66108937	36.88826836	35.08918939	5.169551573
16.259	261.0556563	Tolfenamic acid	C14H12ClNO2	HMDB0042043	270.7581817	214.8081983	446.8799569	277.4520629	604.2366251	964.6170152	213.4028907	3955.916679	172.0466821	4462.517052	514.9132103	662.4103407	4650.992504	1436.223636	738.1593959	4016.044448	166.7225872	267.0455349	176.3049881	4232.242138	496.2835733	338.8503233	114.0608538	620.3076085	398.7004345	435.440445	793.1153887	3623.804396	442.87365	352.4264538	208.1044452	423.1740793	181.2129278	3933.021517	3555.617879	143.1532749	919.9950399	139.7124246	138.1443271	414.1047915	2130.219634	1695.716698	3432.087966	692.5726895	3322.406305
1.237	261.1212373	Succinylcarnitine	C11H19NO6	HMDB0061717	6.373002346	9.699748234	8.788933502	19.63407877	5.767056456	12.68222619	21.70397197	4.468911821	10.0484068	5.224417018	6.722253169	6.179744476	6.962311762	3.898416445	5.913622358	4.673884504	7.723067275	8.597092695	3.573779396	4.895631213	7.233817481	4.97002266	3.777179187	3.336237886	6.952987541	9.15670358	10.18977814	4.968851441	7.598594735	5.964220273	3.869494321	4.803445723	3.464767219	5.349787464	5.89327558	8.295085847	4.918890402	7.281910561	7.856952367	7.216838325	10.72290488	10.72773671	6.005091863	5.066279281	6.62417781
1.569	261.1576228	3-Hydroxy-3-[(3-methylbutanoyl)oxy]-4-(trimethylammonio)butanoate	C12H23NO5	HMDB0061189	9.303433788	8.549547076	16.08322834	27.31801601	6.389328688	7.557509106	9.35787234	4.578410456	6.843796913	5.705081814	7.832392154	8.85123463	5.013882204	8.191778871	5.239796766	4.991692866	14.15928224	11.07180849	6.691681327	6.481016411	10.69076956	8.220213411	12.88773352	7.922490312	4.757750373	7.549667952	8.11505589	7.760534459	9.7141531	6.07424647	9.009960541	5.742114239	8.624935639	5.268272128	7.070945862	9.177615868	5.904629782	4.953989191	7.157166327	4.579477211	14.84460045	5.248997915	6.0295996	7.428443569	7.089135059
5.545	263.1673997	Nortriptyline	C19H21N	HMDB0014680	12.5432407	13.31792754	15.72451032	14.64440257	18.70522409	21.05097924	21.94446364	14.79710591	12.452389	15.21252019	27.95046943	16.34374622	14.61641232	14.32028998	21.18855149	13.71755213	16.2322728	175.1850198	19.43399004	19.18877427	19.47870445	18.23079104	23.82996272	27.27816412	29.08021107	16.22413005	14.54100674	25.64878566	22.37256875	28.18453807	13.65537426	15.57656889	18.89894204	21.24296549	14.86109783	12.08978938	14.647446	15.20134296	17.0301438	13.27728408	8.462234342	15.70271822	25.78092829	15.34111245	23.07397544
3.299	264.111007	Phenylacetylglutamine	C13H16N2O4	HMDB0006344	386.1132529	18.45998198	1248.704622	837.8714004	55.37995253	1026.376335	465.814451	18.41427444	840.9391675	385.7769881	358.7599603	396.5307007	430.7750538	482.3338891	70.12104213	101.5043818	598.5627134	1137.742322	528.9789689	170.4993097	472.4366285	392.2967864	652.6829132	445.41488	275.8624864	293.4195044	549.5586704	783.3045008	676.4637647	537.3273364	443.8617179	352.3738574	172.248557	224.8368726	516.1236862	286.9877962	93.263229	155.1294633	177.1616166	291.396915	55.11815134	96.23708568	335.0925849	152.4145049	62.16062359
2.962	266.1266571	Threoninyl-Phenylalanine	C13H18N2O4	HMDB0029068	185.8320311	15.76197029	1.58747523	3.9174515	3.775573735	6.451816935	2.724430778	2.311888166	54.22504085	17.7177505	16.50645284	49.00270181	22.8869735	28.82089033	34.7212907	49.60552671	6.792437046	2.438113774	27.81206539	8.395792239	49.70821595	85.82902677	10.08507887	25.41715008	112.1589169	95.52560476	135.5480434	57.46941089	50.00186556	99.8577164	93.66813639	65.80648012	101.5435282	74.1102661	43.00773309	35.94108191	13.0908203	12.57685773	54.94841372	65.77473194	604.6661153	21.73574496	83.02988037	104.1567199	80.19676983
8.002	266.1881947	Tetranor 12-HETE	C16H26O3	HMDB0060055	1.073239559	0.870034573	1.047534114	0.303975583	1.092043958	0.430639702	1.311926698	0.202311699	1.072123059	1.099379579	0.258837943	1.117667278	0.921803841	1.135391351	1.252230487	1.04967705	0.326462744	0.719609616	0.86340332	0.862690791	0.784331076	0.99424019	0.845414306	0.310516923	1.390027639	0.874569528	1.384945306	0.877463446	0.241968818	0.979987666	0.981901069	0.800043789	1.081731913	0.771036318	0.842648123	0.9819348	0.945214992	0.987098611	0.898773294	1.122223726	0.760384482	0.772960705	0.969715824	0.93995926	0.950355078
7.036	267.0967539	Deoxyguanosine	C10H13N5O4	HMDB0000085	257.3960926	240.5704058	246.4840276	229.266422	289.7409417	290.8552457	256.2151488	267.2741008	224.1031549	319.4139755	264.680827	230.5318713	264.6749117	214.1983278	275.1394383	279.7090922	259.465182	218.7559441	273.983837	225.0729925	313.1495277	282.1774593	202.253573	318.1711693	230.7746327	281.0433266	259.6185371	277.6719325	289.3694308	209.1910715	235.6171933	249.2581302	226.3939658	235.350549	238.2647524	283.8913392	280.4871594	300.9961667	289.6870772	218.0304647	187.3824596	273.5474811	294.7945209	238.5647417	245.7171108
1.262	268.0807695	Inosine	C10H12N4O5	HMDB0000195	27.41094379	5.950766071	14.04727412	17.53963806	5.799907385	14.32684358	7.663715806	5.600448403	25.31618563	11.70615557	24.06944939	45.42344765	48.3369434	5.324008723	33.8002748	6.414125779	12.20796014	34.39698227	17.98219173	28.76358109	37.8298734	13.56427473	53.46712996	32.05865422	177.9165851	82.65267436	13.89882109	6.283881967	5.739013177	4.636001499	13.44475982	6.728893627	3.64505192	6.394702608	5.19398794	5.274297572	64.65034109	127.635895	8.536757063	10.740651	15.34817675	6.395324855	5.007818868	37.81520836	12.25380311
1.466	268.1059216	Seryltyrosine	C12H16N2O5	HMDB0029051	10.17351123	0.808082908	0.858061135	1.046143494	0.703944756	0.820049327	0.874830885	0.660362845	21.79749578	2.838966312	2.925875911	4.957399267	3.888681102	8.828606041	6.404954353	14.51487084	4.813022296	1.183696605	5.24001697	1.999712983	5.052388754	10.66099832	0.998619388	4.527991313	27.04057141	12.27657184	28.42218188	10.53548834	4.666790081	19.54785969	16.98729718	10.95449385	18.16802179	15.83450851	7.341886282	7.63769416	2.880408847	1.235537173	5.052199636	13.74627779	23.61741212	18.36693351	9.970180886	14.08526828	22.83222103
5.856	270.0559907	Nordiazepam	C15H11ClN2O	HMDB0060538	0.204714186	0.142265241	0.165229232	0.171322251	0.198681572	0.194610492	141.5217113	0.167349743	0.1995806	0.205783234	0.183935343	0.197722503	0.220415272	0.220664876	4.66094155	0.211231208	0.202395245	0.189835661	0.189742891	0.193526163	0.220725392	6.704557087	0.198251006	0.192103324	0.191571125	0.21202797	0.212145482	0.207922255	2.348627885	0.204037195	0.195303353	0.172506521	0.207168418	0.162659162	0.201887308	0.177814162	0.205439799	0.204862512	0.202267352	0.218097479	0.187629949	0.206580757	0.197357034	0.213127828	0.19623221
3.876	270.1004423	10,11-Dihydro-10,11-dihydroxycarbamazepine	C15H14N2O3	HMDB0060568	0.414045437	381.9001114	0.37151018	0.287877929	0.357530653	0.329802762	0.379242262	0.337546866	0.481848633	0.448978421	0.395276536	0.377265218	0.42743974	0.446410881	0.433450892	0.444148364	0.449908216	0.392656288	0.374886703	0.400695311	0.386891651	0.40922432	0.278794624	0.407218082	0.457167269	0.432256951	0.479386719	0.435559714	0.445588255	0.463968311	0.361071556	0.390346498	0.447587476	0.426368529	0.407049989	0.469841632	0.41984786	0.444019719	0.481809663	0.466189072	0.398304494	0.442634795	0.416002326	0.411253931	0.456008042
4.277	270.1619799	Estrone	C18H22O2	HMDB0000145	4.225957969	0.859724599	8.718076373	5.27064734	2.529654516	7.862338179	4.162066486	6.232376193	3.721813021	14.47170432	5.134331621	1.670886053	7.214884744	12.58661555	2.802682902	0.935129193	2.59832781	2.56635698	5.502680029	3.172402116	0.992932477	5.529176576	1.680739844	2.3155785	1.308353387	2.924245448	5.027259067	2.819432012	2.311871041	6.168595418	1.065635825	1.103733921	2.760064863	0.977044573	2.434890242	1.91757979	0.745055541	1.79944368	2.434231268	5.049876067	1.182886181	0.575495554	2.940995591	2.481079184	3.424943532
6.665	271.2147438	Tridecanoylglycine	C15H29NO3	HMDB0013317	22.45266593	26.15931472	27.67078057	21.74268686	33.15278924	35.8891981	37.56484134	27.34460082	21.26417588	27.39809103	43.78520064	24.4256446	25.73935319	23.7284681	35.6389595	21.30763663	28.60496744	31.97675089	32.90968968	38.79825871	33.01318976	29.33255321	41.26108914	50.30834818	52.62057376	30.32862722	23.58143909	45.63623849	33.24757235	48.74150809	23.19384578	25.62522028	31.15821086	31.83730601	26.30901374	21.83313899	25.83267966	27.33234547	31.69403239	24.18840712	13.12187722	31.17085565	55.74784839	27.97682605	43.60590616
6.805	273.1940084	Hexadecasphinganine	C14H27NO4	HMDB0013238	737.4920663	808.7288028	1033.595906	591.4592828	725.6923608	587.6949131	677.9227893	740.119479	464.7864193	451.6897677	343.4470405	306.8591939	350.7337401	368.0809055	455.4096981	434.139427	359.2579462	366.6182618	437.2305637	420.3728305	377.7519946	379.4507814	388.681977	457.4747793	622.5705552	569.9228241	1035.758698	788.9204899	877.424934	708.0176189	691.9617982	613.5129948	561.6575323	609.7516647	669.7684163	489.8679948	707.9784876	466.7435389	556.9254984	543.9175128	377.4384481	570.5751443	666.7707237	645.014678	588.3567158
0.973	275.1117353	N2-gamma-Glutamylglutamine	C10H17N3O6	HMDB0011738	25.74550759	4.206625482	5.624842807	18.38008189	19.55397437	23.96091873	2.55380433	14.92894224	15.06605965	24.53543327	20.88842239	33.36020645	25.62583984	19.0970361	29.92631223	12.47538026	13.23940669	12.31743371	16.92816228	34.80640845	9.150841458	16.39050197	8.119837358	10.95470227	56.02179997	54.1582517	35.88909746	38.31919759	19.82408185	27.46702152	20.90919494	17.26003259	8.631399204	25.12084933	22.68014395	23.28870452	53.67889656	43.05856872	26.19216763	19.69510744	7.257689635	41.93157677	23.67654293	51.08770308	34.40934291
3.712	275.1368874	O-Demethylfonsecin	C14H12O6	HMDB0013130	0.214475257	0.141200652	0.147337315	0.18715616	0.153048791	0.154682184	0.131663832	0.128285536	0.194641532	0.154665606	0.181573254	0.161394396	0.156761714	0.178004531	0.210594862	0.191576394	0.194147913	0.143893577	0.174029054	0.153767192	0.186367653	0.197027587	0.11982425	0.172569271	0.186547598	0.191002436	0.237918187	0.170815923	0.190739806	0.19582343	0.164453771	0.186993352	0.199618161	0.176146044	0.186692372	0.16757725	0.179152564	0.224931825	0.17665939	0.222390493	0.295771776	0.237671266	0.174047238	0.234858121	0.193023794
1.862	276.0779923	Biotin sulfone	C10H16N2O5S	HMDB0004818	0.293224262	0.215691802	194.7997381	87.14099443	0.338315761	0.268237995	68.32437475	0.23576352	0.229857782	0.342754489	0.302612599	25.06901555	17.961005	0.393518859	0.267854054	105.8034085	0.245923983	26.30763057	0.266315198	0.289575334	27.08401688	0.25011755	0.278326243	43.80554555	0.260118632	0.525809582	0.704365558	0.254174275	0.253101575	0.245665618	0.210821877	0.200999149	131.9667216	0.217609749	2.060682129	0.230114822	0.244635129	0.275360846	0.226293174	0.240588424	0.418497915	0.310547595	0.227935376	0.233839763	0.273753734
0.996	276.0957509	gamma-Glutamylglutamic acid	C10H16N2O7	HMDB0011737	21.67163856	42.85207531	16.79054739	17.81041356	47.54074659	39.52856804	18.06078973	9.474170158	35.98933641	5.487845071	5.730935816	7.752542862	6.23696612	5.533353926	8.259028881	10.83283476	6.274373017	5.15568459	5.174891907	9.983553365	3.928854762	5.031071929	3.798720639	3.953310311	6.417428291	53.70599395	13.92053313	9.009845708	6.750424675	24.73951209	4.10078502	6.284175279	6.721607209	2.620355787	7.47971395	19.21910756	16.18177335	10.462491	11.0622328	9.548781662	15.53123929	31.09404753	9.216813395	18.59205598	7.021173371
8.143	276.2089301	Stearidonic acid	C18H28O2	HMDB0006547	3.160645544	15.19151866	5.694622577	1.668789219	3.954492626	2.669050038	6.485713071	1.609960403	3.944604856	2.237183612	3.702899298	0.497566055	1.531332888	3.092991226	2.260640628	1.396970086	1.44928797	2.382159844	2.51396226	2.883909152	2.508452927	1.327249569	1.575359892	2.719701415	2.436418907	1.791123067	1.700842354	1.409552462	2.224181257	2.485712933	1.499169678	1.310493706	0.602313853	1.877489641	1.209428889	1.70528123	0.442125774	3.89107013	2.964431207	2.718398544	1.224583031	3.356318629	0.867168892	0.861157953	1.143004978
5.642	277.1830497	Amitriptyline	C20H23N	HMDB0014466	0.15996818	0.147700415	0.174798279	0.153433014	0.16093799	0.167731181	0.160307386	0.168202811	0.145724372	0.139472511	0.141243384	0.123348058	0.136525247	0.126042001	0.153352898	0.140095188	0.146587134	327.9963567	0.149382325	0.150106582	0.155612001	0.158064008	0.11353199	0.151075338	0.171334186	0.171424688	0.163041542	0.17281131	0.156912787	0.161283691	0.168611174	0.12536411	0.167983575	0.145401177	0.156935709	0.155618546	0.15574698	0.156680097	0.149472401	0.186213466	0.127302735	0.149069997	0.164479281	0.159805541	0.174660904
6.351	278.0837464	Sulfamethazine	C12H14N4O2S	HMDB0015522	36.69861248	47.85930784	49.51299715	44.16675187	48.4043238	47.49337453	45.36954219	43.72145512	42.17129144	38.7681798	41.95709854	33.95943927	37.51877309	39.5522901	125.7232336	36.26411738	44.97338414	35.74039944	42.20638788	42.7002039	43.616761	47.058795	33.49584266	48.35591127	43.56759679	41.0736717	35.07996755	39.26751059	46.88738436	39.30633535	40.71231171	30.81838935	41.41566346	33.51159124	41.98632648	37.3432134	44.01516896	40.21476697	35.00741047	40.9566355	19.20036051	36.0700072	36.50859723	43.17647431	33.25089895
3.64	278.1630426	Leucylphenylalanine	C15H22N2O3	HMDB0013243	279.0586703	26.40219098	14.40292251	21.69029342	7.017967697	13.96356624	8.58014929	31.48799481	361.1234808	44.42836539	63.55070167	78.53823438	54.26221506	47.1894922	113.0736223	78.41510956	42.1850066	9.571393098	52.82103657	32.52595176	125.9909001	200.2342797	49.6572857	170.0800015	82.48209903	205.2908328	212.6874919	141.438055	146.6815653	212.1379927	122.729429	163.2193953	185.3468152	85.42328197	117.2960487	156.1390289	68.82349701	43.94767328	122.1564104	99.75080806	276.3728086	407.5852588	167.9227846	148.7548106	140.4137558
8.684	278.2245802	alpha-Linolenic acid	C18H30O2	HMDB0001388	35.33514409	262.7003389	211.694887	90.62136269	62.27524063	118.8028911	87.70513997	98.45304653	85.24798123	28.60710128	8.748135091	40.1148925	42.55249806	26.0185857	23.92425622	33.81375962	19.38362421	6.343668242	62.93771963	70.38700437	80.88703298	59.86638871	22.04692994	12.73374681	18.02999667	54.57845692	103.2152657	54.08140192	26.69420043	17.5990069	150.8082501	83.39829764	46.85256932	19.04728177	84.11374655	93.95468689	42.25098959	55.47318084	19.31027485	35.2631479	105.7756332	71.21165234	26.04087453	100.9432515	34.86118364
9.171	279.1623143	Doxepin	C19H21NO	HMDB0015273	22.7544576	40.98534128	50.04437905	13.48198422	30.6228883	26.40405662	22.98163345	29.66900397	30.76960054	23.10744455	21.45497988	28.30004613	24.57891445	20.97781435	22.88521916	18.75761627	21.09659312	20.04501226	25.4773021	26.60557842	27.26075982	25.24493224	32.98157767	22.12966952	20.35526351	28.5568215	22.29120049	28.57904906	30.120678	36.64118672	34.87611659	30.28616059	39.03497837	22.92486964	35.07089602	41.26863844	29.01099893	39.82842629	34.21905164	23.79443979	21.73987715	39.83213899	29.79699467	27.64651059	27.39045455
10.28	279.2562147	Linoleamide	C18H33NO	HMDB0062656	806.3760986	333.4714919	215.0021606	165.6428744	223.3676179	124.6789653	293.4129838	407.7451959	186.0803263	135.1156836	54.98404297	148.1135482	299.6732609	312.4618278	34.09251803	253.9682395	911.0269063	35.54091551	378.2921588	293.5790828	345.4005397	376.9915563	47.36875418	41.22886965	57.20747823	252.8502221	667.3328364	49.51272239	38.15466904	36.25470759	786.3708912	205.5944052	142.1515168	36.12639162	268.9333442	499.4070903	152.1944145	274.5748519	52.72049564	221.1217435	167.2165153	270.6978384	37.30335635	834.0121501	66.44757978
2.972	280.1059216	Aspartylphenylalanine	C13H16N2O5	HMDB0000706	35.12657574	12.22117447	11.36165148	4.018675151	2.655382894	17.07825693	5.985870537	3.20639888	275.4022138	35.75498646	77.22089763	131.1298121	47.70639604	41.62986543	99.09697568	59.14078517	27.95287403	9.25439936	50.76750228	32.79837582	39.64615853	57.94345809	73.50642237	26.1433005	15.21381379	28.5225363	47.73065946	154.462999	120.7636625	116.8364398	133.5277336	123.2918404	138.2017499	77.45351027	175.4245633	182.1484253	100.7028434	59.6922042	162.0192806	43.87249386	263.1999049	133.9369103	174.6427147	34.89281398	53.52075775
12.687	280.2402303	Dihomolinoleic acid	C18H32O2	HMDB0061864	212.0110408	183.9323372	344.768923	294.4202779	395.6566203	282.8532794	57.59458837	121.1953526	132.6414553	124.7788874	139.6447163	49.20390858	164.3524238	43.618291	130.549283	77.49724484	48.14142927	27.78436362	154.4852148	96.49929693	95.04762883	95.34908147	188.6675201	180.5338395	111.6442945	228.1978718	125.5778392	110.4650896	136.7301441	173.7575704	160.8514541	106.5771868	198.9690811	87.24320446	235.9290567	99.2169828	161.3169876	136.4655141	304.4309655	161.9727548	196.0181181	92.13634376	156.1847701	75.0333996	167.0831517
5.284	281.1528122	Phentolamine	C17H19N3O	HMDB0014830	0.240172304	356.8113728	0.182864119	0.160908041	0.202264392	0.199556063	0.201550965	0.178446684	0.233488324	0.227317451	0.221173389	0.20586089	0.220722776	0.263319499	0.246732883	0.26858104	0.253255875	0.216320191	0.207760333	0.208272905	0.211969938	0.194415034	0.146375514	0.20858605	0.248184763	0.260372684	0.251575714	0.249140487	0.250294506	0.258653539	0.221727717	0.226167499	0.243452263	0.228692334	0.246695467	0.23015184	0.246274717	0.247949059	0.238195174	0.237508527	0.210986373	0.249250551	0.231662817	0.243125783	0.251845467
11.01	281.2718647	Oleamide	C18H35NO	HMDB0002117	7424.12307	4503.562317	2577.5768	1697.548768	3432.333605	2052.567296	2953.545509	5724.911794	2673.252324	1865.9249	434.957834	2301.046227	3468.132238	3932.872577	197.5016364	2676.042819	11503.6775	220.4969335	4775.816173	4395.09012	4825.258325	4603.335407	600.3013924	375.9347495	221.9666591	2964.727142	8391.892267	601.5944981	267.1078543	289.4531065	10336.398	3060.067399	2061.119526	294.7112956	3867.183784	6316.943728	1721.964954	3784.330468	291.5368598	2551.778229	2397.344327	3106.884133	238.5783203	8743.949928	1078.127524
3.621	282.0964196	1-Methylinosine	C11H14N4O5	HMDB0002721	0.964657486	3.141836359	4.429192408	1.211567522	4.997020105	0.121859649	0.149040483	3.739288295	1.237054746	3.94775046	2.96140869	3.620579353	1.822416017	0.264765917	0.742718023	2.528533424	6.166365104	1.222152529	0.416598529	1.062746472	4.011939772	1.018636502	8.248939987	0.438860248	0.147170697	1.114047679	0.723554519	1.182418039	14.60211606	2.879653151	0.70517144	1.787925145	2.020362559	4.368035384	2.100608542	1.16106776	0.72366034	0.147920074	9.276849417	3.753550896	3.092979568	11.74717341	9.859173332	6.359054882	7.559328082
11.623	282.2558803	Vaccenic acid	C18H34O2	HMDB0003231	18.06460386	134.5619967	58.74551694	33.35079858	107.4883611	73.60521522	61.47608815	80.8993881	58.89795299	38.21563522	43.92178125	53.09383562	28.46602364	32.0763862	22.05778845	30.32499017	46.99724374	90.21259426	68.57878571	69.66192066	14.18321504	46.23749657	24.89863657	51.81590803	10.0384025	21.99434973	33.46169253	46.436795	24.30876901	29.55272995	46.11161131	74.89956969	31.29729614	32.21818228	63.95349422	39.00568523	19.00402329	21.36670287	14.48123708	32.28000271	35.75130349	17.89778807	9.637459192	35.28289858	17.96897599
4.663	283.0916686	Guanosine	C10H13N5O5	HMDB0000133	0.156843401	0.129586268	0.132155576	0.145880662	0.130489032	0.144652811	41.67039416	0.125323945	0.167385779	0.142825521	0.134054326	0.122817692	0.140591369	0.160814392	0.155189898	0.166479164	0.159167692	0.129423329	0.128305204	0.123587469	0.138942425	0.132336355	0.089426931	0.159235667	0.154614615	0.184369993	0.17312969	0.155298405	0.150513545	0.155627136	0.126987339	0.139343258	0.164153335	0.150956369	0.159919266	0.145318318	0.154433434	0.147918529	0.160120257	0.1533516	0.152848723	0.158771244	0.151615326	0.161048203	0.160480082
1.42	284.0756841	Xanthosine	C10H12N4O6	HMDB0000299	0.311436534	0.406341167	0.343675763	0.455227689	0.319923595	0.391228168	0.376647952	0.23930118	0.251980264	0.738464507	0.253061467	0.300357219	0.242725294	0.358345311	0.307175802	0.725081415	0.204170988	18.9128115	0.303501907	0.343287493	0.411543767	0.328891042	0.225194396	0.5249126	0.382538486	0.320094852	0.359295741	0.403739307	0.741960758	0.726299028	0.65896757	0.257977589	0.24898457	0.24637057	0.287398652	0.431321551	0.383910873	0.305501322	0.651325655	0.189023043	0.797975619	0.464548008	0.263002926	0.21125615	0.426645599
10.305	284.2140155	Retinal	C20H28O	HMDB0001358	16.80120764	124.8745961	142.9499617	89.16116755	21.31666448	245.6271199	13.12615049	230.31263	141.6886972	4.235452334	2.574305496	3.962903403	2.453557185	2.17707367	1.96723996	2.195612005	10.52095603	9.261656337	2.958953754	3.975537575	5.82200303	2.030096481	19.56300666	2.072834605	18.70684525	33.39335263	40.0566869	54.83449471	187.7673032	19.32575112	295.519005	243.9516411	57.21127076	9.947104782	130.1771783	80.52322988	101.5173655	92.12091592	61.83649682	31.68744414	153.0337666	122.3386227	73.43506788	61.24963996	32.3295273
7.037	285.1364935	Piperine	C17H19NO3	HMDB0029377	20.68295519	350.2772137	175.4330063	893.301654	101.8101973	312.2416496	82.77941522	45.78589131	10.27573774	528.3164714	11.38161609	628.3321192	197.3486883	11.37212203	10.47019628	272.8975662	10.64661878	200.4879137	143.9281783	12.17295782	161.9664619	378.9864291	13.53665179	1692.932444	419.5056966	861.6425325	1855.479601	120.4001952	10.98545757	295.2606796	82.0596674	522.6162757	61.12341454	274.6056062	51.15269354	40.52289073	164.5388544	180.8875661	10.86632549	149.3569035	10.25261403	634.72838	17.26811382	78.24468646	284.1405779
4.47	285.1940084	2-Octenoylcarnitine	C15H27NO4	HMDB0013324	64.16352166	23.70565394	55.29813066	70.25852163	39.74294181	59.66707655	66.69798385	87.95023345	28.65947881	189.473569	68.67554729	14.82768649	65.19051096	116.1395218	60.96464214	8.491032785	67.80592056	48.92679712	110.1317294	50.7124223	20.55104559	92.83310613	26.23456087	75.93474358	6.571190877	36.69605884	71.24057353	35.53431443	31.09292324	57.56840969	8.908229163	15.83848348	43.03244565	21.90475665	28.53537911	62.43226282	10.34426462	23.32936056	16.88272474	76.11332229	22.47340268	7.820358756	16.61927871	55.82544938	41.62486391
11.962	286.1932801	Androstenedione	C19H26O2	HMDB0000053	13.35300365	35.74347174	48.72027286	21.47759	20.52204802	78.92373397	13.77624513	74.88514067	59.53051542	56.80677971	55.00959804	47.5122932	48.79874059	82.94056991	52.22952225	41.35680018	67.85630216	99.4255534	98.31097575	84.48254789	138.3030363	71.59571779	161.3904755	15.95755284	11.20622349	38.0928466	34.40782153	14.01353253	73.15979049	10.06091402	84.20331355	68.44106562	28.6195287	5.256124929	31.33751503	29.95573045	53.61292981	74.35673636	14.48282759	24.68767036	25.14884326	101.6142118	57.45683403	30.81684392	17.674094
5.1	287.2096584	L-Octanoylcarnitine	C15H29NO4	HMDB0000791	79.68869444	211.1365043	265.8551681	266.9021311	270.3810338	185.7344454	248.4855049	318.6538741	141.0511732	117.710411	131.6119938	123.9179291	76.59354147	237.8512515	83.16628783	41.88459218	151.6028207	239.6179568	102.2976358	634.6342134	78.74744125	96.28488578	78.35477096	194.9577159	19.13774979	90.38423634	185.1579805	154.0485943	118.2027421	207.5726123	68.23822067	138.7849998	236.6219646	76.33372652	54.19906227	46.42827598	26.13091778	29.84024623	52.59139403	105.3398768	71.14585159	33.30839445	29.89778826	169.8083953	27.80347841
7.801	287.2460439	Lauroyl diethanolamide	C16H33NO3	HMDB0032358	18.90163206	23.60059563	28.04371109	21.50275829	25.69987625	20.02596881	21.24171422	19.04046483	20.00345002	19.96683144	21.78961342	19.70149955	17.56424364	19.50539134	23.10993501	20.65313719	16.23880857	13.56223081	18.78257673	17.38940291	20.93918155	17.33687038	14.4381677	20.7969188	20.80199982	18.90090234	17.03299356	20.45104143	26.66521314	18.58819427	25.76296147	25.20495877	20.74969512	22.48758854	18.69110681	23.79973417	30.64831745	23.27283444	18.17890985	20.84335606	17.37935055	23.10751612	19.54449804	22.58223752	20.69326002
5.072	288.2201635	Bupivacaine	C18H28N2O	HMDB0014442	0.249297937	0.272192168	0.378916575	1.088610145	0.44642119	0.382711172	0.449416981	0.827901547	0.494202641	0.148893623	0.400237602	0.26764252	0.220393802	0.194399649	0.638881432	0.186840004	0.181034979	0.142038728	0.926710069	0.564265402	16.75301938	1.320421432	0.282593616	1.086248578	0.773498283	0.498669165	0.271707296	0.634569425	0.175154831	0.444686914	1.741167988	0.500157751	0.467096719	0.440492268	0.320458029	0.744950455	0.171296057	0.183932842	0.164210686	0.167579012	0.472949214	0.365825918	0.2218174	0.623407018	0.183965465
2.382	289.1525375	3-Methylglutarylcarnitine	C13H23NO6	HMDB0000552	2.222433879	1.53930652	29.47791309	24.95847395	0.649247486	4.569007317	3.933688025	4.53359022	1.960711393	13.00985436	20.43328668	4.850271939	11.46787369	14.02492848	8.51607685	5.332879926	3.712930045	35.84878374	2.48318606	12.36878246	25.10890394	5.403698227	24.14684308	6.921511999	7.5958812	2.404300317	4.669072251	0.909456862	2.134449827	0.562341754	2.503523507	5.922379979	2.33668551	3.513837779	21.80209009	3.337181383	3.599261175	1.77022511	5.665120512	5.06652228	3.207477306	1.936026671	1.880265031	5.099971744	1.123415915
10.017	292.2402303	Androstanediol�	C19H32O2	HMDB0000495	2.635838657	43.2981135	34.23322594	22.84556955	4.972680452	65.8775461	2.013543952	25.79831921	25.79120587	0.739289247	0.460704595	0.425468687	0.458109901	0.525339229	0.495149577	0.495559541	1.162406916	0.415490709	0.501171645	0.713900312	0.512746129	0.477342023	1.665190502	0.7624746	2.846529374	7.829735154	7.306764847	15.29737576	37.50633895	1.973476255	67.4200026	32.97850214	6.01502434	3.358677972	17.88141985	11.88306422	14.04246274	12.77509831	8.521309844	3.651640768	22.954893	15.94102687	10.45777606	7.760016508	4.199120494
3.117	294.1215717	Glutamylphenylalanine	C14H18N2O5	HMDB0029156	20.32413809	52.65624633	65.5080553	66.19396936	29.63897535	45.02773799	42.71664116	25.76197255	50.28093059	21.339122	31.31034807	19.83735852	25.15400234	29.4661651	33.58077316	25.85588143	30.50702627	22.54813105	16.15217506	24.25538688	24.38603154	25.72057677	19.12842372	18.47621448	23.08788652	43.29909844	43.66452859	28.4734549	26.07824482	21.25562624	30.28624312	16.11680918	27.76161946	20.85462074	28.0374032	28.39965358	28.52036623	32.72486039	33.59555239	21.01992469	49.13760614	39.73245012	28.4615339	34.07114051	36.33200354
12.217	296.2351449	alpha-Dimorphecolic acid	C18H32O3	HMDB0004670	170.9536735	104.7205392	130.5548947	61.72882764	145.7084044	108.4857198	30.0003966	42.36572805	51.6020039	68.87091776	79.57318938	37.60691365	102.7455318	16.00346613	126.9524624	28.91134041	26.0718171	7.67043749	77.66249734	30.68440074	34.21777362	29.3085598	113.0564966	148.3238162	31.22008447	58.13007016	134.3061765	44.18745895	47.72349669	60.23161314	54.43304611	31.50824923	75.54705706	30.61266856	66.80418892	34.61805522	40.48175321	226.8589139	187.7706566	114.5918414	360.3341891	79.91077701	55.99593139	42.81629369	42.68013885
9.341	297.2667794	Palmitoleoyl Ethanolamide	C18H35NO2	HMDB0013648	35.60583468	45.1178974	57.13688325	76.58816483	40.94638233	93.44004671	81.15228778	67.88427173	46.11406098	47.06023512	86.72643806	64.19674961	50.7191692	19.83893163	101.737622	31.30243871	72.73814901	36.81638273	102.4203711	139.8303102	110.1921621	65.74399991	57.76023628	95.96222444	136.466286	58.2584164	99.2664945	90.54722616	68.83110521	72.16075531	177.7110936	76.60604262	113.2085723	87.60868521	73.4127126	74.29103287	29.3687225	74.36663063	16.6743033	41.31726367	53.5652177	80.39740542	53.69698454	80.77538697	51.02001931
4.277	298.1205091	Enterolactone	C18H18O4	HMDB0006101	6.999798841	0.131712289	11.72108941	1.04978428	0.150869398	7.101942875	0.240458702	0.134327429	0.861182298	0.153157231	1.095359523	0.164138291	3.805660665	0.849369568	0.191991294	0.811633305	0.932990933	8.245579689	6.813408879	9.439379695	1.231459481	7.458960438	1.558445064	0.466231628	6.848361307	0.618730519	4.268568416	20.65546105	11.99000377	1.457296705	2.179233151	2.391188497	0.212006835	1.740995135	1.409253464	0.382318109	0.75402405	2.919662668	0.667976138	0.399151179	0.152124337	0.265594063	0.953169849	5.942676232	0.3981936
12.846	298.250795	Ricinoleic acid	C18H34O3	HMDB0034297	61.5362501	47.93261617	96.9566926	32.27662128	116.7324204	92.23278583	13.25821709	39.4298095	52.31206289	48.22888021	48.53207765	26.05603277	67.96824774	13.42874554	49.15170556	26.02048912	17.30231731	8.579821858	55.87814178	42.05859818	33.27031268	25.2034617	49.94402401	4.503494798	26.25502075	61.42481563	30.65834393	35.05055765	54.26882196	45.31580199	41.22118235	40.37517187	41.74717463	24.9912261	84.48125945	34.08250472	60.36586961	55.95671977	89.60386445	59.20969513	89.78822335	30.97699972	50.80086344	22.86339038	43.5766673
4.283	299.0825398	Chlordiazepoxide	C16H14ClN3O	HMDB0014618	0.170161115	0.122632495	0.138110244	0.112877043	0.144885549	0.136268568	1631.698492	0.125067356	0.155605146	0.142599096	0.192900188	0.15282316	0.141662284	0.163496623	0.178756072	0.150415866	0.159984035	0.132387835	0.135087599	0.142570697	0.155081667	0.677959818	0.107552576	0.146541897	0.165806246	0.158549987	0.173997538	0.162013676	0.165556622	0.151407571	0.129412463	0.14204125	0.162213344	0.145244458	0.147010082	0.143544751	0.158832961	0.156927834	0.153574034	0.16518232	0.146961732	0.167607877	0.156328492	0.154093354	0.170187673
10.362	299.2824294	Sphingosine	C18H37NO2	HMDB0000252	10.62202515	23.71976503	15.2098242	6.08086931	20.22231292	17.23435587	12.8826499	22.65151426	16.41506358	12.46851547	10.21604597	12.92380766	16.99278354	20.56735397	16.77263434	14.69638339	13.99539261	11.70146164	12.34229106	10.92400762	9.795848239	11.5489605	13.8370412	12.30631076	8.266838383	13.0509632	11.85649454	12.54055665	16.64807689	16.4730894	15.98806074	14.28464216	20.09363676	9.287487077	15.11337837	11.92651765	10.94118049	14.37440264	13.81769792	12.88631486	11.09853959	16.23692111	12.02348749	15.17548601	11.18667188
7.562	300.2089301	Dehydroabietic acid	C20H28O2	HMDB0061925	2.452384863	69.17869724	28.46866491	66.95476111	8.345802828	83.40735945	5.067472992	23.14971919	18.95795458	0.182391336	2.339493341	0.155124695	4.47624837	0.175706255	0.199333409	6.171785325	0.164606096	0.159203336	0.183322062	0.183680337	0.192844349	0.191940393	2.564203515	0.186928357	16.04997774	2.774639594	1.615858282	9.271602778	6.978688093	4.480801345	19.19798491	18.28814916	1.758746764	8.66471022	16.75993001	9.335687066	6.770419082	3.005985877	19.48079404	4.422934002	10.77378047	6.19380297	2.557845736	3.220070932	2.817600948
5.145	301.1314081	Oxymorphone	C17H19NO4	HMDB0015323	0.260608086	6.560716972	7.480251011	17.42944348	1.362988804	6.804676604	0.923206662	0.396507346	0.248875723	10.81994	0.224604548	4.740615039	0.992278355	0.250537452	0.249783273	1.186596052	0.722925009	0.827400291	1.548804897	0.19746543	5.124013266	4.069268812	0.506244457	35.02192513	9.729946539	13.98810266	25.16233307	3.746395037	0.238213045	0.944119442	0.191219818	7.551740936	0.235379721	1.774988939	0.224933039	0.219983497	1.55034707	2.01812287	0.248259247	1.275530316	0.216940475	2.010793724	0.215908275	0.523522955	7.300983549
16.328	301.1677936	Dobutamine	C18H23NO3	HMDB0014979	3.439667798	22.38798273	19.39766656	3.105491857	5.803039455	11.14236403	6.773951699	15.70630029	10.15565086	8.852426136	7.010473064	3.908570527	3.377327831	2.854352014	7.173807368	2.679877958	2.814896832	2.970085926	4.536346539	6.519213412	5.845851066	4.678862314	8.242865827	6.058036721	8.128301773	5.57438022	4.963970233	9.68592336	8.382393289	10.70657415	13.37645949	8.493188243	19.40592392	7.873934712	6.408885065	15.5071318	13.73867213	9.251050477	12.18666652	9.008549544	7.303591517	10.33351884	9.529039339	6.579240242	9.806889145
5.424	301.2253085	2,6 Dimethylheptanoyl carnitine	C16H31NO4	HMDB0006320	27.61160663	98.6432228	117.8660639	361.7581348	9.902232765	10.67362595	189.6444044	7.546706676	9.190803203	94.11467225	31.25425144	28.97099762	2.885508205	24.81607435	56.93432944	5.809806059	4.479415196	18.76187699	26.49480885	31.42602089	24.42194953	27.46469302	3.640434338	51.82028987	3.433937478	23.65304552	46.41727319	56.23958174	73.99682005	58.24539291	17.54940312	12.26384375	61.55471729	2.969201017	2.143800534	4.301276627	15.69884658	4.356882037	15.39478043	5.121809436	5.229250873	7.799330346	4.177245803	39.23069095	4.152891073
7.846	301.2980795	Sphinganine	C18H39NO2	HMDB0000269	317.6630354	281.7143771	298.9098759	174.3933677	317.2756526	248.0548901	277.3311147	296.0110418	275.2071582	200.780487	190.0947081	178.549789	185.9257184	194.874783	213.9264254	205.9690503	235.1789307	232.5812635	177.0985399	232.0770528	211.3820201	236.8071812	338.143624	233.2361478	253.2070282	268.149887	404.0170226	269.173609	470.2213273	341.1964527	350.4950285	311.2055463	272.2028314	316.8274001	319.5139195	253.9784109	290.32784	235.0302896	264.7006942	302.3254457	195.0103857	326.3246024	342.7833421	272.340783	269.9518381
1.64	302.1378905	Phenylalanylhistidine	C15H18N4O3	HMDB0028997	69.38582336	0.977164691	0.918158373	0.532303144	0.190610193	0.369904968	0.30293923	1.294266568	29.10551657	1.232502396	1.431937694	0.876756178	1.784037664	0.959225922	1.509433297	2.021714486	1.689922751	0.727887111	1.825567685	0.691297906	10.07684356	20.57860016	2.342042889	4.363352665	6.228679819	43.3325941	55.12857636	2.040768976	0.539590626	8.274383536	2.519253422	0.968516515	7.541573574	3.374066608	0.320129682	0.834366645	0.79492727	0.66091102	0.342219613	2.078639482	32.10856016	43.96032288	1.683507005	9.932847831	15.40029387
9.237	302.2245802	Eicosapentaenoic acid	C20H30O2	HMDB0001999	41.32510271	479.0483926	250.2454653	478.6884772	83.69569394	450.7086137	82.34508521	190.5893915	100.4339125	1.256239517	1.679825813	2.250125947	0.814438199	1.57083042	1.997707783	1.468570589	1.951663521	1.025464475	1.765985448	1.311588882	1.31834547	1.753235457	1.501516787	1.597139547	154.1271222	48.05213741	29.97189067	76.96090431	92.54839709	56.30723747	171.7600961	140.2614988	25.7068222	96.88808036	169.7325892	122.3118792	66.84928568	48.41805249	183.8806861	57.11177382	108.3543569	81.20659979	37.91452127	40.68496056	52.73260348
3.942	303.204573	3-hydroxyoctanoylcarnitine	C15H29NO5	HMDB0061634	19.27827168	66.70225042	58.08128885	37.54173374	48.84167582	38.61117567	89.5881976	52.33422359	41.73007955	29.6925178	36.94355251	24.15457465	22.34356631	43.11522508	29.82312616	13.43409117	49.52976891	60.75213308	18.69564365	50.26929098	17.48866117	23.6019875	18.06906343	32.09172459	2.280812844	8.311144962	37.31751458	31.80260411	27.15935585	33.33385161	9.909747144	22.2618828	38.94181452	8.299898178	11.90041276	9.668647997	2.269997666	6.230243793	10.72780826	15.69642516	12.70680494	6.739737816	5.145141146	39.28850013	3.681682184
10.832	304.2402303	Arachidonic acid	C20H32O2	HMDB0001043	38.05511818	198.5273228	144.8623798	44.97775965	63.2305126	75.09098579	46.27818219	77.14144229	47.85405866	31.54612986	36.39011029	37.83320152	27.43691619	24.40652826	31.56572501	16.85167064	34.1849382	29.77623287	48.14116939	27.61776616	19.79046209	43.0858629	36.29538996	39.1170124	27.29674471	30.21385356	37.79991133	33.23145773	30.89633143	58.83794928	44.53182194	65.00980445	65.68202455	29.56276089	61.01750122	63.75816436	38.70205688	56.03147544	41.63530331	33.26265785	57.09891157	49.45357296	34.47982236	46.3999515	46.65208095
6.059	306.2558803	5,8,11-Eicosatrienoic acid	C20H34O2	HMDB0010378	9.194364161	37.90079249	15.68155174	16.87661333	19.14205117	26.67908688	8.387255576	5.515045368	20.49778668	22.60130905	19.45343838	11.20572792	16.48887938	14.00240273	8.218496432	8.313955834	12.05998292	27.77018155	11.39525407	14.6381702	8.820175659	10.11186538	45.46301605	14.96903138	7.630756477	11.58101304	12.40425958	7.77978483	10.19716226	9.046250309	13.14532495	13.1408926	7.347508638	11.1922375	9.891895548	14.08453919	7.078832274	7.268082818	12.11958395	11.24867343	11.1262671	31.5252445	14.62559032	14.99456637	15.7161429
6.785	308.104859	Warfarin	C19H16O4	HMDB0001935	1.035302987	2.061348599	1.062501611	2.13954708	0.739370322	2.943975042	1.380796661	1.390552435	4.583331804	1.47013875	1.090602613	1.24505826	1.164286161	0.916799277	1.246944982	1.282928889	1.030510779	2894.40191	0.892280084	1.161402342	1.389685637	2.525306564	2.570223904	1.030533608	0.994003051	1.039050005	1.319338208	1.508570393	0.925264123	0.705103134	0.589142721	0.813256714	1.063032162	1.133310133	0.878703615	0.690134073	0.894395024	1.380021588	1.925413761	0.739825238	1.245180976	0.736537935	0.764709213	1.043969722	0.746312617
1.93	310.1164863	gamma-Glutamyltyrosine	C14H18N2O6	HMDB0011741	10.38496308	16.80165472	16.82525514	47.32116742	19.47488862	23.71472222	31.71635664	14.83133753	18.85639458	10.27965883	10.6536621	11.96002079	17.29304029	13.11866762	12.45310501	11.22259965	15.02192169	8.709150396	8.486048393	9.822091981	7.185626077	10.06019211	7.187903094	6.94031459	21.04256391	24.10565708	29.73297107	13.90060703	11.62577833	11.92212927	10.08451275	7.763475916	10.72628769	9.44013707	14.00161762	13.17435171	9.27176261	13.46315264	16.93581854	10.62125224	34.24706775	17.27274838	11.62166025	15.13257621	16.75716891
2.159	311.1229687	N2,N2-Dimethylguanosine	C12H17N5O5	HMDB0004824	5.48155103	6.411224314	15.29539729	22.64326069	8.422827855	12.58508479	9.501962626	6.746334005	12.72016899	9.177028139	9.694714397	6.53352342	6.904691806	7.410623224	7.799585416	5.61880412	6.084176659	14.62996409	6.029897914	9.757329108	9.571431737	6.069177099	7.287329547	5.408047926	4.357229612	8.561279453	7.559880915	10.15215116	10.31445484	7.346561993	5.716610257	4.613043907	5.874328141	5.755428823	6.808023503	5.018358947	5.816951581	6.420130185	9.311329778	8.100209123	11.70694136	6.387207036	6.774599099	6.83514026	4.671563202
3.739	312.1473925	Phenylalanylphenylalanine	C18H20N2O3	HMDB0013302	753.8070803	582.0038694	114.1049791	9.950365183	6.870235442	8.981916211	6.517219731	7.701036858	1513.747943	540.5135728	736.4135438	860.8428348	709.2418642	698.4702994	1371.948501	986.3821757	434.1060742	66.17119101	633.0220815	411.0960853	702.2247199	695.4313129	540.9638399	511.0915315	467.4770707	902.5252781	530.1597576	1080.198895	1342.00687	1323.487884	1188.410837	1208.393257	949.5362751	637.7140369	1470.446497	1272.122811	1153.51318	1351.311379	1304.89864	787.6902007	3050.79294	752.2204244	1319.401364	1213.339621	1161.051014
5.756	313.2253085	9-Decenoylcarnitine	C17H31NO4	HMDB0013205	40.09698971	257.8238482	304.8459389	236.3452311	264.2060423	195.6967505	175.4867085	235.3238892	87.00807172	112.7895371	86.60882058	78.15204302	59.23063356	150.797828	63.90387211	15.44016325	78.36519558	93.15472447	133.3642224	471.6504191	62.59789215	155.5937349	71.7078331	151.044252	4.901517257	49.52402624	117.9870348	82.45586986	86.07945522	130.6162517	64.92891617	81.71658237	128.4450291	46.29977109	46.90934402	40.6069154	10.10045833	12.18979243	32.98485719	61.87033452	38.45826813	31.82636615	44.66207693	120.6003735	12.39743131
2.689	314.1412613	Ranitidine	C13H22N4O3S	HMDB0001930	0.10336118	0.092180573	0.095514976	0.082873537	0.108985476	0.101170388	0.105915186	0.09633683	0.111804789	0.092042951	0.104958287	0.09061562	0.097715623	0.102462795	0.107340343	0.100741376	0.098525588	0.088384798	0.108971961	0.097493417	0.104177196	0.101917593	0.078066619	0.110001015	0.102080551	0.107618992	0.094862135	0.099803938	0.106593608	0.101881083	0.087920311	0.084567467	0.096584463	0.086127464	0.100305583	0.092061613	0.095967362	0.096449881	0.095233682	0.094105939	18.92127346	0.094101509	0.09421443	0.100475984	0.100212913
8.561	314.2245802	Progesterone	C21H30O2	HMDB0001830	0.694672548	29.14213193	19.11327208	34.85773989	2.33559983	63.70644478	1.509988461	18.50814268	13.44402447	0.426459896	0.411903605	0.37225589	0.453693341	0.454913603	0.470235239	0.400312399	0.408099035	0.452144509	0.429049248	0.439502646	0.476827046	0.491960206	0.502595757	0.465216077	3.456122796	2.64277896	3.267427963	11.0754615	16.86364563	2.894453849	45.20862296	35.90216698	3.228378721	2.68263852	22.2311786	10.26863909	10.63640711	5.323797534	10.62991715	2.590754103	26.59196085	12.13814848	5.717637009	5.629457011	2.677713282
12.225	314.2457096	12,13-DHOME	C18H34O4	HMDB0004705	103.3323824	49.07654145	79.03699325	33.76522933	80.98387806	74.2591606	13.79940375	20.41513865	24.66234261	31.47672808	37.91589007	19.0736728	49.9920383	9.050765261	61.33734629	13.68290075	11.07591953	5.867972346	45.04140209	15.59844412	14.16555834	13.2402411	62.60127585	57.69630801	15.50033179	35.79559188	54.2226181	28.19860108	39.54127876	28.82811272	19.45175863	19.43419777	53.96685433	14.99398482	41.11063802	18.44188532	25.03796088	58.37019475	91.50543805	42.92421096	122.619873	25.90288483	21.31467081	21.57982251	20.35929466
6.25	315.2409585	Decanoylcarnitine	C17H33NO4	HMDB0000651	107.5513088	344.9815971	420.4125223	474.1209499	474.1055299	374.8074403	414.3110238	537.9165101	237.3824206	160.9446826	256.0757856	191.2894144	130.633188	430.3737555	135.9724485	64.95518849	255.854683	444.7951061	180.5225847	1122.184664	145.2288383	122.4957146	129.4796583	307.2382434	32.51721231	141.4739905	228.6675161	306.3957495	190.0131214	364.3002669	115.0598758	242.3338707	423.1111711	101.1835203	101.2127817	76.01959673	38.97340373	46.85298698	81.51288171	222.442065	116.3446534	50.52359712	37.89129761	249.4772648	38.92622722
10.305	316.2402303	Pregnenolone	C21H32O2	HMDB0000253	12.43916265	92.86971507	116.3155947	69.73794003	16.01221905	184.9814839	9.326291018	175.4739887	106.9341936	2.400601318	1.398502985	2.418788204	1.371671103	1.013341642	1.049459837	1.000904665	8.441522854	3.817992909	1.779747488	1.500128181	3.271764851	1.026072681	14.47208283	0.713637039	14.34325375	24.9336155	29.95051273	42.6170371	143.2446983	14.8226268	231.2482384	186.4606896	43.9310351	7.403258612	102.4834578	61.3142499	77.24971801	72.24918646	48.00974577	22.51999337	118.3032108	92.98864124	55.56369169	47.57705125	23.83374976
6.874	317.2929941	Phytosphingosine	C18H39NO3	HMDB0004610	261.7493311	906.1810577	770.4968167	325.6364538	246.8986859	204.7831431	233.0177033	253.5379378	142.4419561	62.98865625	49.27582789	55.4999612	60.39097796	49.78810566	55.46888572	61.86698607	56.07631226	57.36666714	54.09741126	79.19197977	72.95826131	67.33607898	188.2246036	69.75219445	199.9366496	166.1907584	365.6623254	233.181606	315.9965519	304.0334996	316.2005931	253.2371676	222.7835127	227.9486719	234.9695381	179.7567605	218.2304816	179.9604347	218.4577776	197.8535031	204.5034081	229.508248	264.3884687	201.7860959	199.5212008
3.552	318.1555125	Fluvoxamine	C15H21F3N2O2	HMDB0014322	13.86572586	0.762808309	6.016392208	6.176282744	6.554849961	2.133161983	9.963995816	2.494914083	1.818388784	0.661130956	2.774738524	6.793610198	2.226275373	7.255779376	15.59589165	0.566228559	3.373281875	11.45010884	1.460358072	5.582464114	7.629897818	15.31137632	10.47959307	18.985898	8.426852519	5.179260365	5.158563704	10.32172642	3.397316859	3.684897197	5.748026801	1.303783558	6.305014835	22.80592798	9.844200717	7.389641894	3.010188194	4.693545286	6.870357174	3.630978979	4.797557056	2.279078551	3.176827228	6.603544927	5.314189196
7.56	318.2194948	12-KETE	C20H30O3	HMDB0013633	3.392828253	91.263979	36.64529283	89.54256837	10.95831689	112.9344113	7.544930225	30.78570909	22.13993873	0.362977681	2.620765996	0.308714236	4.651568117	0.349673677	0.396694165	6.408088323	0.327583208	0.316831156	0.364829923	0.365542926	0.383780261	0.381981296	2.720475274	0.372006824	22.02152573	3.708049601	2.459789244	11.59253924	9.409538886	6.306667946	24.87501242	23.9879134	2.743618134	11.81785889	21.92739994	13.0379074	9.062184571	4.002337786	26.05003493	5.736460404	13.86521936	8.269187134	3.309414991	4.844036762	3.64101778
11.96	318.2558803	Allopregnanolone	C21H34O2	HMDB0001449	12.34779276	33.34841125	45.37567548	20.03136421	16.64788256	74.49677067	12.73470542	70.60356802	56.03342684	52.74551079	51.34804869	43.93983142	45.68069241	77.4443996	48.11082464	38.89888207	63.16549169	93.09005967	93.07040422	79.67900559	129.1198692	66.60496323	150.1325893	14.85306598	10.87865691	35.83451776	32.07362954	12.55348723	68.4463586	9.621216519	77.42432552	64.26194395	27.73446308	4.093033115	30.03891142	23.64429589	50.22775889	70.39102011	13.65632859	23.73659649	22.01589629	94.84195277	54.08632796	29.07622603	17.31594652
0.895	320.2351449	11,12-Epoxyeicosatrienoic acid	C20H32O3	HMDB0004673	62.98832483	60.96780894	68.2247771	67.81624557	72.69979621	69.11526614	70.99807949	83.51970376	61.70376269	68.12258036	65.09947232	64.9884954	66.38451899	74.52527807	71.78014988	76.61046284	66.6827121	58.7718072	74.88919246	64.22623427	68.64019147	70.30232547	58.893522	74.26728465	74.06928162	72.15424387	59.39683578	69.0227735	91.01892652	66.08565739	61.29351298	57.95732427	61.7484635	64.41158303	66.62211281	56.43698935	87.1860418	81.05516011	68.10193937	59.35907512	54.80778202	63.10065047	58.00365226	59.5484489	78.23545462
9.861	323.2824294	Linoleoyl ethanolamide	C20H37NO2	HMDB0012252	7.830816052	35.61379123	11.79044131	5.695333538	25.55702355	14.14631485	10.80990463	15.5878133	11.1810949	6.229148546	2.831704574	7.640909372	3.93659226	6.389753987	2.55969475	6.958100869	15.68294447	3.311666077	4.850607613	2.870692821	1.624442688	4.245480504	1.299447173	2.261029081	2.232667407	6.205000321	8.062869017	5.357313927	5.600446626	6.011497948	8.127006654	6.531612518	9.020699379	4.25866668	11.27794932	6.080570216	5.529320289	16.61568877	4.668853641	3.640696028	4.930201911	9.431192729	7.007028123	10.12641813	9.682178526
3.746	324.2089301	Etonogestrel	C22H28O2	HMDB0014439	8.101949338	9.672023512	18.14702698	26.18979314	12.11826819	6.679229671	7.190253368	5.599481366	4.190602129	34.24463977	33.93524704	9.988830185	8.086333298	0.755329785	9.789840511	6.399063761	6.333105065	9.865208948	13.52077464	6.004404441	9.30240924	23.26547841	38.20905084	11.13003619	6.204896925	19.87359423	15.39730594	6.307285765	7.348545883	12.24161764	7.003212472	8.939441921	19.92809919	9.841054751	12.30521897	6.313093947	9.849697059	2.649076644	14.08981812	11.18455632	4.42004374	10.4616281	38.82786958	10.25797821	27.67269062
4.41	325.2253085	10-Nitrolinoleic acid	C18H31NO4	HMDB0005049	0.184065	0.112855885	0.123902108	97.26575207	0.134090333	0.116118127	0.13205014	0.122510121	0.17078794	77.62936555	73.24573285	0.132182493	0.141575378	0.165650149	117.3828443	0.156046704	0.151534847	290.6501301	0.13885246	0.127499495	116.4943271	0.14640098	0.118264613	0.126089147	0.155550428	0.162203351	21.02021479	0.157287138	0.153850543	0.167012014	0.148606509	0.139325432	0.320279147	0.141827382	0.148876177	0.145644442	0.149987501	0.15775341	0.156579104	0.153463857	0.128815673	0.164830768	0.147062646	0.155453309	0.160036024
10.592	325.2980795	N-Oleoylethanolamine	C20H39NO2	HMDB0002088	4.71027047	22.24209895	10.25771019	2.643721352	14.65917461	8.855781045	8.078821413	9.239415252	10.94438306	7.415077178	5.685651175	7.17439113	4.036108018	8.751166418	5.762365508	7.273871512	11.08466178	8.862182329	5.386106944	5.93248671	3.383438823	5.031343735	4.356900513	4.542059549	1.988365172	5.536691882	5.90046266	7.852557443	6.984832858	7.201810047	6.87581587	9.873682821	9.234568198	4.37592434	9.603427924	5.491354073	5.621386988	10.82137329	5.697269419	6.276157563	6.460808574	7.121645962	4.683813428	8.3595859	6.524122983
9.332	326.2245802	2-Hydroxydesogestrel	C22H30O2	HMDB0060719	8.427881988	49.69153886	47.0807128	48.47979804	11.66173556	82.57433947	8.309143007	30.22875432	15.1136787	0.314588813	0.293672081	0.320896213	0.262469314	0.316451451	0.342203597	0.312208544	0.291656636	0.332015246	0.263097582	0.282156239	0.299992855	0.38157962	0.271654439	0.345491884	22.73703235	6.886989967	3.351497401	20.34909476	11.04437234	12.50088209	19.5611846	15.74088934	2.633541664	8.745712952	18.75416303	12.74591115	8.808134221	3.931349998	19.88452319	4.768814318	13.02586957	10.03886002	6.343984484	6.976076779	5.602875758
1.529	327.0954165	Acetaminophen glucuronide	C14H17NO8	HMDB0010316	2.3185922	2.544116616	507.5674073	733.0730818	2.339373271	2.243911642	181.5348659	2.203768842	3.194210957	1.726516715	1.950392808	80.66159767	43.61601198	1.932932162	2.237667576	135.7057176	2.42624872	94.87235169	2.076560437	2.455791222	19.07841831	2.444083243	1.770744618	83.4179336	2.523632436	3.556739696	3.661966899	2.168986042	2.225757933	2.7353484	2.32498498	1.714382517	219.1415165	1.735319415	3.193184452	2.880376885	1.967468768	2.007067168	2.212099934	1.930398423	2.994860736	2.792611076	2.028927124	2.221512123	2.846122307
10.652	328.2402303	Docosahexaenoic acid	C22H32O2	HMDB0002183	32.02506119	54.65289971	43.69089844	20.2208876	19.74447538	38.35203476	18.5450196	45.68986827	17.28772553	11.72154643	10.20789724	12.79414225	4.917891283	8.025232745	9.285441375	11.13042281	12.44391848	14.24497872	13.52694153	11.46539311	5.030554697	9.415919952	6.5619684	13.29542049	4.471810817	8.056241104	9.404033026	14.62834438	9.302066322	23.8427545	12.30520049	14.24755419	12.22910654	5.89883964	13.04153492	7.555462383	8.554583758	9.533282997	6.939795799	6.6727705	13.25483804	13.33911529	8.91665408	9.696019425	10.60803682
7.702	329.2202231	6-Keto-decanoylcarnitine	C17H31NO5	HMDB0013202	2.38478382	7.259095071	18.24598882	30.65809602	5.694728944	1.582220754	2.775509682	3.41036128	1.798872275	15.92794858	2.403930878	10.76549378	3.122890654	1.367388929	6.616431507	7.582487982	0.520865757	1.00106641	35.26488744	12.92915684	2.648691854	2.571980752	3.975876139	10.79185442	2.676751008	10.46600265	9.866693646	1.713731075	8.31191317	10.21346465	11.40763527	10.90855429	10.468699	25.03858229	12.31078808	6.972217024	6.191422533	4.274023205	1.817233552	2.059286421	0.763877036	5.468422913	4.966083428	1.987034171	1.919203066
6.555	329.2566086	4,8 Dimethylnonanoyl carnitine	C18H35NO4	HMDB0006202	54.55767761	166.6335965	166.0478285	791.2856838	18.31534506	18.73599192	293.059207	10.09237835	10.51802746	111.9270456	49.46380823	43.74881926	4.296046383	45.38280448	62.30775872	5.71730272	6.441810107	41.801256	32.68975027	56.48131245	33.45190424	55.8369042	7.078933192	81.65012785	4.663080745	32.89187117	45.31512169	92.50266578	105.4980206	88.94061902	25.15716909	18.22183247	95.39526508	2.516619727	4.128050986	6.127335228	21.00708969	7.679794765	23.87892112	5.560628792	4.964490986	7.839644365	5.861689095	52.47894369	5.103444064
5.097	331.2358732	3-hydroxydecanoyl carnitine	C17H33NO5	HMDB0061636	18.98809	43.7500774	46.12783571	37.48522683	39.19088074	32.50948854	62.64693492	43.72960645	27.66500039	16.97898394	26.14303362	22.86521635	21.76771131	36.98436053	19.14824301	8.184761462	29.476803	41.02049136	19.28285539	52.64592384	13.33432155	20.71689658	14.68812956	22.87925067	1.870021573	6.162296431	16.07894966	25.5133228	20.51954895	32.49424889	8.500576828	17.75321893	34.38687538	9.14297985	10.03789687	8.524260044	2.724420743	4.055227028	11.58863704	11.47206123	8.251455617	3.414553255	3.324952034	28.64254394	3.274177552
8.561	332.2351449	21-Hydroxypregnenolone	C21H32O3	HMDB0004026	1.251121347	44.42265366	29.23398681	54.97976604	4.354931695	97.19644448	2.704249574	30.14177301	20.48741659	0.849931437	0.820920856	0.741903251	0.904207491	0.906639464	0.937175373	0.797819666	0.813338375	0.90112068	0.855091995	0.87592554	0.950312796	0.980473073	1.001669648	0.927172219	5.195123054	4.045660004	5.324518516	16.81355434	26.47075219	4.359292864	69.81398136	54.82327376	5.305636888	4.140681594	34.211903	16.04801471	15.86705852	8.806553517	17.38425286	4.015134402	42.2554285	18.26669398	9.220040886	9.728464225	4.132769892
[truncated: 179 more rows]
[truncated: 4 more columns]
